# Supplementary material for: Proteomic Perspective of Cadmium Tolerance in Providencia rettgeri Strain KDM3 and Its In-situ Bioremediation Potential in Rice Ecosystem
Source: Front Microbiol. 2022 Apr 26;13:852697. doi: 10.3389/fmicb.2022.852697 (PMC9086847; doi:10.3389/fmicb.2022.852697)
Supplement: Supplementary file 1 [file Table_1.XLSX]

## Sheet: Table S1
Supplementary Table S1: List of the proteins spots detected and matched by the PDQUEST in each 2D gel.
Gel Name	Replicate Group	Spots	Corr Coeff_with Ctrl Gel	Corr Coeff with respect to the Treated Gel
*C1 v2	Control	537	1	0.657
C2 v2	Control	535	0.891	0.599
C3 v2	Control	566	0.754	0.516
*T1 v2	Treated	540	0.657	1
T2 v2	Treated	540	0.624	0.83
T3 v2	Treated	538	0.664	0.859
* Correlation Coffiecent calculated with respect to the marked gel.

## Sheet: Table S2
Supplementary table S2: Proteins of P. rettgeri identified by MALDI ToF/ToF mass spectrometry
Sr. No.	NCBI Ref. Seq. No.a/ UniProtKB No.	Spot ID	Spot ID	Description (gene)	Score	Sequence coverage	Matched peptides	Theoretical MW/pIb	GO Biological Processc
1	WP_004914699/ A0A379FMD8	DS1	DnaK_1	Chaperone protein DnaK (dnaK_1)	206	0.47	23	69.0/4.75	Protein folding
2	WP_004909559/ A0A1B8SVZ9	DS2	RpsA	30S ribosomal protein S1 (rpsA)	123	0.38	15	61.2/4.91	Translation
3	WP_004258673/ D4BXL9	DS3	GroEL-1	Molecular chaperone GroEL (groL)	131	0.41	17	57.3/4.81	Protein refolding
4	WP_042847578/ A0A1J0E293	DS4	Tuf-1	Elongation factor Tu (tuf)	117	0.51	17	43.4/5.22	-
5	WP_004909072/ A0A2U9L5C2	DS5	SucA	2-oxoglutarate dehydrogenase subunit E1 (sucA)	300	0.43	35	105.8/5.86	Tricarboxylic acid cycle
6	WP_004261984/ D4C0C9	DS6	AceE	Pyruvate dehydrogenase (aceE)	252	0.47	35	100.0/5.37	Glycolytic process
7	WP_042847580/ A0A1J0E348	DS7	FusA-1	Elongation factor G (fusA)	216	0.58	35	78.2/5.12	-
8	WP_004914522/ A0A1B8SNQ2	DS8	Tig-1	Trigger factor (tig)	213	0.59	26	48.4/4.71	Cell cycle, cell division, protein folding, protein transport
9	WP_004906293/ A0A1B8SW38	DS9	AtpD	ATP synthase subunit beta (atpD)	107	0.39	16	50.19/4.84	ATP synthesis
10	WP_042846953/ A0A1J0E3C0	DS10	Prx	Alkyl hydroperoxide reductase C (Peroxiredoxin) (Thioredoxin peroxidase) (prx)	102	0.54	13	22.4/5.8	-
11	WP_004265877/ A0A3E2B7S1	DS11	RpoB-1	DNA-directed RNA polymerase subunit beta (rpoB)	166	0.3	28	150.9/5.11	Transcription, DNA-templated
12	WP_004265877/ A0A3E2B7S1	DS12	RpoB-2	DNA-directed RNA polymerase subunit beta (rpoB)	324	0.46	47	150.9/5.11	Transcription, DNA-templated
13	WP_004265877/ A0A3E2B7S1	DS13	RpoB-3	DNA-directed RNA polymerase subunit beta (rpoB)	274	0.43	43	150.9/5.11	Transcription, DNA-templated
14	WP_004257655/ D4BWT1	DS14	RapA-1	RNA polymerase-associated protein RapA (rapA)	175	0.34	24	110.4/5.07	Regulation of transcription, DNA-templated
15	WP_004261955/ A0A6N4UD50	DS15	AcnB	Aconitate hydratase B (acnB)	230	0.5	32	94.1/5.1	Tricarboxylic acid cycle
16	WP_004257043/ D4BVZ5	DS16	LeuS	Leucine--tRNA ligase (leuS)	97	0.25	22	98.3/5.16	Leucyl-tRNA aminoacylation
17	WP_004263719/ D4C2Y3	DS17	PheT	Phenylalanine--tRNA ligase subunit beta (pheT)	135	0.35	21	88.0/5.09	Phenylalanyl-tRNA aminoacylation
18	WP_004261981/ D4C0C8	DS18	AceF	Acetyltransferase component of pyruvate dehydrogenase complex (aceF)	105	0.34	18	64.8/5.06	Glycolytic process
19	GenBank: KLN46004/ Nil	DS19	Pnp	Polynucleotide phosphorylase/ polyadenylase (pnp)	133	0.26	18	77.0/4.98	-
20	WP_004263765/ A0A2X2DHH1	DS20	PpsA-1	Phosphoenolpyruvate synthase (ppsA)	122	0.34	18	87.8/4.78	Gluconeogenesis, pyruvate metabolic process
21	WP_004263765/ A0A2X2DHH1	DS21	PpsA-2	Phosphoenolpyruvate synthase (ppsA)	170	0.39	23	87.8/4.78	Gluconeogenesis, pyruvate metabolic process
22	WP_004264877/ A0A264VSY4	DS22	PtsP	Phosphoenolpyruvate--protein phosphotransferase (ptsP)	192	0.52	21	63.59/4.76	Phosphoenolpyruvate-dependent sugar phosphotransferase system
23	WP_004263141/ D4C239	DS23	PrlC	Oligopeptidase A (prlC)	133	0.38	21	77.5/5.07	-
24	WP_023266697/ V1DKZ8	DS24	SHEDE1	Type iii dna modification methyl transferase [Shewanella decolorationis]	138	0.41	21	74.16/5.06	-
25	WP_004906046/ D4C3Y6	DS25	PRORE1	Amidohydrolase	115	0.35	14	63.9/4.65	-
26	WP_004909613/ A0A3E2BHR8	DS27	AsnS	Asparagine--tRNA ligase (asnS)	269	0.63	28	52.5/5.03	Asparaginyl-tRNA aminoacylation
27	WP_004909239/ Nil	DS28	Mae	NAD-dependent malic enzyme (mae)	136	0.4	18	63.2/5.14	-
28	WP_042843902/ A0A1J0E704	DS29	AspS	Aspartate--tRNA ligase (aspS)	198	0.49	28	67.3/5.15	Aspartyl-tRNA aminoacylation
29	WP_004266095/ Nil	DS30	TypA	GTP-binding elongation factor family protein (typA)	143	0.41	19	67.4/5.18	-
30	WP_004257383/ D4BWL2	DS31	ProS	Proline--tRNA ligase (proS)	190	0.5	21	63.9/5.24	Prolyl-tRNA aminoacylation
31	WP_004905700/ Nil	DS32	EttA	Energy-dependent translational throttle protein EttA (ettA)	219	0.65	27	61.6/5.25	-
32	WP_004913593/ A0A1B8SPD7	DS33	UshA	Bifunctional UDP-sugar hydrolase/ 5'-nucleotidase (ushA)	118	0.41	16	61.5/5.56	Nucleotide catabolic process
33	WP_004914652/ Nil	DS34	Cpd	2',3'-cyclic-nucleotide 2'-phosphodiesterase (cpd)	161	0.51	20	71.5/5.49	-
34	WP_004914421/ Nil	DS35	Tkt	Transketolase (tkt)	161	0.52	22	72.5/5.49	-
35	WP_036957977/ A0A2A5Q1J5	DS36	Pta-1	Phosphate acetyltransferase (pta)	122	0.41	20	77.7/5,49	Acetyl-CoA biosynthetic process
36	WP_004909495/ A0A379FU25	DS37	PflB-1	Formate C-acetyltransferase (pflB)	233	0.49	32	85.7/5.5	Carbohydrate metabolic process
37	WP_004909495/ A0A379FU25	DS38	PflB-2	Formate C-acetyltransferase (pflB)	251	0.59	34	85.7/5.5	Carbohydrate metabolic process
38	WP_004906247/ D4C5R9	DS39	GyrB-1	DNA gyrase subunit B (gyrB)	94	0.34	19	90.6/5.53	DNA-dependent DNA replication, DNA topological change
39	WP_036957997/ A0A6N4UIJ9	DS39	Ptr-1	Pitrilysin (ptr)	170	0.38	28	108.8/5.52	-
40	WP_004258614/ A0A1B8SY63	DS40	FrdA	Fumarate reductase flavoprotein subunit (frdA)	141	0.38	17	66.5/5.93	Anaerobic respiration, electron transport chain
41	WP_004912136/ Nil	DS41	PRORE2	Molybdopterin-dependent oxidoreductase	84	0.19	15	90.6/6.24	-
42	WP_004914515/ A0A1B8SNK7	DS42	Lon_1-1	Endopeptidase La (lon_1)	176	0.37	26	90.9/5.9	Cellular response to heat, protein quality control for misfolded or incompletely synthesized proteins
43	EFE53122/ D4C0A2	DS43	GcvP	Glycine dehydrogenase (decarboxylating) (gcvP)	81	0.23	16	105.8/5.78	Glycine decarboxylation via glycine cleavage system
44	WP_036958458/ Nil	DS43	PRORE3	Glycine dehydrogenase (aminomethyl-transferring)	78	0.24	17	106.1/5.78	-
45	GenBank: KLN46000/ Nil	DS44	IF-2	Translation initiation factor IF-2	133	0.35	21	100.0/5.7	-
46	WP_004263736/ D4C2Z0	DS45	ArnA	Bifunctional polymyxin resistance protein ArnA (arnA)	192	0.44	22	74.7/5.64	Lipid A biosynthetic process, lipopolysaccharide biosynthetic process, response to antibiotic
47	WP_004906297/ A0A1B8SW54	DS46	AtpA-1	F0F1 ATP synthase subunit alpha (atpA)	208	0.53	24	55.3/5.62	ATP synthesis
48	WP_004265295/ A0A2A5Q8C9	DS47	GlpK	Glycerol kinase (glpK)	219	0.61	28	56.5/5.82	Glycerol-3-phosphate metabolic process, glycerol catabolic process
49	WP_042844034/ A0A6M8RI04	DS48	PykF	Pyruvate kinase (pykF)	91	0.42	14	50.7/5.37	Glycolysis
50	WP_004259110/ A0A264VTF9	DS49	Fum	Fumarate hydratase (fum)	100	0.36	16	61.4/6.05	Generation of precursor metabolites and energy
51	WP_004260455/ D4BYZ3	DS50	PyrG	CTP synthetase (pyrG)	164	0.41	19	60.6/5.82	'de novo' CTP biosynthetic process, glutamine metabolic process
52	WP_042845078/ Nil	DS51	PRORE4	Dihydrolipoyl dehydrogenase	88	0.33	10	51.0/5.49	-
53	WP_036958984/ A0A6N4UBT4	DS52	GltX	Glutamate--tRNA ligase (gltX)	160	0.47	17	54.0/5.32	Glutamyl-tRNA aminoacylation
54	WP_004263163/ A0A2A5Q8Z9	DS53	PckA	Phosphoenolpyruvate carboxykinase (ATP) (pckA)	148	0.46	17	59.6/5.41	Gluconeogenesis
55	GenBank: KLN46534/ Nil	DS54	AtpA2	ATP F0F1 synthase subunit alpha	74	0.27	9	55.3/5.62	-
56	WP_004909074/ A0A3E2BIJ4	DS55	PRORE5	Dihydrolipoamide succinyltransferase	151	0.46	16	43.8/5.39	L-lysine catabolic process to acetyl-CoA via saccharopine, Tricarboxylic acid cycle
57	WP_004909277/ A0A1B8SVJ4	DS56	Gnd_2	NADP-dependent phosphogluconate dehydrogenase (gnd_2)	223	0.63	22	51.8/5.38	D-gluconate metabolic process, pentose-phosphate shunt
58	WP_004908081/ A0A1B8SUB6	DS57	AspA	Aspartate ammonia-lyase (aspA)	131	0.36	14	52.4/5.35	Aspartate metabolic process, Tricarboxylic acid cycle
59	WP_004255076/ D4BUC2	DS58	ArgS	Arginine--tRNA ligase (argS)	174	0.38	20	64.5/5.29	Arginyl-tRNA aminoacylation
60	WP_004265302/ D4C5G4	DS59	HslU	ATP-dependent protease ATPase subunit HslU (hslU)	126	0.41	13	50.1/5.25	Protein unfolding
61	WP_004265491/ D4C5Z6	DS61	RpoA	DNA-directed RNA polymerase subunit alpha (rpoA)	175	0.61	19	36.6/4.97	Transcription, DNA-templated
62	WP_004909077/ A0A2U9L6B1	DS62	SucC	Succinate--CoA ligase [ADP-forming] subunit beta (sucC)	163	0.57	19	41.4/5.06	Tricarboxylic acid cycle
63	WP_048606819/ Nil	DS63	FliC	FliC/FljB family flagellin	63	0.27	7	39.0/484	-
64	WP_004908121/ A0A1B8SXY8	DS64	PRORE6	Glycerophosphoryldiester phosphodiesterase	65	0.36	9	40.7/5.45	Lipid metabolic process
65	WP_004914703/ A0A1B8SND7	DS65	Tal	Transaldolase B (tal)	88	0.4	10	35.6/5.36	Carbohydrate metabolic process, pentose-phosphate shunt
66	WP_004260453/ A0A1B8SP59	DS66	Eno	Phosphopyruvate hydratase/ Enolase (eno)	143	0.56	15	45.8/5.17	Glycolytic process
67	WP_004905728/ A0A2A5Q3W4	DS67	DeoB	Phosphopentomutase (deoB)	213	0.58	20	44.4/5.11	5-phosphoribose 1-diphosphate biosynthetic process, cellular metabolic compound salvage, deoxyribonucleotide catabolic process
68	WP_004910178/ Nil	DS68	PRORE7	Trans-2-enoyl-CoA reductase	185	0.59	17	44.0/5.09	-
69	WP_004264373/ D4C447	DS69	Tuf2	Elongation factor Tu (tuf2)	88	0.4	12	43.3/5.34	-
70	WP_004914783/ A0A379FM86	DS70	DeoA	Thymidine phosphorylase (deoA)	185	0.56	23	47.3/5.27	Pyrimidine nucleobase metabolic process, thymidine metabolic process
71	WP_004909650/ Nil	DS71	OmpA	Porin OmpA (ompA)	129	0.53	13	39.8/5.48	-
72	WP_004906933/ A0A1B8SW97	DS72	HldD	ADP-glyceromanno-heptose 6-epimerase (hldD)	150	0.45	15	35.2/4.74	ADP-L-glycero-beta-D-manno-heptose biosynthetic process, lipopolysaccharide core region biosynthetic process
73	WP_004262022/ A0A264VV64	DS73	FtsZ	Cell division protein FtsZ (ftsZ)	262	0.83	25	40.7/4.70	Division septum assembly, FtsZ-dependent cytokinesis, protein polymerization
74	WP_004262503/ A0A1B8ST98	DS75	PRORE8	DNA-binding protein (Transcriptional regulator)	105	0.46	8	26.1/5.08	-
75	WP_004262508/ D4C1U0	DS78	Ppiase1	Peptidyl-prolyl cis-trans isomerase (ppiase1)	75	0.58	6	21.4/4.67	-
76	WP_004908761/ A0A264VW86	DS79	Tsf	Elongation factor Ts (tsf)	116	0.43	8	30.1/5.34	-
77	WP_004905937/ A0A1B8SXF7	DS80	Mdh	Malate dehydrogenase (mdh)	97	0.39	8	32.5/5.52	Carbohydrate metabolic process, malate metabolic process, Tricarboxylic acid cycle
78	WP_004905684/ A0A1B8SND1	DS81	ArcA	DNA-binding response regulator (arcA)	103	0.32	8	27.3/5.38	Phosphorelay signal transduction system, regulation of transcription, DNA-templated
79	WP_004254841/ D4BU50	DS82	PRORE9	Uncharacterized protein	153	0.55	12	34.2/5.73	-
80	WP_004914779/ A0A1B8SNH8	DS83	DeoD	Purine-nucleoside phosphorylase (deoD)	125	0.67	14	26.1/5.17	Purine nucleoside metabolic process
81	WP_004253541/ A0A264VYL5	DS84	Upp	Uracil phosphoribosyltransferase (upp)	99	0.59	8	22.6/5.08	Nucleoside metabolic process, UMP salvage, uracil salvage
82	WP_004908304/ A0A1B8SYE5	DS85	SspA	Stringent starvation protein A (sspA)	92	0.6	12	24.4/5.15	Glutathione metabolic process
83	WP_004905730/ A0A6N4UC51	DS87	DeoC_2	2-deoxyribose-5-phosphate aldolase (deoC_2)	109	0.4	6	27.8/5.34	Carbohydrate catabolic process, deoxyribonucleotide catabolic process, deoxyribose phosphate catabolic process
84	WP_004911059/ A0A379FSI5	DS88	AphA	Class B acid phosphatase (aphA)	70	0.37	8	26.4/6.11	-	WP_004909559/ A0A1B8SVZ9
85	WP_004913624/ A0A1B8SPC6	DS90	Adk	Adenylate kinase (adk)	66	0.3	4	23.7/5.54	AMP salvage
86	WP_042846626/ Nil	DS91	PRORE10	2,3-diphosphoglycerate-dependent phosphoglycerate mutase	112	0.48	9	28.5/5.68	-
87	WP_004905586/ D4C1G1	DS94	PRORE11	Nitroreductase domain-containing protein	96	0.43	8	22.4/5.39	Cellular response to oxidative stress
88	WP_004906300/ A0A1B8SW18	DS95	AtpH	F0F1 ATP synthase subunit delta (atpH)	109	0.7	9	19.5/4.94	ATP synthesis
89	WP_004905951/ A0A264VTB8	DS97	Ppa	Inorganic pyrophosphatase (ppa)	92	0.51	9	19.8/4.84	Phosphate-containing compound metabolic process
90	WP_004907421/ A0A1B8SYT5	DS98	FklB	Peptidyl-prolyl cis-trans isomerase (fklB)	64	0.38	4	22.1/4.7	Protein folding
91	WP_004259092/ D4BXX7	DS99	PotD	Putrescine/spermidine ABC transporter substrate-binding protein (potD)	117	0.39	9	39.1/4.8	Polyamine transport
92	WP_004913539/ A0A2U9L9C2	DS103	PpiB	Peptidyl-prolyl cis-trans isomerase (ppiB)	121	0.65	10	18.4/5.53	Protein folding
93	WP_004264899/ D4C4U6	DS104	Ndk	Nucleoside-diphosphate kinase (ndk)	128	0.84	11	15.7/5.35	CTP biosynthetic process, GTP biosynthetic process, UTP biosynthetic process
94	WP_036949898/ A0A4R3NFJ6	DS111	PRORE12	Aminobenzoyl-glutamate utilization protein A	147	0.44	20	46.3/5.5	-
95	WP_004910453/ Nil	DS112	TyrS	Tyrosine--tRNA ligase (tyrS)	104	0.42	20	47.4/5.36	-
96	GenBank: KLN47075/ Nil	DS113	Ack2	Acetate kinase (ack2)	151	0.62	20	43.6/5.68
97	WP_042844066/ Nil	DS115	PheS	Phenylalanine--tRNA ligase subunit alpha (pheS)	72	0.37	9	37.1/5.51	-
98	WP_004914865/ A0A379FM21	DS116	PepQ	Xaa-Pro dipeptidase (pepQ)	93	0.25	13	50.7/5.98	-
99	WP_004910705/ A0A2U9L950	DS117	Zwf_1	Glucose-6-phosphate dehydrogenase (zwf_1)	123	0.32	15	56.34/5.83	Glucose metabolic process, pentose-phosphate shunt
100	WP_042843889/ A0A1J0E7G5	DS118	Pyk	Pyruvate kinase (pyk)	87	0.34	14	52.1/6.08	Glycolysis
101	WP_004266133/ Nil	DS119	Gpd	Glycerol-3-phosphate dehydrogenase (gpd)	168	0.52	22	56.2/6.06	-
102	WP_004259872/ D4BYL6	DS120	Cat-1	Catalase (cat)	161	0.53	22	55.1/6.24	Hydrogen peroxide catabolic process, response to oxidative stress
103	WP_042846261/ A0A1J0EBS4	DS121	AccC	Biotin carboxylase (accC)	117	0.41	13	49.5/6.06	Fatty acid biosynthetic process, malonyl-CoA biosynthetic process
104	WP_004915960/ Nil	DS122	PepA	Leucyl aminopeptidase [Providencia stuartii] (pepA)	67	0.2	8	55.4/6.36	-
105	WP_042843706/ A0A1J0E7K6	DS124	FumC	Class II fumarate hydratase (fumC)	96	0.35	10	50.6/6.10	Fumarate metabolic process, Tricarboxylic acid cycle
106	WP_004909058/ A0A2U9L5Q1	DS125	GltA	Citrate synthase (gltA)	93	0.36	17	48.4/5.89	Tricarboxylic acid cycle
107	WP_004264895/ A0A1B8SQA2	DS125	IspG	4-hydroxy-3-methylbut-2-en-1-yl diphosphate synthase (flavodoxin) (ispG)	115	0.48	16	40.9/5.90	Isopentenyl diphosphate biosynthetic process, methylerythritol 4-phosphate pathway; terpenoid biosynthetic process
108	WP_042848857/ A0A7D6NI39	DS126	PRORE13	Aminotransferase	92	0.26	9	44.5/6.07	Biosynthetic process, cellular amino acid metabolic process
109	WP_004265153/ D4C592	DS127	Kbl	2-amino-3-ketobutyrate coenzyme A ligase (kbl)	106	0.5	12	43.8/5.81	Biosynthetic process, L-threonine catabolic process to glycine
110	GenBank: KLN47530/ Nil	DS128	PRORE14	Aromatic amino acid aminotransferase	126	0.46	14	43.7/6.35	-
111	WP_004908335/ Nil	DS129	PRORE15	16S rRNA (cytidine(1402)-2'-O)-methyltransferase	72	0.34	6	32.4/5.81	-
112	WP_042845544/ A0A1J0EC93	DS132	PRORE16	RidA family protein	103	0.53	10	18.0/7.88	-
113	WP_004257655/ D4BWT1	DS133	RapA-2	RNA polymerase-associated protein RapA (rapA)	150	0.32	23	110.4/5.07	Regulation of transcription, DNA-templated
114	WP_042847580/ A0A1J0E348	DS134	FusA-2	Elongation factor G (fusA)	232	0.55	33	78.2/5.12	-
115	WP_004262013/ D4C0E0	DS135	SecA	Preprotein translocase subunit SecA (secA)	157	0.38	27	102.4/5.38	Intracellular protein transmembrane transport, protein import, protein targeting
116	WP_004264811/ A0A2X2DMH8	DS136	AlaS_2	Alanine--tRNA ligase (alas_2)	287	0.54	45	97.0/5.42	Alanyl-tRNA aminoacylation
117	WP_004906247/ D4C5R9	DS137	GyrB-2	DNA gyrase subunit B (gyrB)	192	0.43	29	90.6/5.53	DNA-dependent DNA replication, DNA topological change
118	WP_036957997/ A0A6N4UIJ9	DS138	Ptr-2	Pitrilysin (ptr)	249	0.41	34	108.8/5.52	Protein processing/degradation
119	GenBank: KLN46158/ Nil	DS139	PRORE17-1	Protein disaggregation chaperone	197	0.44	31	96.0/5.46	-
120	WP_036957977/ A0A2A5Q1J5	DS140	Pta-2	Phosphate acetyltransferase (pta)	225	0.51	30	77.7/5.49	Acetyl-CoA biosynthetic process
121	WP_004914515/ A0A1B8SNK7	DS141	Lon_1-2	Endopeptidase La (lon_1)	176	0.35	27	90.9/5.9	Cellular response to heat, protein quality control for misfolded or incompletely synthesized proteins
122	WP_004906297/ A0A1B8SW54	DS142	AtpA-2	F0F1 ATP synthase subunit alpha (atpA)	208	0.48	25	55.3/5.62	ATP synthesis
123	WP_004906751/ A0A1B8SW37	DS143	GlmS	Glutamine--fructose-6-phosphate aminotransferase (glmS)	186	0.5	25	67.1/5.38	Carbohydrate derivative biosynthetic process, carbohydrate metabolic process, glutamine metabolic process
124	WP_004261800/ D4C090	DS145	LysS	Lysine--tRNA ligase (lysS)	100	0.31	11	58.0/5.12	Lysyl-tRNA aminoacylation
125	GenBank: KLN46601/ Nil	DS146	Mdh2	Malate dehydrogenase (mdh2)	117	0.3	12	63.0/5.23	-
126	WP_004910794/ Nil	DS147	AhpF	Alkyl hydroperoxide reductase subunit F (ahpF)	92	0.28	12	56.5/5.23	-
127	WP_004914522/ A0A1B8SNQ2	DS148	Tig-2	Trigger factor (tig)	130	0.42	21	48.4/4.71	Cell cycle, cell division, protein folding, protein transport
128	WP_004914415/ A0A1B8SNU6	DS149	Pgk	Phosphoglycerate kinase (pgk)	101	0.44	11	41.4/4.93	Glycolytic process
129	WP_042847578/ A0A1J0E293	DS150	Tuf-2	Elongation factor Tu (tuf)	117	0.53	17	43.4/5.22	-
130	WP_004912276/ A0A1B8SQJ7	DS151	AckA	Acetate kinase (ackA)	108	0.48	9	43.7/5.54	Acetyl-CoA biosynthetic process, organic acid metabolic process
131	GenBank: KLN46673/ Nil	DS152	PRORE18	Cysteine desulfurase	105	0.51	16	45.1/5.61	-
132	WP_004263731/ A0A2X2DLJ7	DS153	ArnB_1	UDP-4-amino-4-deoxy-L-arabinose--oxoglutarate aminotransferase (arnB_1)	67	0.27	8	42.6/6.07	Lipid A biosynthetic process, lipopolysaccharide biosynthetic process, response to antibiotic
133	WP_004907849/ A0A1B8SXU5	DS154	SoxB_2	FAD-binding oxidoreductase (soxB_2)	132	0.41	17	51.1/6.0	-
134	WP_004259872/ D4BYL6	DS155	Cat-2	Catalase (cat)	186	0.52	20	55.1/6.24	Hydrogen peroxide catabolic process, response to oxidative stress
135	WP_004906628/ A0A1B8SU22	DS156	SodA	Superoxide dismutase (sodA)	94	0.46	8	23.3/6.23	-
136	WP_004266117/ A0A2U9L1K8	DS157	FliY	Amino acid ABC transporter substrate-binding protein (Sulfate starvation-induced protein 7) (fliY)	126	0.4	11	30.4/5.78	-
137	GenBank: EOH80386/ R2RIG0	DS159	ENTRA1	ABC transporter ATP-binding protein [Enterococcus raffinosus ATCC 49464]	87	0.36	15	28.8/8.42	-
138	WP_004908582/ A0A1B8SYK7	DS161	RibB	3,4-dihydroxy-2-butanone-4-phosphate synthase (ribB)	68	0.35	7	23.5/4.98	Riboflavin biosynthetic process
139	WP_004910793/ A0A2U9L6S8	DS162	AhpC	Alkyl hydroperoxide reductase subunit C (ahpC)	120	0.5	11	20.7/4.92	Response to oxidative stress
140	WP_042846588/ A0A1J0E4R0	DS163	Dps	DNA starvation/ stationary phase protection protein (dps)	58	0.4	6	18.9/4.84	Cellular iron ion homeostasis
141	GenBank: KLN46536/ Nil	DS164	AtpD2	ATP synthase F0F1 subunit beta (atpD2)	92	0.42	14	50.1/4.83	-
142	WP_004264113/ D4C3B6	DS166	YchF	Ribosome-binding ATPase YchF (ychF)	95	0.33	10	39.9/4.77	-
143	WP_004262078/ A0A1B8SPP2	DS167	MetK	S-adenosylmethionine synthase, AdoMet synthase (metK)	138	0.53	21	41.9/5.14	One-carbon metabolic process, S-adenosylmethionine biosynthetic process
144	WP_004253240/ Nil	DS168	FabF	Beta-ketoacyl-ACP synthase II (fabF)	104	0.42	13	42.4/5.02	-
145	WP_004258673/ D4BXL9	DS169	GroEL-2	Molecular chaperone GroEL (groL)	71	0.22	7	57.3/4.81	Protein refolding
146	WP_004905898/ A0A1B8SXE5	DS171	NusA	Transcription termination/antitermination protein NusA (nusA)	134	0.42	22	56.3/4.54	DNA-templated transcription, termination; transcription antitermination
147	GenBank: KLN46158/ Nil	DS172	PRORE17-2	Protein disaggregation chaperone	133	0.31	19	96.0/5.46	-

## Sheet: Table S3
Supplementary Table S3: Gene ontology analysis for identified proteins spots |(Biological Processes)
File created with BiNGO v3.0.5 (c) on 06-Nov-2021 at 10:46:47 PM
Overrepresentation
Selected statistical test : Hypergeometric test
Selected correction : Benjamini & Hochberg False Discovery Rate (FDR) correction
Selected significance level : 0.05
Testing option : Use whole annotation as reference set
The selected cluster :
A0A1B8ST98	A0A2A5Q1J5	A0A1B8SYT5	A0A2U9L6B1	A0A2X2DHH1	D4C2Z0	A0A6N4UFH1	A0A264VR89	A0A264VUW4	A0A1B8SYK7	A0A1J0E348	A0A1J0EBS4	A0A6N4UD50	A0A2A5Q3W4	A0A379FM86	A0A2A5Q8Y4	A0A4R3NFJ6	A0A6N4UEX9	A0A2A5QB39	A0A6M8RI04	A0A7D6NI39	UNIPROTKBNO.	A0A2A5QA12	A0A2A5Q8Z9	A0A2A5QAC8	A0A1B8SW97	A0A264VYL5	A0A2A5Q419	A0A2X2DLJ7	A0A1B8SPC6	A0A264VW86	A0A264VV64	A0A1B8SS91	A0A264VTB8	A0A379FMD8	A0A2U9L950	D4C592	A0A264VSY4	A0A1B8SYE5	A0A2A5Q7Q2	A0A1J0E7K6	A0A1J0E3C0	A0A1B8SNQ2	A0A2A5QAD0	A0A379FM21	A0A1B8SY63	A0A1B8SXU5	A0A1J0E293	A0A1B8SPD7	A0A1B8SNH8
No annotations were retrieved for the following entities:
A0A1B8ST98	D4C0A2	D4C2Z0	A0A6N4UFH1	A0A6N4UGL4	V1DKZ8	A0A6N4UIJ9	D4C592	A0A6N4UD50	A0A2A5Q7Q2	A0A6N4UC51	A0A6N4UBT4	A0A6N4UG50	A0A2U9L1K8	D4BWT1	A0A2A5QAD0	A0A2A5Q8Y4	A0A4R3NFJ6	A0A6N4UEX9	A0A1B8SXU5	NIL	A0A6M8RI04	R2RIG0	D4C3Y6	A0A7D6NI39	UNIPROTKBNO.	A0A1J0EC93
GO-ID	p-value	corr p-value	x	n	X	N	Description	Genes in test set
19693	7.3708e-10	3.5748e-07	16	39178	13312		ribose phosphate metabolic process	A0A1J0EBS4|A0A1B8SP59|A0A2A5QAC8|A0A264VYL5|A0A1B8SNU6|A0A2A5Q1J5|A0A1J0E7G5|A0A2A5Q3W4|A0A1B8SW38|A0A1B8SW54|A0A2A5QB39|A0A1B8SPC6|A0A1B8SW18|A0A1B8SQJ7|A0A1B8SS91|A0A3E2BIJ4
44238	2.9015e-09	5.8243e-07	60	585578	13312		primary metabolic process	A0A1B8SP59|A0A1B8SVZ9|A0A2A5Q1J5|A0A1B8SYT5|A0A1B8SW37|A0A1B8SW38|A0A2A5Q8C9|A0A2U9L6B1|A0A264VTP8|A0A2X2DHH1|A0A2U9L9C2|A0A264VR89|A0A1J0E348|A0A1J0E704|A0A1B8SXE5|A0A1J0EBS4|A0A1B8SNK7|A0A2A5Q3W4|A0A379FM86|A0A2A5Q9W1|A0A2U9L5C2|A0A2A5QB39|A0A1B8SVJ4|A0A3E2BHR8|A0A2A5QA12|A0A1B8SXF7|A0A2A5Q8Z9|A0A2A5QAC8|A0A1B8SW97|A0A264VYL5|A0A3E2B7S1|A0A2X2DLJ7|A0A1B8SND1|A0A1B8SW54|A0A1B8SQA2|A0A1B8SPC6|A0A…
1901135	5.014e-09	5.8243e-07	26	125978	13312		carbohydrate derivative metabolic process	A0A1B8SP59|A0A2A5QAC8|A0A1B8SW97|A0A264VYL5|A0A2A5Q1J5|A0A2X2DLJ7|A0A1B8SW37|A0A1B8SW38|A0A2A5Q8C9|A0A1B8SW54|A0A1B8SQA2|A0A1B8SPC6|A0A1B8SS91|A0A2U9L950|A0A1J0EBS4|A0A1B8SNU6|A0A1J0E7G5|A0A2A5Q3W4|A0A379FM86|A0A2A5QB39|A0A1B8SNH8|A0A1B8SW18|A0A1B8SQJ7|A0A1B8SVJ4|A0A1B8SND7|A0A3E2BIJ4
9259	5.4321e-09	5.8243e-07	15	38678	13312		ribonucleotide metabolic process	A0A1J0EBS4|A0A1B8SP59|A0A2A5QAC8|A0A264VYL5|A0A1B8SNU6|A0A2A5Q1J5|A0A1J0E7G5|A0A1B8SW38|A0A1B8SW54|A0A2A5QB39|A0A1B8SPC6|A0A1B8SW18|A0A1B8SQJ7|A0A1B8SS91|A0A3E2BIJ4
55086	6.0045e-09	5.8243e-07	20	74278	13312		nucleobase-containing small molecule metabolic process	A0A1J0EBS4|A0A1B8SP59|A0A2A5QAC8|A0A1B8SW97|A0A264VYL5|A0A1B8SNU6|A0A2A5Q1J5|A0A1J0E7G5|A0A2A5Q3W4|A0A1B8SW38|A0A379FM86|A0A1B8SW54|A0A2A5QB39|A0A1B8SPC6|A0A1B8SPD7|A0A1B8SNH8|A0A1B8SW18|A0A1B8SQJ7|A0A1B8SS91|A0A3E2BIJ4
44237	9.8875e-09	7.9924e-07	65	698278	13312		cellular metabolic process	A0A1B8SP59|A0A1B8SVZ9|A0A2A5Q1J5|A0A1B8SYT5|A0A1B8SW37|A0A1B8SW38|A0A2A5Q8C9|A0A2U9L6B1|A0A264VTP8|A0A2X2DHH1|A0A2U9L9C2|A0A264VR89|A0A1B8SYK7|A0A1J0E348|A0A1J0E704|A0A1B8SXE5|A0A1J0EBS4|A0A1B8SNK7|A0A2A5Q3W4|A0A379FM86|A0A2A5Q9W1|A0A2U9L5C2|A0A2A5QB39|A0A1B8SVJ4|A0A3E2BHR8|A0A2A5QA12|A0A1B8SXF7|A0A379FSI5|A0A2A5Q8Z9|A0A1B8SPP2|A0A2A5QAC8|A0A1B8SW97|A0A264VYL5|A0A3E2B7S1|A0A2X2DLJ7|A0A264VTF9|A0A…
19637	1.3647e-08	9.4551e-07	23	103778	13312		organophosphate metabolic process	A0A1J0EBS4|A0A1B8SP59|A0A2A5QAC8|A0A264VYL5|A0A1B8SNU6|A0A2A5Q1J5|A0A2X2DLJ7|A0A1J0E7G5|A0A2A5Q3W4|A0A1B8SW38|A0A2A5Q8C9|A0A1B8SW54|A0A1B8SQA2|A0A2A5QB39|A0A1B8SPC6|A0A1B8SPD7|A0A1B8SW18|A0A1B8SQJ7|A0A1B8SVJ4|A0A1B8SND7|A0A1B8SS91|A0A2U9L950|A0A3E2BIJ4
72521	1.9901e-08	1.2065e-06	14	36278	13312		purine-containing compound metabolic process	A0A1J0EBS4|A0A1B8SP59|A0A2A5QAC8|A0A1B8SNU6|A0A2A5Q1J5|A0A1J0E7G5|A0A1B8SW38|A0A1B8SW54|A0A1B8SPC6|A0A1B8SNH8|A0A1B8SW18|A0A1B8SQJ7|A0A1B8SS91|A0A3E2BIJ4
9117	2.6305e-08	1.4175e-06	17	57478	13312		nucleotide metabolic process	A0A1J0EBS4|A0A1B8SP59|A0A2A5QAC8|A0A264VYL5|A0A1B8SNU6|A0A2A5Q1J5|A0A1J0E7G5|A0A2A5Q3W4|A0A1B8SW38|A0A1B8SW54|A0A2A5QB39|A0A1B8SPC6|A0A1B8SPD7|A0A1B8SW18|A0A1B8SQJ7|A0A1B8SS91|A0A3E2BIJ4
6753	3.2217e-08	1.5625e-06	17	58278	13312		nucleoside phosphate metabolic process	A0A1J0EBS4|A0A1B8SP59|A0A2A5QAC8|A0A264VYL5|A0A1B8SNU6|A0A2A5Q1J5|A0A1J0E7G5|A0A2A5Q3W4|A0A1B8SW38|A0A1B8SW54|A0A2A5QB39|A0A1B8SPC6|A0A1B8SPD7|A0A1B8SW18|A0A1B8SQJ7|A0A1B8SS91|A0A3E2BIJ4
8152	3.8067e-08	1.6784e-06	69	803778	13312		metabolic process	A0A1B8SP59|A0A1B8SVZ9|A0A2A5Q1J5|A0A1B8SYT5|A0A1B8SW37|A0A1B8SW38|A0A2A5Q8C9|A0A2U9L6B1|A0A264VTP8|A0A2X2DHH1|A0A2U9L9C2|A0A264VR89|A0A1B8SYK7|A0A1J0E348|A0A1J0E704|A0A1B8SXE5|A0A1J0EBS4|A0A1B8SNK7|A0A2A5Q3W4|A0A379FM86|A0A2A5Q9W1|A0A2U9L5C2|A0A2A5QB39|A0A1B8SVJ4|A0A3E2BHR8|A0A2A5QA12|A0A1B8SXF7|A0A379FSI5|A0A2A5Q8Z9|A0A1B8SPP2|A0A2A5QAC8|A0A1B8SW97|A0A264VYL5|A0A3E2B7S1|A0A2X2DLJ7|A0A264VTF9|A0A…
9150	4.5598e-08	1.8429e-06	13	32578	13312		purine ribonucleotide metabolic process	A0A1J0EBS4|A0A1B8SP59|A0A2A5QAC8|A0A1B8SNU6|A0A2A5Q1J5|A0A1J0E7G5|A0A1B8SW38|A0A1B8SW54|A0A1B8SPC6|A0A1B8SW18|A0A1B8SQJ7|A0A1B8SS91|A0A3E2BIJ4
6163	8.0026e-08	2.9856e-06	13	34178	13312		purine nucleotide metabolic process	A0A1J0EBS4|A0A1B8SP59|A0A2A5QAC8|A0A1B8SNU6|A0A2A5Q1J5|A0A1J0E7G5|A0A1B8SW38|A0A1B8SW54|A0A1B8SPC6|A0A1B8SW18|A0A1B8SQJ7|A0A1B8SS91|A0A3E2BIJ4
44281	1.2539e-07	4.344e-06	38	289878	13312		small molecule metabolic process	A0A2A5Q8Z9|A0A1B8SPP2|A0A1B8SP59|A0A2A5QAC8|A0A1B8SW97|A0A264VYL5|A0A2A5Q1J5|A0A1B8SW37|A0A1B8SW38|A0A2A5Q8C9|A0A1B8SW54|A0A264VTP8|A0A2X2DHH1|A0A1B8SQA2|A0A1B8SPC6|A0A1B8SYK7|A0A1J0E704|A0A1B8SS91|A0A2X2DMH8|A0A2U9L950|A0A1J0EBS4|A0A1J0E7K6|A0A1B8SNU6|A0A1J0E7G5|A0A2A5Q3W4|A0A379FM86|A0A2A5QB39|A0A1B8SPD7|A0A1B8SNH8|A0A1B8SW18|A0A1B8SQJ7|A0A1B8SVJ4|A0A264VW55|A0A3E2BHR8|A0A3E2BIJ4|A0A2A5QA12|A0A…
6091	1.5097e-07	4.6353e-06	16	57078	13312		generation of precursor metabolites and energy	A0A1J0E7K6|A0A1B8SP59|A0A2A5QAC8|A0A1B8SNU6|A0A264VTF9|A0A1J0E7G5|A0A2U9L6B1|A0A1B8SY63|A0A2U9L5C2|A0A1B8SVJ4|A0A1B8SND7|A0A2U9L5Q1|A0A2U9L950|A0A3E2BIJ4|A0A1B8SXF7|A0A1B8SUB6
6793	1.5292e-07	4.6353e-06	29	181478	13312		phosphorus metabolic process	A0A2A5Q8Z9|A0A1B8SP59|A0A2A5QAC8|A0A1B8SW97|A0A264VYL5|A0A2A5Q1J5|A0A2X2DLJ7|A0A1B8SW38|A0A2A5Q8C9|A0A1B8SW54|A0A2X2DHH1|A0A1B8SQA2|A0A1B8SPC6|A0A1B8SS91|A0A264VTB8|A0A2U9L950|A0A264VSY4|A0A1J0EBS4|A0A1B8SNU6|A0A1J0E7G5|A0A2A5Q3W4|A0A2A5QB39|A0A1B8SPD7|A0A1B8SW18|A0A1B8SQJ7|A0A1B8SVJ4|A0A1B8SND7|A0A3E2BIJ4|A0A379FSI5
6796	2.9407e-07	8.3897e-06	28	175678	13312		phosphate-containing compound metabolic process	A0A2A5Q8Z9|A0A1B8SP59|A0A2A5QAC8|A0A264VYL5|A0A2A5Q1J5|A0A2X2DLJ7|A0A1B8SW38|A0A2A5Q8C9|A0A1B8SW54|A0A2X2DHH1|A0A1B8SQA2|A0A1B8SPC6|A0A1B8SS91|A0A264VTB8|A0A2U9L950|A0A264VSY4|A0A1J0EBS4|A0A1B8SNU6|A0A1J0E7G5|A0A2A5Q3W4|A0A2A5QB39|A0A1B8SPD7|A0A1B8SW18|A0A1B8SQJ7|A0A1B8SVJ4|A0A1B8SND7|A0A3E2BIJ4|A0A379FSI5
44271	5.3675e-07	1.4463e-05	26	158478	13312		cellular nitrogen compound biosynthetic process	A0A1B8SW97|A0A264VYL5|A0A1B8SVZ9|A0A3E2B7S1|A0A2A5Q1J5|A0A1B8SW38|A0A1B8SW54|A0A264VTP8|A0A1B8SPC6|A0A1B8SYK7|A0A1J0E348|A0A264VW86|A0A1J0E704|A0A1B8SS91|A0A2X2DMH8|A0A1B8SXE5|A0A1J0EBS4|A0A1J0ED86|A0A1J0E293|A0A2W0G920|A0A2A5QB39|A0A1B8SW18|A0A1B8SQJ7|A0A264VW55|A0A3E2BHR8|A0A2A5QA12
46390	1.2883e-06	3.2885e-05	11	30078	13312		ribose phosphate biosynthetic process	A0A1J0EBS4|A0A2A5QB39|A0A1B8SPC6|A0A264VYL5|A0A1B8SW18|A0A1B8SQJ7|A0A2A5Q1J5|A0A1B8SS91|A0A2A5Q3W4|A0A1B8SW38|A0A1B8SW54
6099	3.5384e-06	8.5806e-05	7	11078	13312		tricarboxylic acid cycle	A0A1J0E7K6|A0A2U9L6B1|A0A2U9L5Q1|A0A3E2BIJ4|A0A2U9L5C2|A0A1B8SXF7|A0A1B8SUB6
43604	4.6427e-06	0.00010722	14	56878	13312		amide biosynthetic process	A0A1J0EBS4|A0A1B8SVZ9|A0A2A5Q1J5|A0A264VTP8|A0A1J0E293|A0A2W0G920|A0A1J0E348|A0A264VW86|A0A1B8SQJ7|A0A264VW55|A0A1J0E704|A0A3E2BHR8|A0A2X2DMH8|A0A2A5QA12
71704	6.8972e-06	0.00015065	60	698178	13312		organic substance metabolic process	A0A1B8SP59|A0A1B8SVZ9|A0A2A5Q1J5|A0A1B8SYT5|A0A1B8SW37|A0A1B8SW38|A0A2A5Q8C9|A0A264VTP8|A0A2X2DHH1|A0A2U9L9C2|A0A264VR89|A0A1B8SYK7|A0A1J0E348|A0A1J0E704|A0A1B8SXE5|A0A1J0EBS4|A0A1B8SNK7|A0A2A5Q3W4|A0A379FM86|A0A2A5Q9W1|A0A2A5QB39|A0A1B8SVJ4|A0A3E2BHR8|A0A2A5QA12|A0A1B8SXF7|A0A2A5Q8Z9|A0A1B8SPP2|A0A2A5QAC8|A0A1B8SW97|A0A264VYL5|A0A3E2B7S1|A0A2X2DLJ7|A0A1B8SND1|A0A1B8SW54|A0A1B8SQA2|A0A1B8SPC6|A0A…
9199	7.6763e-06	0.00015065	5	4778	13312		ribonucleoside triphosphate metabolic process	A0A2A5QB39|A0A1B8SW18|A0A1B8SS91|A0A1B8SW38|A0A1B8SW54
9201	7.6763e-06	0.00015065	5	4778	13312		ribonucleoside triphosphate biosynthetic process	A0A2A5QB39|A0A1B8SW18|A0A1B8SS91|A0A1B8SW38|A0A1B8SW54
43603	7.7657e-06	0.00015065	16	76978	13312		cellular amide metabolic process	A0A1J0EBS4|A0A1B8SVZ9|A0A2A5Q1J5|A0A264VTP8|A0A1J0E293|A0A2W0G920|A0A1J0E348|A0A264VW86|A0A1B8SQJ7|A0A264VW55|A0A1J0E704|A0A3E2BHR8|A0A2X2DMH8|A0A3E2BIJ4|A0A2A5QA12|A0A1B8SYE5
9260	8.1531e-06	0.00015209	10	29578	13312		ribonucleotide biosynthetic process	A0A1J0EBS4|A0A2A5QB39|A0A1B8SPC6|A0A264VYL5|A0A1B8SW18|A0A1B8SQJ7|A0A2A5Q1J5|A0A1B8SS91|A0A1B8SW38|A0A1B8SW54
46034	1.1824e-05	0.00020501	7	13278	13312		ATP metabolic process	A0A1B8SP59|A0A2A5QAC8|A0A1B8SW18|A0A1B8SNU6|A0A1J0E7G5|A0A1B8SW38|A0A1B8SW54
34641	1.1835e-05	0.00020501	38	344578	13312		cellular nitrogen compound metabolic process	A0A1B8SP59|A0A2A5QAC8|A0A1B8SW97|A0A264VYL5|A0A1B8SVZ9|A0A3E2B7S1|A0A2A5Q1J5|A0A1B8SND1|A0A1B8SW38|A0A1B8SW54|A0A264VTP8|A0A1B8SPC6|A0A264VR89|A0A1B8SYK7|A0A1J0E348|A0A264VW86|A0A1J0E704|A0A1B8SS91|A0A2X2DMH8|A0A1B8SXE5|A0A1B8SYE5|A0A1J0EBS4|A0A1J0ED86|A0A1B8SNU6|A0A1J0E7G5|A0A2A5Q3W4|A0A379FM86|A0A1J0E293|A0A2W0G920|A0A2A5QB39|A0A1B8SPD7|A0A1B8SNH8|A0A1B8SW18|A0A1B8SQJ7|A0A264VW55|A0A3E2BHR8|A0A…
1901564	1.344e-05	0.00022477	39	360778	13312		organonitrogen compound metabolic process	A0A1B8SP59|A0A2A5QAC8|A0A264VYL5|A0A1B8SVZ9|A0A2A5Q1J5|A0A1B8SYT5|A0A1B8SW37|A0A1B8SW38|A0A1B8SW54|A0A264VTP8|A0A1B8SPC6|A0A2U9L9C2|A0A1B8SYK7|A0A1J0E348|A0A264VW86|A0A1J0E704|A0A1B8SS91|A0A2X2DMH8|A0A1B8SYE5|A0A1J0EBS4|A0A1B8SNQ2|A0A1B8SNU6|A0A1J0E7G5|A0A1B8SNK7|A0A379FM21|A0A379FM86|A0A2A5Q9W1|A0A1J0E293|A0A2W0G920|A0A2A5QB39|A0A1B8SNH8|A0A1B8SW18|A0A1B8SQJ7|A0A264VW55|A0A3E2BHR8|A0A3E2BIJ4|A0A…
6165	1.8346e-05	0.00028702	5	5678	13312		nucleoside diphosphate phosphorylation	A0A1B8SP59|A0A2A5QAC8|A0A1B8SNU6|A0A1J0E7G5|A0A1B8SS91
46939	1.8346e-05	0.00028702	5	5678	13312		nucleotide phosphorylation	A0A1B8SP59|A0A2A5QAC8|A0A1B8SNU6|A0A1J0E7G5|A0A1B8SS91
6139	2.0156e-05	0.00030111	31	255478	13312		nucleobase-containing compound metabolic process	A0A1B8SP59|A0A2A5QAC8|A0A1B8SW97|A0A264VYL5|A0A3E2B7S1|A0A2A5Q1J5|A0A1B8SND1|A0A1B8SW38|A0A1B8SW54|A0A264VTP8|A0A1B8SPC6|A0A264VR89|A0A1J0E704|A0A1B8SS91|A0A2X2DMH8|A0A1B8SXE5|A0A1J0EBS4|A0A1J0ED86|A0A1B8SNU6|A0A1J0E7G5|A0A2A5Q3W4|A0A379FM86|A0A2A5QB39|A0A1B8SPD7|A0A1B8SNH8|A0A1B8SW18|A0A1B8SQJ7|A0A264VW55|A0A3E2BHR8|A0A3E2BIJ4|A0A2A5QA12
6412	2.0488e-05	0.00030111	11	40178	13312		translation	A0A2W0G920|A0A1B8SVZ9|A0A1J0E348|A0A264VW86|A0A264VW55|A0A1J0E704|A0A3E2BHR8|A0A2X2DMH8|A0A264VTP8|A0A2A5QA12|A0A1J0E293
6090	2.155e-05	0.0003074	6	9778	13312		pyruvate metabolic process	A0A1B8SQA2|A0A1B8SP59|A0A2A5QAC8|A0A1B8SNU6|A0A1J0E7G5|A0A2X2DHH1
9142	2.7928e-05	0.000387	5	6178	13312		nucleoside triphosphate biosynthetic process	A0A2A5QB39|A0A1B8SW18|A0A1B8SS91|A0A1B8SW38|A0A1B8SW54
43043	3.278e-05	0.00044163	11	42278	13312		peptide biosynthetic process	A0A2W0G920|A0A1B8SVZ9|A0A1J0E348|A0A264VW86|A0A264VW55|A0A1J0E704|A0A3E2BHR8|A0A2X2DMH8|A0A264VTP8|A0A2A5QA12|A0A1J0E293
6518	3.807e-05	0.00049903	12	51078	13312		peptide metabolic process	A0A2W0G920|A0A1B8SVZ9|A0A1J0E348|A0A264VW86|A0A264VW55|A0A1J0E704|A0A3E2BHR8|A0A2X2DMH8|A0A264VTP8|A0A2A5QA12|A0A1B8SYE5|A0A1J0E293
9060	4.443e-05	0.00056706	7	16278	13312		aerobic respiration	A0A1J0E7K6|A0A2U9L6B1|A0A2U9L5Q1|A0A3E2BIJ4|A0A2U9L5C2|A0A1B8SXF7|A0A1B8SUB6
9132	5.4531e-05	0.00064341	5	7078	13312		nucleoside diphosphate metabolic process	A0A1B8SP59|A0A2A5QAC8|A0A1B8SNU6|A0A1J0E7G5|A0A1B8SS91
9145	5.5718e-05	0.00064341	4	3678	13312		purine nucleoside triphosphate biosynthetic process	A0A1B8SW18|A0A1B8SS91|A0A1B8SW38|A0A1B8SW54
9205	5.5718e-05	0.00064341	4	3678	13312		purine ribonucleoside triphosphate metabolic process	A0A1B8SW18|A0A1B8SS91|A0A1B8SW38|A0A1B8SW54
9206	5.5718e-05	0.00064341	4	3678	13312		purine ribonucleoside triphosphate biosynthetic process	A0A1B8SW18|A0A1B8SS91|A0A1B8SW38|A0A1B8SW54
9152	6.5751e-05	0.00074161	8	23478	13312		purine ribonucleotide biosynthetic process	A0A1J0EBS4|A0A1B8SPC6|A0A1B8SW18|A0A1B8SQJ7|A0A2A5Q1J5|A0A1B8SS91|A0A1B8SW38|A0A1B8SW54
6164	9.0673e-05	0.00096694	8	24578	13312		purine nucleotide biosynthetic process	A0A1J0EBS4|A0A1B8SPC6|A0A1B8SW18|A0A1B8SQJ7|A0A2A5Q1J5|A0A1B8SS91|A0A1B8SW38|A0A1B8SW54
72522	9.0673e-05	0.00096694	8	24578	13312		purine-containing compound biosynthetic process	A0A1J0EBS4|A0A1B8SPC6|A0A1B8SW18|A0A1B8SQJ7|A0A2A5Q1J5|A0A1B8SS91|A0A1B8SW38|A0A1B8SW54
9141	9.171e-05	0.00096694	5	7878	13312		nucleoside triphosphate metabolic process	A0A2A5QB39|A0A1B8SW18|A0A1B8SS91|A0A1B8SW38|A0A1B8SW54
44267	0.0001025	0.0010578	16	95078	13312		cellular protein metabolic process	A0A1B8SVZ9|A0A1B8SNQ2|A0A1B8SYT5|A0A1B8SNK7|A0A2A5Q9W1|A0A264VTP8|A0A1J0E293|A0A2W0G920|A0A2U9L9C2|A0A1J0E348|A0A264VW86|A0A264VW55|A0A1J0E704|A0A3E2BHR8|A0A2X2DMH8|A0A2A5QA12
6418	0.00010696	0.0010808	6	12978	13312		tRNA aminoacylation for protein translation	A0A264VW55|A0A1J0E704|A0A3E2BHR8|A0A2X2DMH8|A0A264VTP8|A0A2A5QA12
1901576	0.00011156	0.0011043	34	320078	13312		organic substance biosynthetic process	A0A2A5Q8Z9|A0A1B8SPP2|A0A1B8SW97|A0A264VYL5|A0A1B8SVZ9|A0A3E2B7S1|A0A2A5Q1J5|A0A2X2DLJ7|A0A1B8SW37|A0A1B8SW38|A0A1B8SW54|A0A264VTP8|A0A2X2DHH1|A0A1B8SQA2|A0A1B8SPC6|A0A264VR89|A0A1B8SYK7|A0A1J0E348|A0A264VW86|A0A1J0E704|A0A1B8SS91|A0A2X2DMH8|A0A1B8SXE5|A0A1J0EBS4|A0A1J0ED86|A0A2A5Q3W4|A0A1J0E293|A0A2W0G920|A0A2A5QB39|A0A1B8SW18|A0A1B8SQJ7|A0A264VW55|A0A3E2BHR8|A0A2A5QA12
43038	0.00011644	0.0011073	6	13178	13312		amino acid activation	A0A264VW55|A0A1J0E704|A0A3E2BHR8|A0A2X2DMH8|A0A264VTP8|A0A2A5QA12
43039	0.00011644	0.0011073	6	13178	13312		tRNA aminoacylation	A0A264VW55|A0A1J0E704|A0A3E2BHR8|A0A2X2DMH8|A0A264VTP8|A0A2A5QA12
34654	0.00012373	0.001154	14	76478	13312		nucleobase-containing compound biosynthetic process	A0A1J0EBS4|A0A1J0ED86|A0A1B8SW97|A0A264VYL5|A0A3E2B7S1|A0A2A5Q1J5|A0A1B8SW38|A0A1B8SW54|A0A2A5QB39|A0A1B8SPC6|A0A1B8SW18|A0A1B8SQJ7|A0A1B8SS91|A0A1B8SXE5
9144	0.00014766	0.0013512	4	4678	13312		purine nucleoside triphosphate metabolic process	A0A1B8SW18|A0A1B8SS91|A0A1B8SW38|A0A1B8SW54
9165	0.00015324	0.0013763	10	41778	13312		nucleotide biosynthetic process	A0A1J0EBS4|A0A2A5QB39|A0A1B8SPC6|A0A264VYL5|A0A1B8SW18|A0A1B8SQJ7|A0A2A5Q1J5|A0A1B8SS91|A0A1B8SW38|A0A1B8SW54
1901293	0.00019294	0.0017013	10	42978	13312		nucleoside phosphate biosynthetic process	A0A1J0EBS4|A0A2A5QB39|A0A1B8SPC6|A0A264VYL5|A0A1B8SW18|A0A1B8SQJ7|A0A2A5Q1J5|A0A1B8SS91|A0A1B8SW38|A0A1B8SW54
5975	0.00019883	0.001722	15	90178	13312		carbohydrate metabolic process	A0A2A5Q8Z9|A0A1B8SP59|A0A2A5QAC8|A0A1B8SW97|A0A1B8SNU6|A0A2X2DLJ7|A0A1J0E7G5|A0A1B8SW37|A0A2A5Q8C9|A0A2X2DHH1|A0A379FU25|A0A1B8SVJ4|A0A1B8SND7|A0A2U9L950|A0A1B8SXF7
46483	0.00022196	0.0018886	32	302378	13312		heterocycle metabolic process	A0A1B8SP59|A0A2A5QAC8|A0A1B8SW97|A0A264VYL5|A0A3E2B7S1|A0A2A5Q1J5|A0A1B8SND1|A0A1B8SW38|A0A1B8SW54|A0A264VTP8|A0A1B8SPC6|A0A264VR89|A0A1B8SYK7|A0A1J0E704|A0A1B8SS91|A0A2X2DMH8|A0A1B8SXE5|A0A1J0EBS4|A0A1J0ED86|A0A1B8SNU6|A0A1J0E7G5|A0A2A5Q3W4|A0A379FM86|A0A2A5QB39|A0A1B8SPD7|A0A1B8SNH8|A0A1B8SW18|A0A1B8SQJ7|A0A264VW55|A0A3E2BHR8|A0A3E2BIJ4|A0A2A5QA12
413	0.00023853	0.0019608	4	5278	13312		protein peptidyl-prolyl isomerization	A0A2U9L9C2|A0A1B8SNQ2|A0A1B8SYT5|A0A2A5Q9W1
18208	0.00023853	0.0019608	4	5278	13312		peptidyl-proline modification	A0A2U9L9C2|A0A1B8SNQ2|A0A1B8SYT5|A0A2A5Q9W1
9058	0.00025414	0.0020543	34	333078	13312		biosynthetic process	A0A2A5Q8Z9|A0A1B8SPP2|A0A1B8SW97|A0A264VYL5|A0A1B8SVZ9|A0A3E2B7S1|A0A2A5Q1J5|A0A2X2DLJ7|A0A1B8SW37|A0A1B8SW38|A0A1B8SW54|A0A264VTP8|A0A2X2DHH1|A0A1B8SQA2|A0A1B8SPC6|A0A264VR89|A0A1B8SYK7|A0A1J0E348|A0A264VW86|A0A1J0E704|A0A1B8SS91|A0A2X2DMH8|A0A1B8SXE5|A0A1J0EBS4|A0A1J0ED86|A0A2A5Q3W4|A0A1J0E293|A0A2W0G920|A0A2A5QB39|A0A1B8SW18|A0A1B8SQJ7|A0A264VW55|A0A3E2BHR8|A0A2A5QA12
6757	0.00027619	0.0021262	4	5478	13312		ATP generation from ADP	A0A1B8SP59|A0A2A5QAC8|A0A1B8SNU6|A0A1J0E7G5
46031	0.00027619	0.0021262	4	5478	13312		ADP metabolic process	A0A1B8SP59|A0A2A5QAC8|A0A1B8SNU6|A0A1J0E7G5
6096	0.00027619	0.0021262	4	5478	13312		glycolytic process	A0A1B8SP59|A0A2A5QAC8|A0A1B8SNU6|A0A1J0E7G5
1901137	0.00036893	0.0027958	14	84978	13312		carbohydrate derivative biosynthetic process	A0A1J0EBS4|A0A1B8SW97|A0A264VYL5|A0A2A5Q1J5|A0A2X2DLJ7|A0A1B8SW37|A0A2A5Q3W4|A0A1B8SW38|A0A1B8SW54|A0A2A5QB39|A0A1B8SPC6|A0A1B8SW18|A0A1B8SQJ7|A0A1B8SS91
9135	0.00038877	0.0028142	4	5978	13312		purine nucleoside diphosphate metabolic process	A0A1B8SP59|A0A2A5QAC8|A0A1B8SNU6|A0A1J0E7G5
9179	0.00038877	0.0028142	4	5978	13312		purine ribonucleoside diphosphate metabolic process	A0A1B8SP59|A0A2A5QAC8|A0A1B8SNU6|A0A1J0E7G5
9185	0.00038877	0.0028142	4	5978	13312		ribonucleoside diphosphate metabolic process	A0A1B8SP59|A0A2A5QAC8|A0A1B8SNU6|A0A1J0E7G5
9987	0.00039463	0.0028146	74	1078678	13312		cellular process	A0A1B8SP59|A0A1B8SVZ9|A0A2A5Q1J5|A0A1B8SYT5|A0A1B8SW37|A0A1B8SW38|A0A2A5Q8C9|A0A2U9L6B1|A0A264VTP8|A0A2X2DHH1|A0A2U9L9C2|A0A264VR89|A0A264VUW4|A0A1B8SYK7|A0A1J0E348|A0A1J0E704|A0A1B8SXE5|A0A1J0EBS4|A0A1B8SNK7|A0A2A5Q3W4|A0A379FM86|A0A2A5Q9W1|A0A2U9L5C2|A0A2A5QB39|A0A1B8SVJ4|A0A3E2BHR8|A0A2A5QA12|A0A1B8SXF7|A0A379FSI5|A0A2A5Q8Z9|A0A1B8SPP2|A0A2A5QAC8|A0A1B8SW97|A0A264VYL5|A0A3E2B7S1|A0A2A5Q419|A0A…
45333	0.00045981	0.0031675	8	31178	13312		cellular respiration	A0A1J0E7K6|A0A2U9L6B1|A0A1B8SY63|A0A2U9L5Q1|A0A3E2BIJ4|A0A2U9L5C2|A0A1B8SXF7|A0A1B8SUB6
1901360	0.00046717	0.0031675	32	314378	13312		organic cyclic compound metabolic process	A0A1B8SP59|A0A2A5QAC8|A0A1B8SW97|A0A264VYL5|A0A3E2B7S1|A0A2A5Q1J5|A0A1B8SND1|A0A1B8SW38|A0A1B8SW54|A0A264VTP8|A0A1B8SPC6|A0A264VR89|A0A1B8SYK7|A0A1J0E704|A0A1B8SS91|A0A2X2DMH8|A0A1B8SXE5|A0A1J0EBS4|A0A1J0ED86|A0A1B8SNU6|A0A1J0E7G5|A0A2A5Q3W4|A0A379FM86|A0A2A5QB39|A0A1B8SPD7|A0A1B8SNH8|A0A1B8SW18|A0A1B8SQJ7|A0A264VW55|A0A3E2BHR8|A0A3E2BIJ4|A0A2A5QA12
6637	0.00047022	0.0031675	4	6278	13312		acyl-CoA metabolic process	A0A1J0EBS4|A0A1B8SQJ7|A0A2A5Q1J5|A0A3E2BIJ4
35383	0.00047022	0.0031675	4	6278	13312		thioester metabolic process	A0A1J0EBS4|A0A1B8SQJ7|A0A2A5Q1J5|A0A3E2BIJ4
15980	0.00047977	0.0031875	8	31378	13312		energy derivation by oxidation of organic compounds	A0A1J0E7K6|A0A2U9L6B1|A0A1B8SY63|A0A2U9L5Q1|A0A3E2BIJ4|A0A2U9L5C2|A0A1B8SXF7|A0A1B8SUB6
6725	0.00055154	0.0036148	31	302878	13312		cellular aromatic compound metabolic process	A0A1B8SP59|A0A2A5QAC8|A0A1B8SW97|A0A264VYL5|A0A3E2B7S1|A0A2A5Q1J5|A0A1B8SND1|A0A1B8SW38|A0A1B8SW54|A0A264VTP8|A0A1B8SPC6|A0A264VR89|A0A1J0E704|A0A1B8SS91|A0A2X2DMH8|A0A1B8SXE5|A0A1J0EBS4|A0A1J0ED86|A0A1B8SNU6|A0A1J0E7G5|A0A2A5Q3W4|A0A379FM86|A0A2A5QB39|A0A1B8SPD7|A0A1B8SNH8|A0A1B8SW18|A0A1B8SQJ7|A0A264VW55|A0A3E2BHR8|A0A3E2BIJ4|A0A2A5QA12
6807	0.00056991	0.0036854	47	550678	13312		nitrogen compound metabolic process	A0A1B8SP59|A0A2A5QAC8|A0A1B8SW97|A0A264VYL5|A0A1B8SVZ9|A0A3E2B7S1|A0A2A5Q1J5|A0A1B8SYT5|A0A1B8SW37|A0A1B8SND1|A0A1B8SW38|A0A1B8SW54|A0A264VTP8|A0A1B8SPC6|A0A2U9L9C2|A0A264VR89|A0A1B8SYK7|A0A1J0E348|A0A264VW86|A0A1J0E704|A0A1B8SS91|A0A2X2DMH8|A0A1B8SXE5|A0A1B8SYE5|A0A1J0EBS4|A0A1J0ED86|A0A1B8SNQ2|A0A1B8SNU6|A0A1J0E7G5|A0A1B8SNK7|A0A2A5Q3W4|A0A379FM21|A0A379FM86|A0A2A5Q9W1|A0A1J0E293|A0A2W0G920|A0A…
90407	0.00062576	0.0038901	13	79078	13312		organophosphate biosynthetic process	A0A1J0EBS4|A0A264VYL5|A0A2A5Q1J5|A0A2X2DLJ7|A0A2A5Q3W4|A0A1B8SW38|A0A1B8SW54|A0A1B8SQA2|A0A2A5QB39|A0A1B8SPC6|A0A1B8SW18|A0A1B8SQJ7|A0A1B8SS91
6740	0.00063364	0.0038901	3	2978	13312		NADPH regeneration	A0A1B8SVJ4|A0A1B8SND7|A0A2U9L950
6098	0.00063364	0.0038901	3	2978	13312		pentose-phosphate shunt	A0A1B8SVJ4|A0A1B8SND7|A0A2U9L950
51156	0.00063364	0.0038901	3	2978	13312		glucose 6-phosphate metabolic process	A0A1B8SVJ4|A0A1B8SND7|A0A2U9L950
34645	0.0006857	0.004157	17	123878	13312		cellular macromolecule biosynthetic process	A0A1J0ED86|A0A1B8SW97|A0A1B8SVZ9|A0A3E2B7S1|A0A2X2DLJ7|A0A264VTP8|A0A1J0E293|A0A2W0G920|A0A264VR89|A0A1J0E348|A0A264VW86|A0A264VW55|A0A1J0E704|A0A3E2BHR8|A0A2X2DMH8|A0A1B8SXE5|A0A2A5QA12
9059	0.00080032	0.004792	17	125578	13312		macromolecule biosynthetic process	A0A1J0ED86|A0A1B8SW97|A0A1B8SVZ9|A0A3E2B7S1|A0A2X2DLJ7|A0A264VTP8|A0A1J0E293|A0A2W0G920|A0A264VR89|A0A1J0E348|A0A264VW86|A0A264VW55|A0A1J0E704|A0A3E2BHR8|A0A2X2DMH8|A0A1B8SXE5|A0A2A5QA12
6754	0.0010161	0.0058003	3	3478	13312		ATP biosynthetic process	A0A1B8SW18|A0A1B8SW38|A0A1B8SW54
15985	0.0010161	0.0058003	3	3478	13312		energy coupled proton transport, down electrochemical gradient	A0A1B8SW18|A0A1B8SW38|A0A1B8SW54
15986	0.0010161	0.0058003	3	3478	13312		ATP synthesis coupled proton transport	A0A1B8SW18|A0A1B8SW38|A0A1B8SW54
6414	0.0010166	0.0058003	4	7678	13312		translational elongation	A0A2W0G920|A0A1J0E348|A0A264VW86|A0A1J0E293
6084	0.0011067	0.0062412	3	3578	13312		acetyl-CoA metabolic process	A0A1B8SQJ7|A0A2A5Q1J5|A0A3E2BIJ4
6082	0.0011297	0.006298	21	178778	13312		organic acid metabolic process	A0A1J0EBS4|A0A1J0E7K6|A0A1B8SP59|A0A2A5QAC8|A0A1B8SNU6|A0A1J0E7G5|A0A1B8SW37|A0A264VTP8|A0A2X2DHH1|A0A1B8SQA2|A0A2A5QB39|A0A1B8SQJ7|A0A1B8SVJ4|A0A264VW55|A0A1J0E704|A0A3E2BHR8|A0A2X2DMH8|A0A3E2BIJ4|A0A2A5QA12|A0A1B8SXF7|A0A1B8SUB6
35384	0.0014086	0.0076758	3	3878	13312		thioester biosynthetic process	A0A1J0EBS4|A0A1B8SQJ7|A0A2A5Q1J5
71616	0.0014086	0.0076758	3	3878	13312		acyl-CoA biosynthetic process	A0A1J0EBS4|A0A1B8SQJ7|A0A2A5Q1J5
19752	0.0016015	0.008552	20	170878	13312		carboxylic acid metabolic process	A0A1J0EBS4|A0A1J0E7K6|A0A1B8SP59|A0A2A5QAC8|A0A1B8SNU6|A0A1J0E7G5|A0A1B8SW37|A0A264VTP8|A0A2X2DHH1|A0A1B8SQA2|A0A2A5QB39|A0A1B8SVJ4|A0A264VW55|A0A1J0E704|A0A3E2BHR8|A0A2X2DMH8|A0A3E2BIJ4|A0A2A5QA12|A0A1B8SXF7|A0A1B8SUB6
19538	0.0016046	0.008552	18	145878	13312		protein metabolic process	A0A1B8SVZ9|A0A1B8SNQ2|A0A1B8SYT5|A0A1B8SNK7|A0A379FM21|A0A2A5Q9W1|A0A264VTP8|A0A1J0E293|A0A2W0G920|A0A2U9L9C2|A0A1J0E348|A0A264VW86|A0A264VW55|A0A1J0E704|A0A3E2BHR8|A0A2X2DMH8|A0A1B8SWF7|A0A2A5QA12
6739	0.0016359	0.0086238	3	4078	13312		NADP metabolic process	A0A1B8SVJ4|A0A1B8SND7|A0A2U9L950
43436	0.002288	0.011932	20	175978	13312		oxoacid metabolic process	A0A1J0EBS4|A0A1J0E7K6|A0A1B8SP59|A0A2A5QAC8|A0A1B8SNU6|A0A1J0E7G5|A0A1B8SW37|A0A264VTP8|A0A2X2DHH1|A0A1B8SQA2|A0A2A5QB39|A0A1B8SVJ4|A0A264VW55|A0A1J0E704|A0A3E2BHR8|A0A2X2DMH8|A0A3E2BIJ4|A0A2A5QA12|A0A1B8SXF7|A0A1B8SUB6
1901566	0.0023892	0.012327	22	202878	13312		organonitrogen compound biosynthetic process	A0A1J0EBS4|A0A264VYL5|A0A1B8SVZ9|A0A2A5Q1J5|A0A1B8SW38|A0A1B8SW54|A0A264VTP8|A0A1J0E293|A0A2W0G920|A0A2A5QB39|A0A1B8SPC6|A0A1B8SYK7|A0A1J0E348|A0A264VW86|A0A1B8SW18|A0A1B8SQJ7|A0A264VW55|A0A1J0E704|A0A3E2BHR8|A0A1B8SS91|A0A2X2DMH8|A0A2A5QA12
6241	0.0025354	0.012548	2	1378	13312		CTP biosynthetic process	A0A2A5QB39|A0A1B8SS91
46036	0.0025354	0.012548	2	1378	13312		CTP metabolic process	A0A2A5QB39|A0A1B8SS91
9208	0.0025354	0.012548	2	1378	13312		pyrimidine ribonucleoside triphosphate metabolic process	A0A2A5QB39|A0A1B8SS91
9209	0.0025354	0.012548	2	1378	13312		pyrimidine ribonucleoside triphosphate biosynthetic process	A0A2A5QB39|A0A1B8SS91
44249	0.0026548	0.013006	30	316778	13312		cellular biosynthetic process	A0A1B8SPP2|A0A1B8SW97|A0A264VYL5|A0A1B8SVZ9|A0A3E2B7S1|A0A2A5Q1J5|A0A2X2DLJ7|A0A1B8SW38|A0A1B8SW54|A0A264VTP8|A0A1B8SQA2|A0A1B8SPC6|A0A264VR89|A0A1B8SYK7|A0A1J0E348|A0A264VW86|A0A1J0E704|A0A1B8SS91|A0A2X2DMH8|A0A1B8SXE5|A0A1J0EBS4|A0A1J0ED86|A0A1J0E293|A0A2W0G920|A0A2A5QB39|A0A1B8SW18|A0A1B8SQJ7|A0A264VW55|A0A3E2BHR8|A0A2A5QA12
16052	0.0030319	0.014705	5	16878	13312		carbohydrate catabolic process	A0A1B8SP59|A0A2A5QAC8|A0A1B8SNU6|A0A1J0E7G5|A0A2A5Q8C9
10467	0.0030826	0.014803	14	105878	13312		gene expression	A0A1J0ED86|A0A1B8SVZ9|A0A3E2B7S1|A0A264VTP8|A0A1J0E293|A0A2W0G920|A0A1J0E348|A0A264VW86|A0A264VW55|A0A1J0E704|A0A3E2BHR8|A0A2X2DMH8|A0A1B8SXE5|A0A2A5QA12
18130	0.0036983	0.017585	15	119978	13312		heterocycle biosynthetic process	A0A1J0EBS4|A0A1J0ED86|A0A1B8SW97|A0A264VYL5|A0A3E2B7S1|A0A2A5Q1J5|A0A1B8SW38|A0A1B8SW54|A0A2A5QB39|A0A1B8SPC6|A0A1B8SYK7|A0A1B8SW18|A0A1B8SQJ7|A0A1B8SS91|A0A1B8SXE5
33865	0.0040673	0.018787	4	11178	13312		nucleoside bisphosphate metabolic process	A0A1J0EBS4|A0A1B8SQJ7|A0A2A5Q1J5|A0A3E2BIJ4
33875	0.0040673	0.018787	4	11178	13312		ribonucleoside bisphosphate metabolic process	A0A1J0EBS4|A0A1B8SQJ7|A0A2A5Q1J5|A0A3E2BIJ4
34032	0.0040673	0.018787	4	11178	13312		purine nucleoside bisphosphate metabolic process	A0A1J0EBS4|A0A1B8SQJ7|A0A2A5Q1J5|A0A3E2BIJ4
9218	0.0047377	0.021475	3	5878	13312		pyrimidine ribonucleotide metabolic process	A0A2A5QB39|A0A264VYL5|A0A1B8SS91
9220	0.0047377	0.021475	3	5878	13312		pyrimidine ribonucleotide biosynthetic process	A0A2A5QB39|A0A264VYL5|A0A1B8SS91
6085	0.0048798	0.021914	2	1878	13312		acetyl-CoA biosynthetic process	A0A1B8SQJ7|A0A2A5Q1J5
19438	0.0050151	0.022315	14	111778	13312		aromatic compound biosynthetic process	A0A1J0EBS4|A0A1J0ED86|A0A1B8SW97|A0A264VYL5|A0A3E2B7S1|A0A2A5Q1J5|A0A1B8SW38|A0A1B8SW54|A0A2A5QB39|A0A1B8SPC6|A0A1B8SW18|A0A1B8SQJ7|A0A1B8SS91|A0A1B8SXE5
43094	0.0057107	0.025179	3	6278	13312		cellular metabolic compound salvage	A0A1B8SPC6|A0A264VYL5|A0A2A5Q3W4
16310	0.0057753	0.025234	11	78478	13312		phosphorylation	A0A2A5Q8Z9|A0A1B8SPC6|A0A1B8SP59|A0A2A5QAC8|A0A1B8SQJ7|A0A1B8SNU6|A0A1J0E7G5|A0A1B8SS91|A0A2A5Q8C9|A0A2X2DHH1|A0A264VSY4
6006	0.0062388	0.027016	3	6478	13312		glucose metabolic process	A0A2A5Q8Z9|A0A2U9L950|A0A2X2DHH1
1901362	0.0063088	0.027078	15	127078	13312		organic cyclic compound biosynthetic process	A0A1J0EBS4|A0A1J0ED86|A0A1B8SW97|A0A264VYL5|A0A3E2B7S1|A0A2A5Q1J5|A0A1B8SW38|A0A1B8SW54|A0A2A5QB39|A0A1B8SPC6|A0A1B8SYK7|A0A1B8SW18|A0A1B8SQJ7|A0A1B8SS91|A0A1B8SXE5
6979	0.0073801	0.031398	3	6878	13312		response to oxidative stress	A0A2U9L6S8|A0A1B8SU22|A0A264VRS0
1901575	0.0079406	0.033488	11	81978	13312		organic substance catabolic process	A0A1B8SPD7|A0A1B8SP59|A0A2A5QAC8|A0A1B8SNH8|A0A1B8SNU6|A0A1B8SVJ4|A0A1J0E7G5|A0A1B8SNK7|A0A2A5Q3W4|A0A2A5Q8C9|A0A3E2BIJ4
9148	0.01082	0.044275	2	2778	13312		pyrimidine nucleoside triphosphate biosynthetic process	A0A2A5QB39|A0A1B8SS91
33866	0.011124	0.044275	3	7978	13312		nucleoside bisphosphate biosynthetic process	A0A1J0EBS4|A0A1B8SQJ7|A0A2A5Q1J5
34030	0.011124	0.044275	3	7978	13312		ribonucleoside bisphosphate biosynthetic process	A0A1J0EBS4|A0A1B8SQJ7|A0A2A5Q1J5
34033	0.011124	0.044275	3	7978	13312		purine nucleoside bisphosphate biosynthetic process	A0A1J0EBS4|A0A1B8SQJ7|A0A2A5Q1J5
9056	0.011607	0.044275	11	86478	13312		catabolic process	A0A1B8SPD7|A0A1B8SP59|A0A2A5QAC8|A0A1B8SNH8|A0A1B8SNU6|A0A1B8SVJ4|A0A1J0E7G5|A0A1B8SNK7|A0A2A5Q3W4|A0A2A5Q8C9|A0A3E2BIJ4
46107	0.011685	0.044275	1	278	13312		uracil biosynthetic process	A0A264VYL5
6183	0.011685	0.044275	1	278	13312		GTP biosynthetic process	A0A1B8SS91
6223	0.011685	0.044275	1	278	13312		uracil salvage	A0A264VYL5
6228	0.011685	0.044275	1	278	13312		UTP biosynthetic process	A0A1B8SS91
43100	0.011685	0.044275	1	278	13312		pyrimidine nucleobase salvage	A0A264VYL5
19860	0.011685	0.044275	1	278	13312		uracil metabolic process	A0A264VYL5
46039	0.011685	0.044275	1	278	13312		GTP metabolic process	A0A1B8SS91
46051	0.011685	0.044275	1	278	13312		UTP metabolic process	A0A1B8SS91
6221	0.013983	0.052571	3	8678	13312		pyrimidine nucleotide biosynthetic process	A0A2A5QB39|A0A264VYL5|A0A1B8SS91
6457	0.014178	0.052894	5	24478	13312		protein folding	A0A2U9L9C2|A0A1B8SNQ2|A0A2A5Q419|A0A1B8SYT5|A0A379FMD8
6351	0.014869	0.054634	3	8878	13312		transcription, DNA-templated	A0A1J0ED86|A0A3E2B7S1|A0A1B8SXE5
97659	0.014869	0.054634	3	8878	13312		nucleic acid-templated transcription	A0A1J0ED86|A0A3E2B7S1|A0A1B8SXE5
34599	0.015005	0.054717	2	3278	13312		cellular response to oxidative stress	A0A1B8SU22|A0A264VRS0
6220	0.015787	0.05714	3	9078	13312		pyrimidine nucleotide metabolic process	A0A2A5QB39|A0A264VYL5|A0A1B8SS91
43173	0.015913	0.057168	2	3378	13312		nucleotide salvage	A0A1B8SPC6|A0A264VYL5
72527	0.016288	0.058087	4	16678	13312		pyrimidine-containing compound metabolic process	A0A2A5QB39|A0A264VYL5|A0A1B8SS91|A0A379FM86
9147	0.016844	0.059559	2	3478	13312		pyrimidine nucleoside triphosphate metabolic process	A0A2A5QB39|A0A1B8SS91
70887	0.016947	0.059559	4	16878	13312		cellular response to chemical stimulus	A0A2U9L6S8|A0A1J0E3C0|A0A1B8SU22|A0A264VRS0
32787	0.017336	0.06049	8	56578	13312		monocarboxylic acid metabolic process	A0A1J0EBS4|A0A1B8SQA2|A0A1B8SP59|A0A2A5QAC8|A0A1B8SNU6|A0A1B8SVJ4|A0A1J0E7G5|A0A2X2DHH1
51258	0.017477	0.060544	1	378	13312		protein polymerization	A0A264VV64
98869	0.021397	0.072237	3	10178	13312		cellular oxidant detoxification	A0A2U9L6S8|A0A1J0E3C0|A0A1B8SU22
6450	0.021834	0.072237	2	3978	13312		regulation of translational fidelity	A0A264VW55|A0A264VTP8
106074	0.021834	0.072237	2	3978	13312		aminoacyl-tRNA metabolism involved in translational fidelity	A0A264VW55|A0A264VTP8
42176	0.023235	0.072237	1	478	13312		regulation of protein catabolic process	A0A1B8SWF7
1901800	0.023235	0.072237	1	478	13312		positive regulation of proteasomal protein catabolic process	A0A1B8SWF7
6556	0.023235	0.072237	1	478	13312		S-adenosylmethionine biosynthetic process	A0A1B8SPP2
1903052	0.023235	0.072237	1	478	13312		positive regulation of proteolysis involved in cellular protein catabolic process	A0A1B8SWF7
1903050	0.023235	0.072237	1	478	13312		regulation of proteolysis involved in cellular protein catabolic process	A0A1B8SWF7
31329	0.023235	0.072237	1	478	13312		regulation of cellular catabolic process	A0A1B8SWF7
31331	0.023235	0.072237	1	478	13312		positive regulation of cellular catabolic process	A0A1B8SWF7
45732	0.023235	0.072237	1	478	13312		positive regulation of protein catabolic process	A0A1B8SWF7
9894	0.023235	0.072237	1	478	13312		regulation of catabolic process	A0A1B8SWF7
9896	0.023235	0.072237	1	478	13312		positive regulation of catabolic process	A0A1B8SWF7
61136	0.023235	0.072237	1	478	13312		regulation of proteasomal protein catabolic process	A0A1B8SWF7
1903364	0.023235	0.072237	1	478	13312		positive regulation of cellular protein catabolic process	A0A1B8SWF7
1903362	0.023235	0.072237	1	478	13312		regulation of cellular protein catabolic process	A0A1B8SWF7
1990748	0.026078	0.080051	3	10978	13312		cellular detoxification	A0A2U9L6S8|A0A1J0E3C0|A0A1B8SU22
97237	0.026078	0.080051	3	10978	13312		cellular response to toxic substance	A0A2U9L6S8|A0A1J0E3C0|A0A1B8SU22
1901657	0.027328	0.082838	3	11178	13312		glycosyl compound metabolic process	A0A264VYL5|A0A1B8SNH8|A0A379FM86
9116	0.027328	0.082838	3	11178	13312		nucleoside metabolic process	A0A264VYL5|A0A1B8SNH8|A0A379FM86
46104	0.02896	0.085124	1	578	13312		thymidine metabolic process	A0A379FM86
46125	0.02896	0.085124	1	578	13312		pyrimidine deoxyribonucleoside metabolic process	A0A379FM86
6429	0.02896	0.085124	1	578	13312		leucyl-tRNA aminoacylation	A0A264VTP8
46391	0.02896	0.085124	1	578	13312		5-phosphoribose 1-diphosphate metabolic process	A0A2A5Q3W4
6015	0.02896	0.085124	1	578	13312		5-phosphoribose 1-diphosphate biosynthetic process	A0A2A5Q3W4
1902600	0.029261	0.085492	3	11478	13312		proton transmembrane transport	A0A1B8SW18|A0A1B8SW38|A0A1B8SW54
19319	0.029707	0.085762	2	4678	13312		hexose biosynthetic process	A0A2A5Q8Z9|A0A2X2DHH1
6094	0.029707	0.085762	2	4678	13312		gluconeogenesis	A0A2A5Q8Z9|A0A2X2DHH1
6206	0.033378	0.092851	2	4978	13312		pyrimidine nucleobase metabolic process	A0A264VYL5|A0A379FM86
62197	0.033378	0.092851	2	4978	13312		cellular response to chemical stress	A0A1B8SU22|A0A264VRS0
19318	0.034048	0.092851	3	12178	13312		hexose metabolic process	A0A2A5Q8Z9|A0A2U9L950|A0A2X2DHH1
19474	0.034652	0.092851	1	678	13312		L-lysine catabolic process to acetyl-CoA	A0A3E2BIJ4
19477	0.034652	0.092851	1	678	13312		L-lysine catabolic process	A0A3E2BIJ4
6419	0.034652	0.092851	1	678	13312		alanyl-tRNA aminoacylation	A0A2X2DMH8
6421	0.034652	0.092851	1	678	13312		asparaginyl-tRNA aminoacylation	A0A3E2BHR8
6422	0.034652	0.092851	1	678	13312		aspartyl-tRNA aminoacylation	A0A1J0E704
46440	0.034652	0.092851	1	678	13312		L-lysine metabolic process	A0A3E2BIJ4
6515	0.034652	0.092851	1	678	13312		protein quality control for misfolded or incompletely synthesized proteins	A0A1B8SNK7
6531	0.034652	0.092851	1	678	13312		aspartate metabolic process	A0A1B8SUB6
6554	0.034652	0.092851	1	678	13312		lysine catabolic process	A0A3E2BIJ4
33512	0.034652	0.092851	1	678	13312		L-lysine catabolic process to acetyl-CoA via saccharopine	A0A3E2BIJ4
46364	0.037216	0.099174	2	5278	13312		monosaccharide biosynthetic process	A0A2A5Q8Z9|A0A2X2DHH1
44210	0.040311	0.10511	1	778	13312		'de novo' CTP biosynthetic process	A0A2A5QB39
44257	0.040311	0.10511	1	778	13312		cellular protein catabolic process	A0A1B8SNK7
6433	0.040311	0.10511	1	778	13312		prolyl-tRNA aminoacylation	A0A264VW55
51603	0.040311	0.10511	1	778	13312		proteolysis involved in cellular protein catabolic process	A0A1B8SNK7
9166	0.042582	0.11044	2	5678	13312		nucleotide catabolic process	A0A1B8SPD7|A0A2A5Q3W4
32774	0.043138	0.11129	3	13378	13312		RNA biosynthetic process	A0A1J0ED86|A0A3E2B7S1|A0A1B8SXE5
34655	0.046413	0.1191	3	13778	13312		nucleobase-containing compound catabolic process	A0A1B8SPD7|A0A1B8SNH8|A0A2A5Q3W4
6399	0.048615	0.1241	6	45178	13312		tRNA metabolic process	A0A264VW55|A0A1J0E704|A0A3E2BHR8|A0A2X2DMH8|A0A264VTP8|A0A2A5QA12
44260	0.049465	0.12496	22	265378	13312		cellular macromolecule metabolic process	A0A1J0ED86|A0A1B8SW97|A0A1B8SVZ9|A0A3E2B7S1|A0A1B8SNQ2|A0A2X2DLJ7|A0A1B8SYT5|A0A1B8SNK7|A0A2A5Q9W1|A0A264VTP8|A0A1J0E293|A0A2W0G920|A0A2U9L9C2|A0A264VR89|A0A1J0E348|A0A264VW86|A0A264VW55|A0A1J0E704|A0A3E2BHR8|A0A2X2DMH8|A0A1B8SXE5|A0A2A5QA12
1901292	0.049668	0.12496	2	6178	13312		nucleoside phosphate catabolic process	A0A1B8SPD7|A0A2A5Q3W4
6541	0.051134	0.12496	2	6278	13312		glutamine metabolic process	A0A2A5QB39|A0A1B8SW37
44206	0.05153	0.12496	1	978	13312		UMP salvage	A0A264VYL5
6430	0.05153	0.12496	1	978	13312		lysyl-tRNA aminoacylation	A0A2A5QA12
43335	0.05153	0.12496	1	978	13312		protein unfolding	A0A1B8SWF7
8655	0.05153	0.12496	1	978	13312		pyrimidine-containing compound salvage	A0A264VYL5
32262	0.05153	0.12496	1	978	13312		pyrimidine nucleotide salvage	A0A264VYL5
45862	0.05153	0.12496	1	978	13312		positive regulation of proteolysis	A0A1B8SWF7
10138	0.05153	0.12496	1	978	13312		pyrimidine ribonucleotide salvage	A0A264VYL5
6790	0.053495	0.12908	6	46278	13312		sulfur compound metabolic process	A0A1J0EBS4|A0A1B8SPP2|A0A1B8SQJ7|A0A2A5Q1J5|A0A3E2BIJ4|A0A1B8SYE5
42026	0.057091	0.13441	1	1078	13312		protein refolding	A0A2A5Q419
97171	0.057091	0.13441	1	1078	13312		ADP-L-glycero-beta-D-manno-heptose biosynthetic process	A0A1B8SW97
97170	0.057091	0.13441	1	1078	13312		ADP-L-glycero-beta-D-manno-heptose metabolic process	A0A1B8SW97
6106	0.057091	0.13441	1	1078	13312		fumarate metabolic process	A0A1J0E7K6
6108	0.057091	0.13441	1	1078	13312		malate metabolic process	A0A1B8SXF7
72528	0.058809	0.13779	3	15178	13312		pyrimidine-containing compound biosynthetic process	A0A2A5QB39|A0A264VYL5|A0A1B8SS91
16070	0.059167	0.13796	9	84878	13312		RNA metabolic process	A0A1J0ED86|A0A3E2B7S1|A0A264VW55|A0A1J0E704|A0A3E2BHR8|A0A2X2DMH8|A0A264VTP8|A0A1B8SXE5|A0A2A5QA12
18193	0.060399	0.14016	4	25278	13312		peptidyl-amino acid modification	A0A2U9L9C2|A0A1B8SNQ2|A0A1B8SYT5|A0A2A5Q9W1
6213	0.06262	0.14259	1	1178	13312		pyrimidine nucleoside metabolic process	A0A379FM86
46500	0.06262	0.14259	1	1178	13312		S-adenosylmethionine metabolic process	A0A1B8SPP2
34605	0.06262	0.14259	1	1178	13312		cellular response to heat	A0A1B8SNK7
9120	0.06262	0.14259	1	1178	13312		deoxyribonucleoside metabolic process	A0A379FM86
6353	0.068117	0.15438	1	1278	13312		DNA-templated transcription, termination	A0A1B8SXE5
6520	0.070916	0.15997	10	101378	13312		cellular amino acid metabolic process	A0A2A5QB39|A0A264VW55|A0A1J0E704|A0A3E2BHR8|A0A1B8SW37|A0A2X2DMH8|A0A3E2BIJ4|A0A264VTP8|A0A2A5QA12|A0A1B8SUB6
5996	0.072603	0.16302	3	16578	13312		monosaccharide metabolic process	A0A2A5Q8Z9|A0A2U9L950|A0A2X2DHH1
19521	0.073583	0.1637	1	1378	13312		D-gluconate metabolic process	A0A1B8SVJ4
17038	0.073583	0.1637	1	1378	13312		protein import	A0A264VUW4
44248	0.075051	0.16621	7	62978	13312		cellular catabolic process	A0A1B8SPD7|A0A1B8SNH8|A0A1B8SVJ4|A0A1B8SNK7|A0A2A5Q3W4|A0A2A5Q8C9|A0A3E2BIJ4
46700	0.075732	0.16695	3	16878	13312		heterocycle catabolic process	A0A1B8SPD7|A0A1B8SNH8|A0A2A5Q3W4
9112	0.079943	0.17544	2	8078	13312		nucleobase metabolic process	A0A264VYL5|A0A379FM86
44272	0.083527	0.18116	4	28278	13312		sulfur compound biosynthetic process	A0A1J0EBS4|A0A1B8SPP2|A0A1B8SQJ7|A0A2A5Q1J5
1901658	0.084418	0.18116	1	1578	13312		glycosyl compound catabolic process	A0A1B8SNH8
44209	0.084418	0.18116	1	1578	13312		AMP salvage	A0A1B8SPC6
34656	0.084418	0.18116	1	1578	13312		nucleobase-containing small molecule catabolic process	A0A1B8SNH8
9164	0.084418	0.18116	1	1578	13312		nucleoside catabolic process	A0A1B8SNH8
19563	0.089789	0.19054	1	1678	13312		glycerol catabolic process	A0A2A5Q8C9
19405	0.089789	0.19054	1	1678	13312		alditol catabolic process	A0A2A5Q8C9
98754	0.089965	0.19054	3	18178	13312		detoxification	A0A2U9L6S8|A0A1J0E3C0|A0A1B8SU22
44270	0.10043	0.20997	3	19078	13312		cellular nitrogen compound catabolic process	A0A1B8SPD7|A0A1B8SNH8|A0A2A5Q3W4
46940	0.10044	0.20997	1	1878	13312		nucleoside monophosphate phosphorylation	A0A1B8SPC6
9068	0.10044	0.20997	1	1878	13312		aspartate family amino acid catabolic process	A0A3E2BIJ4
9636	0.10402	0.21653	3	19378	13312		response to toxic substance	A0A2U9L6S8|A0A1J0E3C0|A0A1B8SU22
19520	0.11096	0.22708	1	2078	13312		aldonic acid metabolic process	A0A1B8SVJ4
2001295	0.11096	0.22708	1	2078	13312		malonyl-CoA biosynthetic process	A0A1J0EBS4
2001293	0.11096	0.22708	1	2078	13312		malonyl-CoA metabolic process	A0A1J0EBS4
65002	0.11096	0.22708	1	2078	13312		intracellular protein transmembrane transport	A0A264VUW4
31564	0.11618	0.23675	1	2178	13312		transcription antitermination	A0A1B8SXE5
42278	0.12137	0.24526	1	2278	13312		purine nucleoside metabolic process	A0A1B8SNH8
15846	0.12137	0.24526	1	2278	13312		polyamine transport	A0A2A5Q446
6879	0.12652	0.25462	1	2378	13312		cellular iron ion homeostasis	A0A1J0E4R0
51247	0.13165	0.25955	1	2478	13312		positive regulation of protein metabolic process	A0A1B8SWF7
43101	0.13165	0.25955	1	2478	13312		purine-containing compound salvage	A0A1B8SPC6
32261	0.13165	0.25955	1	2478	13312		purine nucleotide salvage	A0A1B8SPC6
32270	0.13165	0.25955	1	2478	13312		positive regulation of cellular protein metabolic process	A0A1B8SWF7
106380	0.13165	0.25955	1	2478	13312		purine ribonucleotide salvage	A0A1B8SPC6
16051	0.13437	0.26318	4	33678	13312		carbohydrate biosynthetic process	A0A2A5Q8Z9|A0A1B8SW97|A0A2X2DLJ7|A0A2X2DHH1
9240	0.13675	0.26318	1	2578	13312		isopentenyl diphosphate biosynthetic process	A0A1B8SQA2
9264	0.13675	0.26318	1	2578	13312		deoxyribonucleotide catabolic process	A0A2A5Q3W4
19682	0.13675	0.26318	1	2578	13312		glyceraldehyde-3-phosphate metabolic process	A0A1B8SQA2
46490	0.13675	0.26318	1	2578	13312		isopentenyl diphosphate metabolic process	A0A1B8SQA2
19288	0.13675	0.26318	1	2578	13312		isopentenyl diphosphate biosynthetic process, methylerythritol 4-phosphate pathway	A0A1B8SQA2
1901361	0.13852	0.26353	3	22078	13312		organic cyclic compound catabolic process	A0A1B8SPD7|A0A1B8SNH8|A0A2A5Q3W4
46434	0.1399	0.26353	2	11278	13312		organophosphate catabolic process	A0A1B8SPD7|A0A2A5Q3W4
303	0.14182	0.26353	1	2678	13312		response to superoxide	A0A1B8SU22
305	0.14182	0.26353	1	2678	13312		response to oxygen radical	A0A1B8SU22
6801	0.14182	0.26353	1	2678	13312		superoxide metabolic process	A0A1B8SU22
71451	0.14182	0.26353	1	2678	13312		cellular response to superoxide	A0A1B8SU22
71450	0.14182	0.26353	1	2678	13312		cellular response to oxygen radical	A0A1B8SU22
34614	0.14182	0.26353	1	2678	13312		cellular response to reactive oxygen species	A0A1B8SU22
19430	0.14182	0.26353	1	2678	13312		removal of superoxide radicals	A0A1B8SU22
52646	0.14685	0.26979	1	2778	13312		alditol phosphate metabolic process	A0A2A5Q8C9
30162	0.14685	0.26979	1	2778	13312		regulation of proteolysis	A0A1B8SWF7
6072	0.14685	0.26979	1	2778	13312		glycerol-3-phosphate metabolic process	A0A2A5Q8C9
30003	0.15186	0.27483	1	2878	13312		cellular cation homeostasis	A0A1J0E4R0
30163	0.15186	0.27483	1	2878	13312		protein catabolic process	A0A1B8SNK7
6875	0.15186	0.27483	1	2878	13312		cellular metal ion homeostasis	A0A1J0E4R0
46916	0.15186	0.27483	1	2878	13312		cellular transition metal ion homeostasis	A0A1J0E4R0
19439	0.15357	0.27688	3	23178	13312		aromatic compound catabolic process	A0A1B8SPD7|A0A1B8SNH8|A0A2A5Q3W4
6167	0.15684	0.27972	1	2978	13312		AMP biosynthetic process	A0A1B8SPC6
46033	0.15684	0.27972	1	2978	13312		AMP metabolic process	A0A1B8SPC6
34660	0.15687	0.27972	6	62278	13312		ncRNA metabolic process	A0A264VW55|A0A1J0E704|A0A3E2BHR8|A0A2X2DMH8|A0A264VTP8|A0A2A5QA12
1901136	0.15816	0.28097	2	12178	13312		carbohydrate derivative catabolic process	A0A1B8SNH8|A0A2A5Q3W4
9231	0.16672	0.28673	1	3178	13312		riboflavin biosynthetic process	A0A1B8SYK7
9244	0.16672	0.28673	1	3178	13312		lipopolysaccharide core region biosynthetic process	A0A1B8SW97
9408	0.16672	0.28673	1	3178	13312		response to heat	A0A1B8SNK7
46401	0.16672	0.28673	1	3178	13312		lipopolysaccharide core region metabolic process	A0A1B8SW97
6771	0.16672	0.28673	1	3178	13312		riboflavin metabolic process	A0A1B8SYK7
6873	0.16672	0.28673	1	3178	13312		cellular ion homeostasis	A0A1J0E4R0
42726	0.16672	0.28673	1	3178	13312		flavin-containing compound metabolic process	A0A1B8SYK7
42727	0.16672	0.28673	1	3178	13312		flavin-containing compound biosynthetic process	A0A1B8SYK7
55082	0.16672	0.28673	1	3178	13312		cellular chemical homeostasis	A0A1J0E4R0
6730	0.17161	0.29307	1	3278	13312		one-carbon metabolic process	A0A1B8SPP2
72593	0.17161	0.29307	1	3278	13312		reactive oxygen species metabolic process	A0A1B8SU22
1901701	0.18131	0.30747	1	3478	13312		cellular response to oxygen-containing compound	A0A1B8SU22
302	0.18131	0.30747	1	3478	13312		response to reactive oxygen species	A0A1B8SU22
9312	0.18948	0.3202	2	13678	13312		oligosaccharide biosynthetic process	A0A1B8SW97|A0A2X2DLJ7
9266	0.1909	0.32037	1	3678	13312		response to temperature stimulus	A0A1B8SNK7
31554	0.1909	0.32037	1	3678	13312		regulation of DNA-templated transcription, termination	A0A1B8SXE5
9311	0.20011	0.33397	2	14178	13312		oligosaccharide metabolic process	A0A1B8SW97|A0A2X2DLJ7
6071	0.20038	0.33397	1	3878	13312		glycerol metabolic process	A0A2A5Q8C9
42221	0.20423	0.33922	5	53578	13312		response to chemical	A0A2U9L6S8|A0A1J0E3C0|A0A1B8SU22|A0A2X2DLJ7|A0A264VRS0
43170	0.20937	0.34656	25	364478	13312		macromolecule metabolic process	A0A1B8SW97|A0A1B8SVZ9|A0A3E2B7S1|A0A2X2DLJ7|A0A1B8SYT5|A0A1B8SND1|A0A264VTP8|A0A2U9L9C2|A0A264VR89|A0A1J0E348|A0A264VW86|A0A1J0E704|A0A2X2DMH8|A0A1B8SXE5|A0A1J0ED86|A0A1B8SNQ2|A0A1B8SNK7|A0A379FM21|A0A2A5Q9W1|A0A1J0E293|A0A2W0G920|A0A264VW55|A0A3E2BHR8|A0A1B8SWF7|A0A2A5QA12
43244	0.2144	0.35248	1	4178	13312		regulation of protein-containing complex disassembly	A0A1B8SXE5
44275	0.2144	0.35248	1	4178	13312		cellular carbohydrate catabolic process	A0A2A5Q8C9
6721	0.21902	0.35765	1	4278	13312		terpenoid metabolic process	A0A1B8SQA2
16114	0.21902	0.35765	1	4278	13312		terpenoid biosynthetic process	A0A1B8SQA2
19856	0.22361	0.36392	1	4378	13312		pyrimidine nucleobase biosynthetic process	A0A264VYL5
98662	0.22743	0.3689	3	28178	13312		inorganic cation transmembrane transport	A0A1B8SW18|A0A1B8SW38|A0A1B8SW54
6265	0.23722	0.37971	1	4678	13312		DNA topological change	A0A264VR89
6605	0.23722	0.37971	1	4678	13312		protein targeting	A0A264VUW4
6886	0.23722	0.37971	1	4678	13312		intracellular protein transport	A0A264VUW4
46907	0.23722	0.37971	1	4678	13312		intracellular transport	A0A264VUW4
9103	0.23887	0.38109	2	15978	13312		lipopolysaccharide biosynthetic process	A0A1B8SW97|A0A2X2DLJ7
44262	0.24073	0.3828	4	42778	13312		cellular carbohydrate metabolic process	A0A1B8SW97|A0A2X2DLJ7|A0A1B8SVJ4|A0A2A5Q8C9
6222	0.2506	0.39206	1	4978	13312		UMP biosynthetic process	A0A264VYL5
1901700	0.2506	0.39206	1	4978	13312		response to oxygen-containing compound	A0A1B8SU22
9173	0.2506	0.39206	1	4978	13312		pyrimidine ribonucleoside monophosphate metabolic process	A0A264VYL5
9174	0.2506	0.39206	1	4978	13312		pyrimidine ribonucleoside monophosphate biosynthetic process	A0A264VYL5
46049	0.2506	0.39206	1	4978	13312		UMP metabolic process	A0A264VYL5
6464	0.25351	0.39408	4	43778	13312		cellular protein modification process	A0A2U9L9C2|A0A1B8SNQ2|A0A1B8SYT5|A0A2A5Q9W1
36211	0.25351	0.39408	4	43778	13312		protein modification process	A0A2U9L9C2|A0A1B8SNQ2|A0A1B8SYT5|A0A2A5Q9W1
917	0.255	0.39513	1	5078	13312		division septum assembly	A0A264VV64
43648	0.25873	0.39937	3	30178	13312		dicarboxylic acid metabolic process	A0A1J0E7K6|A0A1B8SXF7|A0A1B8SUB6
9226	0.25938	0.39937	1	5178	13312		nucleotide-sugar biosynthetic process	A0A1B8SW97
8653	0.2606	0.39996	2	16978	13312		lipopolysaccharide metabolic process	A0A1B8SW97|A0A2X2DLJ7
46174	0.26374	0.40351	1	5278	13312		polyol catabolic process	A0A2A5Q8C9
65008	0.26506	0.40377	3	30578	13312		regulation of biological quality	A0A1J0E4R0|A0A264VW55|A0A264VTP8
9262	0.26807	0.40377	1	5378	13312		deoxyribonucleotide metabolic process	A0A2A5Q3W4
9628	0.26807	0.40377	1	5378	13312		response to abiotic stimulus	A0A1B8SNK7
51649	0.26807	0.40377	1	5378	13312		establishment of localization in cell	A0A264VUW4
19400	0.26807	0.40377	1	5378	13312		alditol metabolic process	A0A2A5Q8C9
1901565	0.26983	0.40516	3	30878	13312		organonitrogen compound catabolic process	A0A1B8SNH8|A0A1B8SNK7|A0A3E2BIJ4
55072	0.27238	0.40772	1	5478	13312		iron ion homeostasis	A0A1J0E4R0
8610	0.27557	0.41035	4	45478	13312		lipid biosynthetic process	A0A1J0EBS4|A0A1B8SQA2|A0A1B8SW97|A0A2X2DLJ7
9156	0.27583	0.41035	2	17678	13312		ribonucleoside monophosphate biosynthetic process	A0A1B8SPC6|A0A264VYL5
6629	0.2773	0.41128	5	60278	13312		lipid metabolic process	A0A1J0EBS4|A0A1B8SQA2|A0A1B8SW97|A0A2X2DLJ7|A0A1B8SXY8
46164	0.28514	0.41275	1	5778	13312		alcohol catabolic process	A0A2A5Q8C9
10604	0.28514	0.41275	1	5778	13312		positive regulation of macromolecule metabolic process	A0A1B8SWF7
31325	0.28514	0.41275	1	5778	13312		positive regulation of cellular metabolic process	A0A1B8SWF7
9893	0.28514	0.41275	1	5778	13312		positive regulation of metabolic process	A0A1B8SWF7
51173	0.28514	0.41275	1	5778	13312		positive regulation of nitrogen compound metabolic process	A0A1B8SWF7
9066	0.2867	0.41275	2	18178	13312		aspartate family amino acid metabolic process	A0A3E2BIJ4|A0A1B8SUB6
9161	0.2867	0.41275	2	18178	13312		ribonucleoside monophosphate metabolic process	A0A1B8SPC6|A0A264VYL5
44282	0.2887	0.41275	4	46478	13312		small molecule catabolic process	A0A1B8SNH8|A0A1B8SVJ4|A0A2A5Q8C9|A0A3E2BIJ4
3	0.28935	0.41275	1	5878	13312		reproduction	A0A264VV64
43093	0.28935	0.41275	1	5878	13312		FtsZ-dependent cytokinesis	A0A264VV64
19954	0.28935	0.41275	1	5878	13312		asexual reproduction	A0A264VV64
32505	0.28935	0.41275	1	5878	13312		reproduction of a single-celled organism	A0A264VV64
22414	0.28935	0.41275	1	5878	13312		reproductive process	A0A264VV64
55065	0.29353	0.41627	1	5978	13312		metal ion homeostasis	A0A1J0E4R0
55076	0.29353	0.41627	1	5978	13312		transition metal ion homeostasis	A0A1J0E4R0
46112	0.29769	0.41834	1	6078	13312		nucleobase biosynthetic process	A0A264VYL5
8299	0.29769	0.41834	1	6078	13312		isoprenoid biosynthetic process	A0A1B8SQA2
6720	0.29769	0.41834	1	6078	13312		isoprenoid metabolic process	A0A1B8SQA2
48518	0.30183	0.41834	1	6178	13312		positive regulation of biological process	A0A1B8SWF7
48522	0.30183	0.41834	1	6178	13312		positive regulation of cellular process	A0A1B8SWF7
90529	0.30183	0.41834	1	6178	13312		cell septum assembly	A0A264VV64
32506	0.30183	0.41834	1	6178	13312		cytokinetic process	A0A264VV64
9064	0.3019	0.41834	2	18878	13312		glutamine family amino acid metabolic process	A0A2A5QB39|A0A1B8SW37
51128	0.31002	0.42838	1	6378	13312		regulation of cellular component organization	A0A1B8SXE5
19725	0.31408	0.43153	1	6478	13312		cellular homeostasis	A0A1J0E4R0
55080	0.31408	0.43153	1	6478	13312		cation homeostasis	A0A1J0E4R0
9129	0.31812	0.43462	1	6578	13312		pyrimidine nucleoside monophosphate metabolic process	A0A264VYL5
9130	0.31812	0.43462	1	6578	13312		pyrimidine nucleoside monophosphate biosynthetic process	A0A264VYL5
9124	0.32136	0.43781	2	19778	13312		nucleoside monophosphate biosynthetic process	A0A1B8SPC6|A0A264VYL5
98771	0.32613	0.44059	1	6778	13312		inorganic ion homeostasis	A0A1J0E4R0
50801	0.32613	0.44059	1	6778	13312		ion homeostasis	A0A1J0E4R0
48878	0.32613	0.44059	1	6778	13312		chemical homeostasis	A0A1J0E4R0
9225	0.3301	0.44226	1	6878	13312		nucleotide-sugar metabolic process	A0A1B8SW97
6749	0.3301	0.44226	1	6878	13312		glutathione metabolic process	A0A1B8SYE5
10035	0.3301	0.44226	1	6878	13312		response to inorganic substance	A0A1B8SU22
98655	0.33242	0.44414	3	34778	13312		cation transmembrane transport	A0A1B8SW18|A0A1B8SW38|A0A1B8SW54
16311	0.33641	0.44824	2	20478	13312		dephosphorylation	A0A1B8SPD7|A0A379FSI5
7049	0.34497	0.45691	2	20878	13312		cell cycle	A0A264VV64|A0A1B8SNQ2
1901606	0.34574	0.45691	1	7278	13312		alpha-amino acid catabolic process	A0A3E2BIJ4
34622	0.34574	0.45691	1	7278	13312		cellular protein-containing complex assembly	A0A264VV64
1901616	0.3496	0.46074	1	7378	13312		organic hydroxy compound catabolic process	A0A2A5Q8C9
6950	0.35137	0.46183	4	51178	13312		response to stress	A0A2U9L6S8|A0A1B8SU22|A0A1B8SNK7|A0A264VRS0
98660	0.35497	0.46529	3	36178	13312		inorganic ion transmembrane transport	A0A1B8SW18|A0A1B8SW38|A0A1B8SW54
8654	0.35987	0.46918	2	21578	13312		phospholipid biosynthetic process	A0A1B8SQA2|A0A2X2DLJ7
6644	0.35987	0.46918	2	21578	13312		phospholipid metabolic process	A0A1B8SQA2|A0A2X2DLJ7
1903509	0.3641	0.47217	2	21778	13312		liposaccharide metabolic process	A0A1B8SW97|A0A2X2DLJ7
9123	0.3641	0.47217	2	21778	13312		nucleoside monophosphate metabolic process	A0A1B8SPC6|A0A264VYL5
34637	0.38094	0.49049	2	22578	13312		cellular carbohydrate biosynthetic process	A0A1B8SW97|A0A2X2DLJ7
33692	0.38094	0.49049	2	22578	13312		cellular polysaccharide biosynthetic process	A0A1B8SW97|A0A2X2DLJ7
44255	0.38225	0.49049	4	53478	13312		cellular lipid metabolic process	A0A1J0EBS4|A0A1B8SQA2|A0A1B8SW97|A0A2X2DLJ7
22402	0.38329	0.49049	1	8278	13312		cell cycle process	A0A264VV64
910	0.38329	0.49049	1	8278	13312		cytokinesis	A0A264VV64
9061	0.38693	0.49384	1	8378	13312		anaerobic respiration	A0A1B8SY63
6553	0.39054	0.49715	1	8478	13312		lysine metabolic process	A0A3E2BIJ4
33554	0.39339	0.49947	3	38578	13312		cellular response to stress	A0A1B8SU22|A0A1B8SNK7|A0A264VRS0
271	0.40378	0.51126	2	23678	13312		polysaccharide biosynthetic process	A0A1B8SW97|A0A2X2DLJ7
71806	0.40479	0.51126	1	8878	13312		protein transmembrane transport	A0A264VUW4
19751	0.4083	0.51436	1	8978	13312		polyol metabolic process	A0A2A5Q8C9
44264	0.41199	0.51766	2	24078	13312		cellular polysaccharide metabolic process	A0A1B8SW97|A0A2X2DLJ7
51716	0.41876	0.5248	6	88678	13312		cellular response to stimulus	A0A2U9L6S8|A0A1J0E3C0|A0A1B8SU22|A0A1B8SNK7|A0A1B8SND1|A0A264VRS0
51301	0.42421	0.53026	2	24678	13312		cell division	A0A264VV64|A0A1B8SNQ2
44265	0.42555	0.53057	1	9478	13312		cellular macromolecule catabolic process	A0A1B8SNK7
9245	0.42894	0.53206	1	9578	13312		lipid A biosynthetic process	A0A2X2DLJ7
46493	0.42894	0.53206	1	9578	13312		lipid A metabolic process	A0A2X2DLJ7
32268	0.43566	0.53765	1	9778	13312		regulation of cellular protein metabolic process	A0A1B8SWF7
6081	0.43566	0.53765	1	9778	13312		cellular aldehyde metabolic process	A0A1B8SQA2
46677	0.4423	0.54446	1	9978	13312		response to antibiotic	A0A2X2DLJ7
42592	0.4456	0.54699	1	10078	13312		homeostatic process	A0A1J0E4R0
70727	0.44887	0.54699	1	10178	13312		cellular macromolecule localization	A0A264VUW4
65003	0.44887	0.54699	1	10178	13312		protein-containing complex assembly	A0A264VV64
34613	0.44887	0.54699	1	10178	13312		cellular protein localization	A0A264VUW4
51246	0.45212	0.54957	1	10278	13312		regulation of protein metabolic process	A0A1B8SWF7
5976	0.46006	0.55711	2	26478	13312		polysaccharide metabolic process	A0A1B8SW97|A0A2X2DLJ7
1901269	0.46177	0.55711	1	10578	13312		lipooligosaccharide metabolic process	A0A2X2DLJ7
1901271	0.46177	0.55711	1	10578	13312		lipooligosaccharide biosynthetic process	A0A2X2DLJ7
9247	0.46811	0.5592	1	10778	13312		glycolipid biosynthetic process	A0A2X2DLJ7
46467	0.46811	0.5592	1	10778	13312		membrane lipid biosynthetic process	A0A2X2DLJ7
6643	0.46811	0.5592	1	10778	13312		membrane lipid metabolic process	A0A2X2DLJ7
6664	0.46811	0.5592	1	10778	13312		glycolipid metabolic process	A0A2X2DLJ7
51641	0.47125	0.56157	1	10878	13312		cellular localization	A0A264VUW4
6261	0.47438	0.5639	1	10978	13312		DNA-dependent DNA replication	A0A264VR89
90304	0.476	0.56445	11	178278	13312		nucleic acid metabolic process	A0A1J0ED86|A0A264VR89|A0A3E2B7S1|A0A264VW55|A0A1J0E704|A0A3E2BHR8|A0A1B8SND1|A0A2X2DMH8|A0A264VTP8|A0A1B8SXE5|A0A2A5QA12
6633	0.50756	0.59749	1	12078	13312		fatty acid biosynthetic process	A0A1J0EBS4
9127	0.50756	0.59749	1	12078	13312		purine nucleoside monophosphate biosynthetic process	A0A1B8SPC6
9168	0.50756	0.59749	1	12078	13312		purine ribonucleoside monophosphate biosynthetic process	A0A1B8SPC6
9126	0.52194	0.61146	1	12578	13312		purine nucleoside monophosphate metabolic process	A0A1B8SPC6
9167	0.52194	0.61146	1	12578	13312		purine ribonucleoside monophosphate metabolic process	A0A1B8SPC6
15031	0.52777	0.6168	2	30078	13312		protein transport	A0A264VUW4|A0A1B8SNQ2
43933	0.53038	0.61835	1	12878	13312		protein-containing complex subunit organization	A0A264VV64
9063	0.53316	0.61862	1	12978	13312		cellular amino acid catabolic process	A0A3E2BIJ4
16054	0.53316	0.61862	2	30378	13312		organic acid catabolic process	A0A1B8SVJ4|A0A3E2BIJ4
45184	0.57475	0.6637	2	32778	13312		establishment of protein localization	A0A264VUW4|A0A1B8SNQ2
8104	0.57475	0.6637	2	32778	13312		protein localization	A0A264VUW4|A0A1B8SNQ2
9057	0.59034	0.67943	1	15178	13312		macromolecule catabolic process	A0A1B8SNK7
6508	0.59118	0.67943	3	51978	13312		proteolysis	A0A1B8SNK7|A0A379FM21|A0A1B8SWF7
1901605	0.60151	0.68967	4	70878	13312		alpha-amino acid metabolic process	A0A2A5QB39|A0A1B8SW37|A0A3E2BIJ4|A0A1B8SUB6
34220	0.61072	0.69858	3	53478	13312		ion transmembrane transport	A0A1B8SW18|A0A1B8SW38|A0A1B8SW54
9401	0.6253	0.71358	1	16678	13312		phosphoenolpyruvate-dependent sugar phosphotransferase system	A0A264VSY4
33036	0.63054	0.71786	2	36278	13312		macromolecule localization	A0A264VUW4|A0A1B8SNQ2
6066	0.63845	0.72517	1	17278	13312		alcohol metabolic process	A0A2A5Q8C9
71103	0.65527	0.74253	1	18078	13312		DNA conformation change	A0A264VR89
50896	0.66722	0.75431	7	132278	13312		response to stimulus	A0A2U9L6S8|A0A1J0E3C0|A0A1B8SU22|A0A2X2DLJ7|A0A1B8SNK7|A0A1B8SND1|A0A264VRS0
51276	0.67327	0.75939	1	18978	13312		chromosome organization	A0A264VR89
6631	0.68475	0.76876	1	19578	13312		fatty acid metabolic process	A0A1J0EBS4
72330	0.68475	0.76876	1	19578	13312		monocarboxylic acid biosynthetic process	A0A1J0EBS4
6812	0.71785	0.80406	3	62778	13312		cation transport	A0A1B8SW18|A0A1B8SW38|A0A1B8SW54
8643	0.72846	0.81399	1	22078	13312		carbohydrate transport	A0A264VSY4
6575	0.73008	0.81399	1	22178	13312		cellular modified amino acid metabolic process	A0A1B8SYE5
43412	0.75957	0.84494	4	87178	13312		macromolecule modification	A0A2U9L9C2|A0A1B8SNQ2|A0A1B8SYT5|A0A2A5Q9W1
1901615	0.77442	0.85949	1	25178	13312		organic hydroxy compound metabolic process	A0A2A5Q8C9
42364	0.78239	0.86437	1	25778	13312		water-soluble vitamin biosynthetic process	A0A1B8SYK7
9110	0.78239	0.86437	1	25778	13312		vitamin biosynthetic process	A0A1B8SYK7
6766	0.79258	0.87166	1	26578	13312		vitamin metabolic process	A0A1B8SYK7
6767	0.79258	0.87166	1	26578	13312		water-soluble vitamin metabolic process	A0A1B8SYK7
46395	0.8204	0.90022	1	28978	13312		carboxylic acid catabolic process	A0A3E2BIJ4
6260	0.84075	0.92045	1	30978	13312		DNA replication	A0A264VR89
6996	0.84265	0.92045	1	31178	13312		organelle organization	A0A264VR89
160	0.84454	0.92045	1	31378	13312		phosphorelay signal transduction system	A0A1B8SND1
22900	0.85095	0.92536	1	32078	13312		electron transport chain	A0A1B8SY63
35556	0.85537	0.92809	1	32578	13312		intracellular signal transduction	A0A1B8SND1
7165	0.88977	0.96181	1	37078	13312		signal transduction	A0A1B8SND1
90305	0.8924	0.96181	1	37478	13312		nucleic acid phosphodiester bond hydrolysis	A0A1B8SND1
23052	0.8924	0.96181	1	37478	13312		signaling	A0A1B8SND1
71705	0.91898	0.98826	3	93678	13312		nitrogen compound transport	A0A2A5Q446|A0A264VUW4|A0A1B8SNQ2
22607	0.92744	0.99515	1	43978	13312		cellular component assembly	A0A264VV64
6811	0.93215	0.998	3	97678	13312		ion transport	A0A1B8SW18|A0A1B8SW38|A0A1B8SW54
44283	0.9372	1	4	122778	13312		small molecule biosynthetic process	A0A1J0EBS4|A0A2A5Q8Z9|A0A1B8SYK7|A0A2X2DHH1
71702	0.94125	1	4	124378	13312		organic substance transport	A0A2A5Q446|A0A264VUW4|A0A1B8SNQ2|A0A264VSY4
7154	0.94207	1	1	47678	13312		cell communication	A0A1B8SND1
16043	0.98307	1	2	99478	13312		cellular component organization	A0A264VR89|A0A264VV64
65007	0.99131	1	6	215178	13312		biological regulation	A0A1J0E4R0|A0A264VW55|A0A1B8SND1|A0A264VTP8|A0A1B8SXE5|A0A1B8SWF7
44085	0.99236	1	1	80478	13312		cellular component biogenesis	A0A264VV64
46394	0.99374	1	1	83678	13312		carboxylic acid biosynthetic process	A0A1J0EBS4
16053	0.99409	1	1	84578	13312		organic acid biosynthetic process	A0A1J0EBS4
6259	0.99519	1	1	87878	13312		DNA metabolic process	A0A264VR89
71840	0.99533	1	2	122678	13312		cellular component organization or biogenesis	A0A264VR89|A0A264VV64
51171	0.99537	1	3	152278	13312		regulation of nitrogen compound metabolic process	A0A1B8SND1|A0A1B8SXE5|A0A1B8SWF7
80090	0.99552	1	3	152878	13312		regulation of primary metabolic process	A0A1B8SND1|A0A1B8SXE5|A0A1B8SWF7
31323	0.99554	1	3	152978	13312		regulation of cellular metabolic process	A0A1B8SND1|A0A1B8SXE5|A0A1B8SWF7
60255	0.99601	1	3	155078	13312		regulation of macromolecule metabolic process	A0A1B8SND1|A0A1B8SXE5|A0A1B8SWF7
19222	0.99638	1	3	156878	13312		regulation of metabolic process	A0A1B8SND1|A0A1B8SXE5|A0A1B8SWF7
6355	0.99819	1	2	139178	13312		regulation of transcription, DNA-templated	A0A1B8SND1|A0A1B8SXE5
1903506	0.99819	1	2	139178	13312		regulation of nucleic acid-templated transcription	A0A1B8SND1|A0A1B8SXE5
2001141	0.99828	1	2	139978	13312		regulation of RNA biosynthetic process	A0A1B8SND1|A0A1B8SXE5
51252	0.99838	1	2	141078	13312		regulation of RNA metabolic process	A0A1B8SND1|A0A1B8SXE5
19219	0.99847	1	2	141978	13312		regulation of nucleobase-containing compound metabolic process	A0A1B8SND1|A0A1B8SXE5
2000112	0.99887	1	2	147178	13312		regulation of cellular macromolecule biosynthetic process	A0A1B8SND1|A0A1B8SXE5
10556	0.99892	1	2	147978	13312		regulation of macromolecule biosynthetic process	A0A1B8SND1|A0A1B8SXE5
50794	0.99893	1	3	179178	13312		regulation of cellular process	A0A1B8SND1|A0A1B8SXE5|A0A1B8SWF7
31326	0.99895	1	2	148378	13312		regulation of cellular biosynthetic process	A0A1B8SND1|A0A1B8SXE5
9889	0.99899	1	2	148978	13312		regulation of biosynthetic process	A0A1B8SND1|A0A1B8SXE5
10468	0.99902	1	2	149578	13312		regulation of gene expression	A0A1B8SND1|A0A1B8SXE5
6810	0.99951	1	7	298778	13312		transport	A0A2A5Q446|A0A264VUW4|A0A1B8SW18|A0A1B8SNQ2|A0A1B8SW38|A0A1B8SW54|A0A264VSY4
51234	0.99957	1	7	301478	13312		establishment of localization	A0A2A5Q446|A0A264VUW4|A0A1B8SW18|A0A1B8SNQ2|A0A1B8SW38|A0A1B8SW54|A0A264VSY4
55085	0.99968	1	4	229278	13312		transmembrane transport	A0A264VUW4|A0A1B8SW18|A0A1B8SW38|A0A1B8SW54
50789	0.99969	1	3	200678	13312		regulation of biological process	A0A1B8SND1|A0A1B8SXE5|A0A1B8SWF7
51179	0.9997	1	7	308378	13312		localization	A0A2A5Q446|A0A264VUW4|A0A1B8SW18|A0A1B8SNQ2|A0A1B8SW38|A0A1B8SW54|A0A264VSY4
8150	1	1	78	1331278	13312		biological_process	A0A1B8SP59|A0A1B8SVZ9|A0A2A5Q1J5|A0A1B8SYT5|A0A1B8SW37|A0A1B8SW38|A0A2A5Q8C9|A0A2U9L6B1|A0A264VTP8|A0A2X2DHH1|A0A2U9L9C2|A0A264VR89|A0A264VUW4|A0A1B8SYK7|A0A1J0E348|A0A1J0E704|A0A1B8SXE5|A0A1J0EBS4|A0A2A5Q446|A0A1B8SNK7|A0A2A5Q3W4|A0A379FM86|A0A2A5Q9W1|A0A2U9L5C2|A0A2A5QB39|A0A1B8SVJ4|A0A3E2BHR8|A0A2A5QA12|A0A1B8SXF7|A0A379FSI5|A0A2A5Q8Z9|A0A1B8SPP2|A0A2A5QAC8|A0A1B8SW97|A0A264VYL5|A0A3E2B7S1|A0A…
[truncated: 55 more columns]

## Sheet: Table S4
Supplementary Table S4: Gene ontology analysis for identified proteins spots |(Molecular Functions)
Discarded evidence codes :
Overrepresentation
Selected statistical test : Hypergeometric test
Selected correction : Benjamini & Hochberg False Discovery Rate (FDR) correction
Selected significance level : 0.05
Testing option : Use whole annotation as reference set
The selected cluster :
A0A1B8ST98	A0A2A5Q1J5	A0A1B8SYT5	A0A2U9L6B1	A0A2X2DHH1	D4C2Z0	A0A6N4UFH1	A0A264VR89	A0A264VUW4	A0A1B8SYK7	A0A1J0E348	A0A1J0EBS4	A0A6N4UD50	A0A2A5Q3W4	A0A379FM86	A0A2A5Q8Y4	A0A4R3NFJ6	A0A6N4UEX9	A0A2A5QB39	A0A6M8RI04	A0A7D6NI39	UNIPROTKBNO.	A0A2A5QA12	A0A2A5Q8Z9	A0A2A5QAC8	A0A1B8SW97	A0A264VYL5	A0A2A5Q419	A0A2X2DLJ7	A0A1B8SPC6	A0A264VW86	A0A264VV64	A0A1B8SS91	A0A264VTB8	A0A379FMD8	A0A2U9L950	D4C592	A0A264VSY4	A0A1B8SYE5	A0A2A5Q7Q2	A0A1J0E7K6	A0A1J0E3C0	A0A1B8SNQ2	A0A2A5QAD0	A0A379FM21	A0A1B8SY63	A0A1B8SXU5	A0A1J0E293	A0A1B8SPD7	A0A1B8SNH8
No annotations were retrieved for the following entities:
D4C0A2	D4C2Z0	A0A6N4UFH1	A0A6N4UGL4	V1DKZ8	A0A6N4UIJ9	D4C592	A0A1B8SYE5	A0A6N4UD50	A0A2A5Q7Q2	A0A6N4UC51	A0A6N4UBT4	A0A6N4UG50	A0A2U9L1K8	D4BWT1	A0A2A5Q8Y4	A0A4R3NFJ6	A0A6N4UEX9	NIL	A0A6M8RI04	R2RIG0	D4C3Y6	A0A7D6NI39	UNIPROTKBNO.	A0A1J0EC93
GO-ID	p-value	corr p-value	x	n	X	N	Description	Genes in test set
3824	3.8777e-08	2.4753e-06	74	982080	14752		catalytic activity	A0A1B8SP59|A0A2A5Q1J5|A0A1B8SYT5|A0A1B8SW37|A0A1B8SW38|A0A2A5Q8C9|A0A2U9L6B1|A0A264VTP8|A0A2X2DHH1|A0A2U9L9C2|A0A264VR89|A0A1B8SYK7|A0A1J0E348|A0A1J0E704|A0A1J0EBS4|A0A1B8SNK7|A0A2A5Q3W4|A0A379FM86|A0A2A5Q9W1|A0A2U9L5C2|A0A2A5QB39|A0A1B8SVJ4|A0A3E2BHR8|A0A2A5QA12|A0A1B8SXF7|A0A379FSI5|A0A2A5Q8Z9|A0A1B8SPP2|A0A2A5QAC8|A0A1B8SW97|A0A264VYL5|A0A3E2B7S1|A0A2A5Q419|A0A2X2DLJ7|A0A264VTF9|A0A1B8SND1|A0A…
97367	4.72e-08	2.4753e-06	33	234080	14752		carbohydrate derivative binding	A0A2A5Q8Z9|A0A1B8SPP2|A0A264VYL5|A0A3E2B7S1|A0A2A5Q419|A0A1B8SW37|A0A1B8SW38|A0A2A5Q8C9|A0A2U9L6B1|A0A1B8SW54|A0A264VTP8|A0A2X2DHH1|A0A1B8SPC6|A0A264VR89|A0A264VUW4|A0A1J0E348|A0A264VV64|A0A1J0E704|A0A1B8SS91|A0A2X2DMH8|A0A379FMD8|A0A1J0EBS4|A0A1B8SNU6|A0A1J0E7G5|A0A1B8SNK7|A0A1J0E293|A0A2W0G920|A0A2A5QB39|A0A1B8SQJ7|A0A264VW55|A0A3E2BHR8|A0A1B8SWF7|A0A2A5QA12
35639	4.9261e-08	2.4753e-06	31	209480	14752		purine ribonucleoside triphosphate binding	A0A2A5Q8Z9|A0A1B8SPP2|A0A264VYL5|A0A2A5Q419|A0A1B8SW38|A0A2A5Q8C9|A0A2U9L6B1|A0A1B8SW54|A0A264VTP8|A0A2X2DHH1|A0A1B8SPC6|A0A264VR89|A0A264VUW4|A0A1J0E348|A0A264VV64|A0A1J0E704|A0A1B8SS91|A0A2X2DMH8|A0A379FMD8|A0A1J0EBS4|A0A1B8SNU6|A0A1J0E7G5|A0A1B8SNK7|A0A1J0E293|A0A2W0G920|A0A2A5QB39|A0A1B8SQJ7|A0A264VW55|A0A3E2BHR8|A0A1B8SWF7|A0A2A5QA12
32555	5.3274e-08	2.4753e-06	31	210180	14752		purine ribonucleotide binding	A0A2A5Q8Z9|A0A1B8SPP2|A0A264VYL5|A0A2A5Q419|A0A1B8SW38|A0A2A5Q8C9|A0A2U9L6B1|A0A1B8SW54|A0A264VTP8|A0A2X2DHH1|A0A1B8SPC6|A0A264VR89|A0A264VUW4|A0A1J0E348|A0A264VV64|A0A1J0E704|A0A1B8SS91|A0A2X2DMH8|A0A379FMD8|A0A1J0EBS4|A0A1B8SNU6|A0A1J0E7G5|A0A1B8SNK7|A0A1J0E293|A0A2W0G920|A0A2A5QB39|A0A1B8SQJ7|A0A264VW55|A0A3E2BHR8|A0A1B8SWF7|A0A2A5QA12
17076	5.6327e-08	2.4753e-06	31	210680	14752		purine nucleotide binding	A0A2A5Q8Z9|A0A1B8SPP2|A0A264VYL5|A0A2A5Q419|A0A1B8SW38|A0A2A5Q8C9|A0A2U9L6B1|A0A1B8SW54|A0A264VTP8|A0A2X2DHH1|A0A1B8SPC6|A0A264VR89|A0A264VUW4|A0A1J0E348|A0A264VV64|A0A1J0E704|A0A1B8SS91|A0A2X2DMH8|A0A379FMD8|A0A1J0EBS4|A0A1B8SNU6|A0A1J0E7G5|A0A1B8SNK7|A0A1J0E293|A0A2W0G920|A0A2A5QB39|A0A1B8SQJ7|A0A264VW55|A0A3E2BHR8|A0A1B8SWF7|A0A2A5QA12
166	6.8759e-08	2.4753e-06	37	290880	14752		nucleotide binding	A0A2A5Q8Z9|A0A1B8SPP2|A0A1B8SW97|A0A264VYL5|A0A2A5Q419|A0A1B8SW38|A0A2A5Q8C9|A0A2U9L6B1|A0A1B8SW54|A0A264VTP8|A0A2X2DHH1|A0A1B8SPC6|A0A264VR89|A0A264VUW4|A0A1J0E348|A0A264VV64|A0A1J0E704|A0A1B8SS91|A0A2X2DMH8|A0A379FMD8|A0A2U9L950|A0A1B8SXE5|A0A1J0EBS4|A0A1B8SNU6|A0A1J0E7G5|A0A1B8SNK7|A0A1B8SY63|A0A1J0E293|A0A2W0G920|A0A2A5QB39|A0A1B8SPD7|A0A1B8SQJ7|A0A1B8SVJ4|A0A264VW55|A0A3E2BHR8|A0A1B8SWF7|A0A…
1901265	6.8759e-08	2.4753e-06	37	290880	14752		nucleoside phosphate binding	A0A2A5Q8Z9|A0A1B8SPP2|A0A1B8SW97|A0A264VYL5|A0A2A5Q419|A0A1B8SW38|A0A2A5Q8C9|A0A2U9L6B1|A0A1B8SW54|A0A264VTP8|A0A2X2DHH1|A0A1B8SPC6|A0A264VR89|A0A264VUW4|A0A1J0E348|A0A264VV64|A0A1J0E704|A0A1B8SS91|A0A2X2DMH8|A0A379FMD8|A0A2U9L950|A0A1B8SXE5|A0A1J0EBS4|A0A1B8SNU6|A0A1J0E7G5|A0A1B8SNK7|A0A1B8SY63|A0A1J0E293|A0A2W0G920|A0A2A5QB39|A0A1B8SPD7|A0A1B8SQJ7|A0A1B8SVJ4|A0A264VW55|A0A3E2BHR8|A0A1B8SWF7|A0A…
36094	1.8513e-07	5.8136e-06	39	330280	14752		small molecule binding	A0A2A5Q8Z9|A0A1B8SPP2|A0A1B8SW97|A0A264VYL5|A0A3E2B7S1|A0A2A5Q419|A0A1B8SW38|A0A2A5Q8C9|A0A2U9L6B1|A0A1B8SW54|A0A264VTP8|A0A2X2DHH1|A0A1B8SPC6|A0A264VR89|A0A264VUW4|A0A1J0E348|A0A264VV64|A0A1J0E704|A0A1B8SS91|A0A2X2DMH8|A0A379FMD8|A0A2U9L950|A0A1B8SXE5|A0A1J0EBS4|A0A1B8SNU6|A0A1J0E7G5|A0A1B8SNK7|A0A1B8SY63|A0A2U9L5C2|A0A1J0E293|A0A2W0G920|A0A2A5QB39|A0A1B8SPD7|A0A1B8SQJ7|A0A1B8SVJ4|A0A264VW55|A0A…
32553	2.0763e-07	5.8136e-06	31	222880	14752		ribonucleotide binding	A0A2A5Q8Z9|A0A1B8SPP2|A0A264VYL5|A0A2A5Q419|A0A1B8SW38|A0A2A5Q8C9|A0A2U9L6B1|A0A1B8SW54|A0A264VTP8|A0A2X2DHH1|A0A1B8SPC6|A0A264VR89|A0A264VUW4|A0A1J0E348|A0A264VV64|A0A1J0E704|A0A1B8SS91|A0A2X2DMH8|A0A379FMD8|A0A1J0EBS4|A0A1B8SNU6|A0A1J0E7G5|A0A1B8SNK7|A0A1J0E293|A0A2W0G920|A0A2A5QB39|A0A1B8SQJ7|A0A264VW55|A0A3E2BHR8|A0A1B8SWF7|A0A2A5QA12
43168	4.2812e-06	0.00010789	33	283080	14752		anion binding	A0A2A5Q8Z9|A0A1B8SPP2|A0A264VYL5|A0A2A5Q419|A0A1B8SW38|A0A2A5Q8C9|A0A2U9L6B1|A0A1B8SW54|A0A264VTP8|A0A2X2DHH1|A0A1B8SPC6|A0A264VR89|A0A264VUW4|A0A1J0E348|A0A264VV64|A0A1J0E704|A0A1B8SS91|A0A2X2DMH8|A0A379FMD8|A0A1J0EBS4|A0A1B8SNU6|A0A1J0E7G5|A0A1B8SNK7|A0A1B8SY63|A0A2U9L5C2|A0A1J0E293|A0A2W0G920|A0A2A5QB39|A0A1B8SQJ7|A0A264VW55|A0A3E2BHR8|A0A1B8SWF7|A0A2A5QA12
5524	5.554e-06	0.00012074	26	192880	14752		ATP binding	A0A2A5Q8Z9|A0A1B8SPP2|A0A2A5Q419|A0A1B8SW38|A0A2A5Q8C9|A0A2U9L6B1|A0A1B8SW54|A0A264VTP8|A0A2X2DHH1|A0A1B8SPC6|A0A264VR89|A0A264VUW4|A0A1J0E704|A0A1B8SS91|A0A2X2DMH8|A0A379FMD8|A0A1J0EBS4|A0A1B8SNU6|A0A1J0E7G5|A0A1B8SNK7|A0A2A5QB39|A0A1B8SQJ7|A0A264VW55|A0A3E2BHR8|A0A1B8SWF7|A0A2A5QA12
32559	5.9388e-06	0.00012074	26	193580	14752		adenyl ribonucleotide binding	A0A2A5Q8Z9|A0A1B8SPP2|A0A2A5Q419|A0A1B8SW38|A0A2A5Q8C9|A0A2U9L6B1|A0A1B8SW54|A0A264VTP8|A0A2X2DHH1|A0A1B8SPC6|A0A264VR89|A0A264VUW4|A0A1J0E704|A0A1B8SS91|A0A2X2DMH8|A0A379FMD8|A0A1J0EBS4|A0A1B8SNU6|A0A1J0E7G5|A0A1B8SNK7|A0A2A5QB39|A0A1B8SQJ7|A0A264VW55|A0A3E2BHR8|A0A1B8SWF7|A0A2A5QA12
30554	6.2286e-06	0.00012074	26	194080	14752		adenyl nucleotide binding	A0A2A5Q8Z9|A0A1B8SPP2|A0A2A5Q419|A0A1B8SW38|A0A2A5Q8C9|A0A2U9L6B1|A0A1B8SW54|A0A264VTP8|A0A2X2DHH1|A0A1B8SPC6|A0A264VR89|A0A264VUW4|A0A1J0E704|A0A1B8SS91|A0A2X2DMH8|A0A379FMD8|A0A1J0EBS4|A0A1B8SNU6|A0A1J0E7G5|A0A1B8SNK7|A0A2A5QB39|A0A1B8SQJ7|A0A264VW55|A0A3E2BHR8|A0A1B8SWF7|A0A2A5QA12
43167	1.1843e-05	0.00021317	46	499480	14752		ion binding	A0A2A5Q8Z9|A0A1B8SPP2|A0A1B8SP59|A0A264VYL5|A0A2A5Q419|A0A264VTF9|A0A1B8SW38|A0A2A5Q8C9|A0A2U9L6B1|A0A1B8SW54|A0A264VTP8|A0A2X2DHH1|A0A1B8SQA2|A0A1B8SPC6|A0A264VR89|A0A264VUW4|A0A1B8SYK7|A0A1J0E348|A0A264VV64|A0A1J0E704|A0A1B8SS91|A0A2X2DMH8|A0A264VTB8|A0A379FMD8|A0A264VSY4|A0A1J0EBS4|A0A1B8SU22|A0A1B8SNU6|A0A1J0E7G5|A0A1B8SNK7|A0A2A5Q3W4|A0A2A5QAD0|A0A379FM21|A0A1B8SY63|A0A2U9L5C2|A0A1J0E293|A0A…
16874	4.7823e-05	0.00080342	12	56380	14752		ligase activity	A0A1J0EBS4|A0A2A5QB39|A0A1B8SW18|A0A264VW55|A0A1J0E704|A0A3E2BHR8|A0A1B8SW38|A0A2X2DMH8|A0A2U9L6B1|A0A1B8SW54|A0A264VTP8|A0A2A5QA12
4812	0.00011979	0.0017757	6	14280	14752		aminoacyl-tRNA ligase activity	A0A264VW55|A0A1J0E704|A0A3E2BHR8|A0A2X2DMH8|A0A264VTP8|A0A2A5QA12
16875	0.00011979	0.0017757	6	14280	14752		ligase activity, forming carbon-oxygen bonds	A0A264VW55|A0A1J0E704|A0A3E2BHR8|A0A2X2DMH8|A0A264VTP8|A0A2A5QA12
3755	0.00017813	0.0024938	4	5280	14752		peptidyl-prolyl cis-trans isomerase activity	A0A2U9L9C2|A0A1B8SNQ2|A0A1B8SYT5|A0A2A5Q9W1
43169	0.0002331	0.0029953	29	281780	14752		cation binding	A0A2A5Q8Z9|A0A1B8SPP2|A0A1B8SP59|A0A264VYL5|A0A264VTF9|A0A2A5Q8C9|A0A2U9L6B1|A0A2X2DHH1|A0A1B8SQA2|A0A264VR89|A0A264VUW4|A0A1B8SYK7|A0A1B8SS91|A0A2X2DMH8|A0A264VTB8|A0A264VSY4|A0A1J0EBS4|A0A1B8SU22|A0A1J0E7G5|A0A2A5Q3W4|A0A2A5QAD0|A0A379FM21|A0A2U9L5C2|A0A2A5QB39|A0A1B8SPD7|A0A1J0E4R0|A0A1B8SQJ7|A0A2A5QA12|A0A379FSI5
16859	0.00023772	0.0029953	4	5680	14752		cis-trans isomerase activity	A0A2U9L9C2|A0A1B8SNQ2|A0A1B8SYT5|A0A2A5Q9W1
287	0.00025904	0.0031085	10	48080	14752		magnesium ion binding	A0A1B8SPP2|A0A1B8SP59|A0A1B8SYK7|A0A264VYL5|A0A1B8SQJ7|A0A1J0E7G5|A0A2A5Q3W4|A0A264VTB8|A0A2U9L6B1|A0A2A5QA12
5488	0.00035402	0.0040552	58	787780	14752		binding	A0A1B8ST98|A0A1B8SP59|A0A1B8SVZ9|A0A1B8SW37|A0A1B8SW38|A0A2A5Q8C9|A0A2U9L6B1|A0A264VTP8|A0A2X2DHH1|A0A264VR89|A0A264VUW4|A0A1B8SYK7|A0A1J0E348|A0A1J0E704|A0A1B8SXE5|A0A1J0EBS4|A0A2A5Q446|A0A1B8SNK7|A0A2A5Q3W4|A0A2U9L5C2|A0A2A5QB39|A0A1B8SVJ4|A0A3E2BHR8|A0A2A5QA12|A0A379FSI5|A0A2A5Q8Z9|A0A1B8SPP2|A0A1B8SW97|A0A264VYL5|A0A3E2B7S1|A0A2A5Q419|A0A264VTF9|A0A1B8SND1|A0A1B8SW54|A0A1B8SQA2|A0A1B8SPC6|A0A…
3746	0.00039796	0.0043603	4	6480	14752		translation elongation factor activity	A0A2W0G920|A0A1J0E348|A0A264VW86|A0A1J0E293
46872	0.00049056	0.0051509	28	279180	14752		metal ion binding	A0A2A5Q8Z9|A0A1B8SPP2|A0A1B8SP59|A0A264VYL5|A0A264VTF9|A0A2A5Q8C9|A0A2U9L6B1|A0A2X2DHH1|A0A1B8SQA2|A0A264VR89|A0A264VUW4|A0A1B8SYK7|A0A1B8SS91|A0A2X2DMH8|A0A264VTB8|A0A264VSY4|A0A1J0EBS4|A0A1B8SU22|A0A1J0E7G5|A0A2A5Q3W4|A0A2A5QAD0|A0A379FM21|A0A2A5QB39|A0A1B8SPD7|A0A1J0E4R0|A0A1B8SQJ7|A0A2A5QA12|A0A379FSI5
46933	0.00081412	0.0078907	3	3480	14752		proton-transporting ATP synthase activity, rotational mechanism	A0A1B8SW18|A0A1B8SW38|A0A1B8SW54
15252	0.00081412	0.0078907	3	3480	14752		proton channel activity	A0A1B8SW18|A0A1B8SW38|A0A1B8SW54
16624	0.0010201	0.0095205	2	980	14752		oxidoreductase activity, acting on the aldehyde or oxo group of donors, disulfide as acceptor	A0A2A5QAD0|A0A2U9L5C2
5261	0.0012194	0.010974	3	3980	14752		cation channel activity	A0A1B8SW18|A0A1B8SW38|A0A1B8SW54
17111	0.0017321	0.015051	8	41280	14752		nucleoside-triphosphatase activity	A0A2W0G920|A0A1J0E348|A0A264VV64|A0A2A5Q419|A0A1B8SNK7|A0A379FMD8|A0A1B8SWF7|A0A1J0E293
4333	0.0018505	0.015544	2	1280	14752		fumarate hydratase activity	A0A1J0E7K6|A0A264VTF9
16462	0.0023554	0.019147	9	53480	14752		pyrophosphatase activity	A0A2W0G920|A0A1J0E348|A0A264VV64|A0A2A5Q419|A0A1B8SNK7|A0A264VTB8|A0A379FMD8|A0A1B8SWF7|A0A1J0E293
8135	0.0027111	0.020703	4	10780	14752		translation factor activity, RNA binding	A0A2W0G920|A0A1J0E348|A0A264VW86|A0A1J0E293
90079	0.0027111	0.020703	4	10780	14752		translation regulator activity, nucleic acid binding	A0A2W0G920|A0A1J0E348|A0A264VW86|A0A1J0E293
3924	0.0028039	0.020782	4	10880	14752		GTPase activity	A0A2W0G920|A0A1J0E348|A0A264VV64|A0A1J0E293
19001	0.0030822	0.020992	5	18280	14752		guanyl nucleotide binding	A0A2W0G920|A0A264VYL5|A0A1J0E348|A0A264VV64|A0A1J0E293
32561	0.0030822	0.020992	5	18280	14752		guanyl ribonucleotide binding	A0A2W0G920|A0A264VYL5|A0A1J0E348|A0A264VV64|A0A1J0E293
5525	0.0030822	0.020992	5	18280	14752		GTP binding	A0A2W0G920|A0A264VYL5|A0A1J0E348|A0A264VV64|A0A1J0E293
45182	0.0033008	0.021105	4	11380	14752		translation regulator activity	A0A2W0G920|A0A1J0E348|A0A264VW86|A0A1J0E293
16818	0.0033924	0.021105	9	56480	14752		hydrolase activity, acting on acid anhydrides, in phosphorus-containing anhydrides	A0A2W0G920|A0A1J0E348|A0A264VV64|A0A2A5Q419|A0A1B8SNK7|A0A264VTB8|A0A379FMD8|A0A1B8SWF7|A0A1J0E293
42625	0.0037466	0.021105	2	1780	14752		ATPase-coupled ion transmembrane transporter activity	A0A1B8SW38|A0A1B8SW54
44769	0.0037466	0.021105	2	1780	14752		ATPase activity, coupled to transmembrane movement of ions, rotational mechanism	A0A1B8SW38|A0A1B8SW54
46961	0.0037466	0.021105	2	1780	14752		proton-transporting ATPase activity, rotational mechanism	A0A1B8SW38|A0A1B8SW54
9678	0.0037466	0.021105	2	1780	14752		pyrophosphate hydrolysis-driven proton transmembrane transporter activity	A0A1B8SW38|A0A1B8SW54
1901363	0.0038303	0.021105	44	585180	14752		heterocyclic compound binding	A0A2A5Q8Z9|A0A1B8SPP2|A0A1B8ST98|A0A1B8SW97|A0A264VYL5|A0A1B8SVZ9|A0A3E2B7S1|A0A2A5Q419|A0A1B8SND1|A0A1B8SW38|A0A2A5Q8C9|A0A2U9L6B1|A0A1B8SW54|A0A264VTP8|A0A2X2DHH1|A0A1B8SPC6|A0A264VR89|A0A264VUW4|A0A1J0E348|A0A264VW86|A0A264VV64|A0A1J0E704|A0A1B8SS91|A0A2X2DMH8|A0A379FMD8|A0A2U9L950|A0A1B8SXE5|A0A1J0EBS4|A0A1J0ED86|A0A1B8SNU6|A0A1J0E7G5|A0A1B8SNK7|A0A1B8SY63|A0A2U9L5C2|A0A1J0E293|A0A2W0G920|A0A…
97159	0.0038303	0.021105	44	585180	14752		organic cyclic compound binding	A0A2A5Q8Z9|A0A1B8SPP2|A0A1B8ST98|A0A1B8SW97|A0A264VYL5|A0A1B8SVZ9|A0A3E2B7S1|A0A2A5Q419|A0A1B8SND1|A0A1B8SW38|A0A2A5Q8C9|A0A2U9L6B1|A0A1B8SW54|A0A264VTP8|A0A2X2DHH1|A0A1B8SPC6|A0A264VR89|A0A264VUW4|A0A1J0E348|A0A264VW86|A0A264VV64|A0A1J0E704|A0A1B8SS91|A0A2X2DMH8|A0A379FMD8|A0A2U9L950|A0A1B8SXE5|A0A1J0EBS4|A0A1J0ED86|A0A1B8SNU6|A0A1J0E7G5|A0A1B8SNK7|A0A1B8SY63|A0A2U9L5C2|A0A1J0E293|A0A2W0G920|A0A…
16817	0.0038524	0.021105	9	57580	14752		hydrolase activity, acting on acid anhydrides	A0A2W0G920|A0A1J0E348|A0A264VV64|A0A2A5Q419|A0A1B8SNK7|A0A264VTB8|A0A379FMD8|A0A1B8SWF7|A0A1J0E293
5216	0.005975	0.032036	3	6880	14752		ion channel activity	A0A1B8SW18|A0A1B8SW38|A0A1B8SW54
16417	0.0062531	0.032829	2	2280	14752		S-acyltransferase activity	A0A2A5QAC8|A0A3E2BIJ4
51920	0.0068247	0.035098	2	2380	14752		peroxiredoxin activity	A0A2U9L6S8|A0A1J0E3C0
140101	0.0072349	0.036464	6	31580	14752		catalytic activity, acting on a tRNA	A0A264VW55|A0A1J0E704|A0A3E2BHR8|A0A2X2DMH8|A0A264VTP8|A0A2A5QA12
4845	0.010817	0.052421	1	280	14752		uracil phosphoribosyltransferase activity	A0A264VYL5
4550	0.010817	0.052421	1	280	14752		nucleoside diphosphate kinase activity	A0A1B8SS91
19205	0.014562	0.069116	2	3480	14752		nucleobase-containing compound kinase activity	A0A1B8SPC6|A0A1B8SS91
4108	0.016182	0.069116	1	380	14752		citrate (Si)-synthase activity	A0A2U9L5Q1
4634	0.016182	0.069116	1	380	14752		phosphopyruvate hydratase activity	A0A1B8SP59
102039	0.016182	0.069116	1	380	14752		alkylhydroperoxide reductase activity	A0A2U9L6S8
46429	0.016182	0.069116	1	380	14752		4-hydroxy-3-methylbut-2-en-1-yl diphosphate synthase activity	A0A1B8SQA2
52592	0.016182	0.069116	1	380	14752		oxidoreductase activity, acting on CH or CH2 groups, with an iron-sulfur protein as acceptor	A0A1B8SQA2
4017	0.016182	0.069116	1	380	14752		adenylate kinase activity	A0A1B8SPC6
16301	0.017459	0.072279	9	73380	14752		kinase activity	A0A2A5Q8Z9|A0A1B8SPC6|A0A1B8SQJ7|A0A1B8SNU6|A0A1J0E7G5|A0A1B8SS91|A0A2A5Q8C9|A0A2X2DHH1|A0A264VSY4
16209	0.017496	0.072279	3	10180	14752		antioxidant activity	A0A2U9L6S8|A0A1J0E3C0|A0A1B8SU22
2161	0.018902	0.076829	2	3980	14752		aminoacyl-tRNA editing activity	A0A264VW55|A0A264VTP8
36402	0.021518	0.078589	1	480	14752		proteasome-activating activity	A0A1B8SWF7
4738	0.021518	0.078589	1	480	14752		pyruvate dehydrogenase activity	A0A2A5QAD0
4739	0.021518	0.078589	1	480	14752		pyruvate dehydrogenase (acetyl-transferring) activity	A0A2A5QAD0
4427	0.021518	0.078589	1	480	14752		inorganic diphosphatase activity	A0A264VTB8
30060	0.021518	0.078589	1	480	14752		L-malate dehydrogenase activity	A0A1B8SXF7
4478	0.021518	0.078589	1	480	14752		methionine adenosyltransferase activity	A0A1B8SPP2
3993	0.021518	0.078589	1	480	14752		acid phosphatase activity	A0A379FSI5
140098	0.022612	0.078607	8	64180	14752		catalytic activity, acting on RNA	A0A1J0ED86|A0A3E2B7S1|A0A264VW55|A0A1J0E704|A0A3E2BHR8|A0A2X2DMH8|A0A264VTP8|A0A2A5QA12
34062	0.023716	0.078607	2	4480	14752		5'-3' RNA polymerase activity	A0A1J0ED86|A0A3E2B7S1
3899	0.023716	0.078607	2	4480	14752		DNA-directed 5'-3' RNA polymerase activity	A0A1J0ED86|A0A3E2B7S1
97747	0.023716	0.078607	2	4480	14752		RNA polymerase activity	A0A1J0ED86|A0A3E2B7S1
15078	0.025124	0.078607	3	11680	14752		proton transmembrane transporter activity	A0A1B8SW18|A0A1B8SW38|A0A1B8SW54
16763	0.025687	0.078607	3	11780	14752		pentosyltransferase activity	A0A264VYL5|A0A1B8SNH8|A0A379FM86
16776	0.02682	0.078607	2	4780	14752		phosphotransferase activity, phosphate group as acceptor	A0A1B8SPC6|A0A1B8SS91
4612	0.026826	0.078607	1	580	14752		phosphoenolpyruvate carboxykinase (ATP) activity	A0A2A5Q8Z9
8712	0.026826	0.078607	1	580	14752		ADP-glyceromanno-heptose 6-epimerase activity	A0A1B8SW97
8861	0.026826	0.078607	1	580	14752		formate C-acetyltransferase activity	A0A379FU25
4823	0.026826	0.078607	1	580	14752		leucine-tRNA ligase activity	A0A264VTP8
16647	0.026826	0.078607	1	580	14752		oxidoreductase activity, acting on the CH-NH group of donors, oxygen as acceptor	A0A1B8SXU5
8973	0.026826	0.078607	1	580	14752		phosphopentomutase activity	A0A2A5Q3W4
3883	0.026826	0.078607	1	580	14752		CTP synthase activity	A0A2A5QB39
8115	0.026826	0.078607	1	580	14752		sarcosine oxidase activity	A0A1B8SXU5
8686	0.026826	0.078607	1	580	14752		3,4-dihydroxy-2-butanone-4-phosphate synthase activity	A0A1B8SYK7
4591	0.026826	0.078607	1	580	14752		oxoglutarate dehydrogenase (succinyl-transferring) activity	A0A2U9L5C2
16853	0.030211	0.083142	7	55380	14752		isomerase activity	A0A2U9L9C2|A0A264VR89|A0A1B8SW97|A0A1B8SNQ2|A0A1B8SYT5|A0A2A5Q3W4|A0A2A5Q9W1
4616	0.032105	0.083142	1	680	14752		phosphogluconate dehydrogenase (decarboxylating) activity	A0A1B8SVJ4
4618	0.032105	0.083142	1	680	14752		phosphoglycerate kinase activity	A0A1B8SNU6
8797	0.032105	0.083142	1	680	14752		aspartate ammonia-lyase activity	A0A1B8SUB6
4801	0.032105	0.083142	1	680	14752		transaldolase activity	A0A1B8SND7
4816	0.032105	0.083142	1	680	14752		asparagine-tRNA ligase activity	A0A3E2BHR8
8959	0.032105	0.083142	1	680	14752		phosphate acetyltransferase activity	A0A2A5Q1J5
4360	0.032105	0.083142	1	680	14752		glutamine-fructose-6-phosphate transaminase (isomerizing) activity	A0A1B8SW37
16154	0.032105	0.083142	1	680	14752		pyrimidine-nucleoside phosphorylase activity	A0A379FM86
9032	0.032105	0.083142	1	680	14752		thymidine phosphorylase activity	A0A379FM86
70548	0.032105	0.083142	1	680	14752		L-glutamine aminotransferase activity	A0A1B8SW37
4601	0.032333	0.083142	2	5280	14752		peroxidase activity	A0A2U9L6S8|A0A1J0E3C0
50661	0.032967	0.083916	3	12980	14752		NADP binding	A0A1B8SW97|A0A1B8SVJ4|A0A2U9L950
16774	0.035836	0.084809	2	5580	14752		phosphotransferase activity, carboxyl group as acceptor	A0A1B8SQJ7|A0A1B8SNU6
4149	0.037356	0.084809	1	780	14752		dihydrolipoyllysine-residue succinyltransferase activity	A0A3E2BIJ4
102009	0.037356	0.084809	1	780	14752		proline dipeptidase activity	A0A379FM21
4827	0.037356	0.084809	1	780	14752		proline-tRNA ligase activity	A0A264VW55
4345	0.037356	0.084809	1	780	14752		glucose-6-phosphate dehydrogenase activity	A0A2U9L950
4370	0.037356	0.084809	1	780	14752		glycerol kinase activity	A0A2A5Q8C9
8986	0.037356	0.084809	1	780	14752		pyruvate, water dikinase activity	A0A2X2DHH1
32549	0.037356	0.084809	1	780	14752		ribonucleoside binding	A0A3E2B7S1
1882	0.037356	0.084809	1	780	14752		nucleoside binding	A0A3E2B7S1
19808	0.037356	0.084809	1	780	14752		polyamine binding	A0A2A5Q446
16751	0.037356	0.084809	1	780	14752		S-succinyltransferase activity	A0A3E2BIJ4
16795	0.037356	0.084809	1	780	14752		phosphoric triester hydrolase activity	A0A379FM21
16684	0.039479	0.088678	2	5880	14752		oxidoreductase activity, acting on peroxide as acceptor	A0A2U9L6S8|A0A1J0E3C0
16418	0.042579	0.088678	1	880	14752		S-acetyltransferase activity	A0A2A5QAC8
4645	0.042579	0.088678	1	880	14752		1,4-alpha-oligoglucan phosphorylase activity	A0A379FM86
8776	0.042579	0.088678	1	880	14752		acetate kinase activity	A0A1B8SQJ7
4742	0.042579	0.088678	1	880	14752		dihydrolipoyllysine-residue acetyltransferase activity	A0A2A5QAC8
102040	0.042579	0.088678	1	880	14752		fumarate reductase (menaquinone)	A0A1B8SY63
8889	0.042579	0.088678	1	880	14752		glycerophosphodiester phosphodiesterase activity	A0A1B8SXY8
4813	0.042579	0.088678	1	880	14752		alanine-tRNA ligase activity	A0A2X2DMH8
30523	0.042579	0.088678	1	880	14752		dihydrolipoamide S-acyltransferase activity	A0A2A5QAC8
4075	0.042579	0.088678	1	880	14752		biotin carboxylase activity	A0A1J0EBS4
4774	0.047774	0.097089	1	980	14752		succinate-CoA ligase activity	A0A2U9L6B1
4775	0.047774	0.097089	1	980	14752		succinate-CoA ligase (ADP-forming) activity	A0A2U9L6B1
4824	0.047774	0.097089	1	980	14752		lysine-tRNA ligase activity	A0A2A5QA12
3723	0.049002	0.098787	7	61580	14752		RNA binding	A0A2W0G920|A0A1B8SVZ9|A0A1J0E348|A0A264VW86|A0A2X2DMH8|A0A1B8SXE5|A0A1J0E293
42578	0.050357	0.10071	4	25680	14752		phosphoric ester hydrolase activity	A0A1B8SPD7|A0A379FM21|A0A1B8SXY8|A0A379FSI5
4611	0.052941	0.10262	1	1080	14752		phosphoenolpyruvate carboxykinase activity	A0A2A5Q8Z9
36440	0.052941	0.10262	1	1080	14752		citrate synthase activity	A0A2U9L5Q1
4743	0.052941	0.10262	1	1080	14752		pyruvate kinase activity	A0A1J0E7G5
99620	0.052941	0.10262	1	1080	14752		UDP-4-amino-4-deoxy-L-arabinose aminotransferase	A0A2X2DLJ7
4815	0.058081	0.11022	1	1180	14752		aspartate-tRNA ligase activity	A0A1J0E704
16657	0.058081	0.11022	1	1180	14752		oxidoreductase activity, acting on NAD(P)H, nitrogenous group as acceptor	A0A264VRS0
30145	0.058174	0.11022	2	7280	14752		manganese ion binding	A0A1B8SYK7|A0A2A5Q3W4
19829	0.059608	0.1121	2	7380	14752		ATPase-coupled cation transmembrane transporter activity	A0A1B8SW38|A0A1B8SW54
51082	0.061054	0.11397	2	7480	14752		unfolded protein binding	A0A2A5Q419|A0A379FMD8
16772	0.062597	0.11599	11	121480	14752		transferase activity, transferring phosphorus-containing groups	A0A2A5Q8Z9|A0A1B8SPC6|A0A1J0ED86|A0A3E2B7S1|A0A1B8SQJ7|A0A1B8SNU6|A0A1J0E7G5|A0A1B8SS91|A0A2A5Q8C9|A0A2X2DHH1|A0A264VSY4
4731	0.063192	0.11624	1	1280	14752		purine-nucleoside phosphorylase activity	A0A1B8SNH8
5515	0.065866	0.12028	3	17180	14752		protein binding	A0A1J0ED86|A0A2A5Q419|A0A379FMD8
8965	0.068277	0.12378	1	1380	14752		phosphoenolpyruvate-protein phosphotransferase activity	A0A264VSY4
16722	0.073334	0.132	1	1480	14752		oxidoreductase activity, acting on metal ions	A0A1J0E4R0
16887	0.074101	0.13244	4	29280	14752		ATP hydrolysis activity	A0A2A5Q419|A0A1B8SNK7|A0A379FMD8|A0A1B8SWF7
16781	0.078364	0.13849	1	1580	14752		phosphotransferase activity, paired acceptors	A0A2X2DHH1
140096	0.078817	0.13849	9	97080	14752		catalytic activity, acting on a protein	A0A2U9L9C2|A0A2A5QAC8|A0A1B8SNQ2|A0A1B8SYT5|A0A1B8SNK7|A0A379FM21|A0A2A5Q9W1|A0A3E2BIJ4|A0A1B8SWF7
140657	0.079136	0.13849	7	68880	14752		ATP-dependent activity	A0A264VR89|A0A2A5Q419|A0A1B8SNK7|A0A1B8SW38|A0A1B8SW54|A0A379FMD8|A0A1B8SWF7
16453	0.083367	0.14489	1	1680	14752		C-acetyltransferase activity	A0A379FU25
16748	0.093293	0.16103	1	1880	14752		succinyltransferase activity	A0A3E2BIJ4
16805	0.098216	0.16837	1	1980	14752		dipeptidase activity	A0A379FM21
16836	0.10018	0.1703	3	20580	14752		hydro-lyase activity	A0A1J0E7K6|A0A1B8SP59|A0A264VTF9
52689	0.10069	0.1703	2	9980	14752		carboxylic ester hydrolase activity	A0A264VW55|A0A264VTP8
4784	0.10311	0.17208	1	2080	14752		superoxide dismutase activity	A0A1B8SU22
16721	0.10311	0.17208	1	2080	14752		oxidoreductase activity, acting on superoxide radicals as acceptor	A0A1B8SU22
30955	0.10798	0.17903	1	2180	14752		potassium ion binding	A0A1J0E7G5
46912	0.11283	0.18558	1	2280	14752		acyltransferase, acyl groups converted into alkyl on transfer	A0A2U9L5Q1
22803	0.11488	0.18558	3	21880	14752		passive transmembrane transporter activity	A0A1B8SW18|A0A1B8SW38|A0A1B8SW54
15267	0.11488	0.18558	3	21880	14752		channel activity	A0A1B8SW18|A0A1B8SW38|A0A1B8SW54
16740	0.11488	0.18558	23	331880	14752		transferase activity	A0A2A5Q8Z9|A0A1B8SPP2|A0A1J0ED86|A0A2A5QAC8|A0A264VYL5|A0A3E2B7S1|A0A1B8SNU6|A0A2A5Q1J5|A0A2X2DLJ7|A0A1J0E7G5|A0A1B8SW37|A0A379FM86|A0A2A5Q8C9|A0A2X2DHH1|A0A1B8SPC6|A0A1B8SNH8|A0A1B8SQJ7|A0A379FU25|A0A1B8SND7|A0A1B8SS91|A0A2U9L5Q1|A0A3E2BIJ4|A0A264VSY4
8199	0.11765	0.18764	1	2380	14752		ferric iron binding	A0A1J0E4R0
50145	0.11765	0.18764	1	2380	14752		nucleoside monophosphate kinase activity	A0A1B8SPC6
16635	0.12721	0.20161	1	2580	14752		oxidoreductase activity, acting on the CH-CH group of donors, quinone or related compound as acceptor	A0A1B8SY63
8252	0.13666	0.21391	1	2780	14752		nucleotidase activity	A0A1B8SPD7
31420	0.13666	0.21391	1	2780	14752		alkali metal ion binding	A0A1J0E7G5
16421	0.14135	0.21458	1	2880	14752		CoA carboxylase activity	A0A1J0EBS4
4176	0.14135	0.21458	1	2880	14752		ATP-dependent peptidase activity	A0A1B8SNK7
3918	0.14135	0.21458	1	2880	14752		DNA topoisomerase type II (double strand cut, ATP-hydrolyzing) activity	A0A264VR89
3989	0.14135	0.21458	1	2880	14752		acetyl-CoA carboxylase activity	A0A1J0EBS4
16885	0.14135	0.21458	1	2880	14752		ligase activity, forming carbon-carbon bonds	A0A1J0EBS4
16408	0.15066	0.22599	1	3080	14752		C-acyltransferase activity	A0A379FU25
16868	0.15066	0.22599	1	3080	14752		intramolecular transferase activity, phosphotransferases	A0A2A5Q3W4
8235	0.15527	0.23153	1	3180	14752		metalloexopeptidase activity	A0A379FM21
16615	0.15986	0.23698	1	3280	14752		malate dehydrogenase activity	A0A1B8SXF7
8483	0.1625	0.23948	2	13380	14752		transaminase activity	A0A2X2DLJ7|A0A1B8SW37
16835	0.16988	0.24789	3	26280	14752		carbon-oxygen lyase activity	A0A1J0E7K6|A0A1B8SP59|A0A264VTF9
16769	0.17018	0.24789	2	13780	14752		transferase activity, transferring nitrogenous groups	A0A2X2DLJ7|A0A1B8SW37
16788	0.19643	0.28449	7	87680	14752		hydrolase activity, acting on ester bonds	A0A1B8SPD7|A0A264VW55|A0A1B8SND1|A0A379FM21|A0A264VTP8|A0A1B8SXY8|A0A379FSI5
16878	0.20876	0.29942	1	4380	14752		acid-thiol ligase activity	A0A2U9L6B1
16746	0.20912	0.29942	5	58380	14752		acyltransferase activity	A0A2A5QAC8|A0A2A5Q1J5|A0A379FU25|A0A2U9L5Q1|A0A3E2BIJ4
16725	0.21307	0.30335	1	4480	14752		oxidoreductase activity, acting on CH or CH2 groups	A0A1B8SQA2
16841	0.21735	0.3077	1	4580	14752		ammonia-lyase activity	A0A1B8SUB6
3916	0.2216	0.31198	1	4680	14752		DNA topoisomerase activity	A0A264VR89
16407	0.22517	0.31524	3	30280	14752		acetyltransferase activity	A0A2A5QAC8|A0A2A5Q1J5|A0A379FU25
16787	0.22957	0.31962	19	293480	14752		hydrolase activity	A0A2A5Q419|A0A1B8SNK7|A0A1B8SND1|A0A379FM21|A0A1B8SW38|A0A1B8SW54|A0A264VTP8|A0A1B8SXY8|A0A1J0E293|A0A2W0G920|A0A1B8SPD7|A0A1J0E348|A0A1B8SW18|A0A264VV64|A0A264VW55|A0A264VTB8|A0A379FMD8|A0A1B8SWF7|A0A379FSI5
22890	0.23665	0.32676	3	31080	14752		inorganic cation transmembrane transporter activity	A0A1B8SW18|A0A1B8SW38|A0A1B8SW54
16903	0.23729	0.32676	2	17180	14752		oxidoreductase activity, acting on the aldehyde or oxo group of donors	A0A2A5QAD0|A0A2U9L5C2
140640	0.2407	0.32966	9	125880	14752		catalytic activity, acting on a nucleic acid	A0A1J0ED86|A0A264VR89|A0A3E2B7S1|A0A264VW55|A0A1J0E704|A0A3E2BHR8|A0A2X2DMH8|A0A264VTP8|A0A2A5QA12
16491	0.24661	0.33593	13	193780	14752		oxidoreductase activity	A0A2U9L6S8|A0A1J0E3C0|A0A1B8SU22|A0A2A5QAD0|A0A1B8SY63|A0A2U9L5C2|A0A1B8SXU5|A0A1B8SQA2|A0A1J0E4R0|A0A1B8SVJ4|A0A2U9L950|A0A264VRS0|A0A1B8SXF7
16757	0.25406	0.34421	3	32280	14752		glycosyltransferase activity	A0A264VYL5|A0A1B8SNH8|A0A379FM86
8081	0.26294	0.35309	1	5680	14752		phosphoric diester hydrolase activity	A0A1B8SXY8
5506	0.26342	0.35309	2	18480	14752		iron ion binding	A0A1B8SQA2|A0A1J0E4R0
16668	0.27886	0.37181	1	6080	14752		oxidoreductase activity, acting on a sulfur group of donors, NAD(P) as acceptor	A0A2U9L6S8
16791	0.28355	0.37607	2	19480	14752		phosphatase activity	A0A1B8SPD7|A0A379FSI5
16744	0.29444	0.38848	1	6480	14752		transketolase or transaldolase activity	A0A1B8SND7
16747	0.29688	0.38966	4	50880	14752		acyltransferase activity, transferring groups other than amino-acyl groups	A0A2A5QAC8|A0A2A5Q1J5|A0A379FU25|A0A3E2BIJ4
46983	0.30211	0.39446	1	6680	14752		protein dimerization activity	A0A1J0ED86
16877	0.30591	0.39736	1	6780	14752		ligase activity, forming carbon-sulfur bonds	A0A2U9L6B1
16645	0.31719	0.40991	1	7080	14752		oxidoreductase activity, acting on the CH-NH group of donors	A0A1B8SXU5
16857	0.32461	0.41736	1	7280	14752		racemase and epimerase activity, acting on carbohydrates and derivatives	A0A1B8SW97
16616	0.32806	0.41949	3	37280	14752		oxidoreductase activity, acting on the CH-OH group of donors, NAD or NADP as acceptor	A0A1B8SVJ4|A0A2U9L950|A0A1B8SXF7
16879	0.3296	0.41949	2	21780	14752		ligase activity, forming carbon-nitrogen bonds	A0A1J0EBS4|A0A2A5QB39
16840	0.3464	0.43777	1	7880	14752		carbon-nitrogen lyase activity	A0A1B8SUB6
8324	0.34743	0.43777	3	38580	14752		cation transmembrane transporter activity	A0A1B8SW18|A0A1B8SW38|A0A1B8SW54
30976	0.36402	0.45413	1	8380	14752		thiamine pyrophosphate binding	A0A2U9L5C2
50997	0.36402	0.45413	1	8380	14752		quaternary ammonium group binding	A0A2U9L5C2
16829	0.38395	0.47662	6	92280	14752		lyase activity	A0A2A5Q8Z9|A0A1J0E7K6|A0A1B8SP59|A0A1B8SYK7|A0A264VTF9|A0A1B8SUB6
4252	0.39458	0.48742	1	9280	14752		serine-type endopeptidase activity	A0A1B8SNK7
42626	0.40944	0.50332	2	25880	14752		ATPase-coupled transmembrane transporter activity	A0A1B8SW38|A0A1B8SW54
16614	0.42409	0.51879	3	43780	14752		oxidoreductase activity, acting on CH-OH group of donors	A0A1B8SVJ4|A0A2U9L950|A0A1B8SXF7
16758	0.44838	0.54586	1	10980	14752		hexosyltransferase activity	A0A379FM86
15318	0.45571	0.55211	3	45980	14752		inorganic molecular entity transmembrane transporter activity	A0A1B8SW18|A0A1B8SW38|A0A1B8SW54
16830	0.46315	0.55844	2	28780	14752		carbon-carbon lyase activity	A0A2A5Q8Z9|A0A1B8SYK7
3735	0.47204	0.56645	1	11780	14752		structural constituent of ribosome	A0A1B8SVZ9
22853	0.48102	0.57448	2	29780	14752		active ion transmembrane transporter activity	A0A1B8SW38|A0A1B8SW54
46914	0.50061	0.59506	5	85880	14752		transition metal ion binding	A0A1B8SQA2|A0A1J0E4R0|A0A1B8SYK7|A0A2A5Q3W4|A0A2X2DMH8
15399	0.50885	0.60202	2	31380	14752		primary active transmembrane transporter activity	A0A1B8SW38|A0A1B8SW54
16854	0.51639	0.60526	1	13380	14752		racemase and epimerase activity	A0A1B8SW97
16866	0.51639	0.60526	1	13380	14752		intramolecular transferase activity	A0A2A5Q3W4
8233	0.52607	0.61375	3	51080	14752		peptidase activity	A0A1B8SNK7|A0A379FM21|A0A1B8SWF7
49	0.54222	0.62679	1	14380	14752		tRNA binding	A0A2X2DMH8
16627	0.54222	0.62679	1	14380	14752		oxidoreductase activity, acting on the CH-CH group of donors	A0A1B8SY63
16667	0.54473	0.62679	1	14480	14752		oxidoreductase activity, acting on a sulfur group of donors	A0A2U9L6S8
5198	0.5497	0.62679	1	14680	14752		structural molecule activity	A0A1B8SVZ9
3676	0.55115	0.62679	16	296180	14752		nucleic acid binding	A0A1B8ST98|A0A1J0ED86|A0A1B8SVZ9|A0A3E2B7S1|A0A1B8SNK7|A0A1B8SND1|A0A1J0E293|A0A2W0G920|A0A264VR89|A0A1J0E348|A0A264VW86|A0A1J0E704|A0A3E2BHR8|A0A2X2DMH8|A0A1B8SXE5|A0A2A5QA12
16651	0.55217	0.62679	1	14780	14752		oxidoreductase activity, acting on NAD(P)H	A0A264VRS0
1901681	0.56669	0.64039	1	15380	14752		sulfur compound binding	A0A2U9L5C2
16831	0.57143	0.64286	1	15580	14752		carboxy-lyase activity	A0A2A5Q8Z9
8236	0.5876	0.6552	1	16280	14752		serine-type peptidase activity	A0A1B8SNK7
17171	0.5876	0.6552	1	16280	14752		serine hydrolase activity	A0A1B8SNK7
8238	0.59211	0.65649	1	16480	14752		exopeptidase activity	A0A379FM21
16775	0.59435	0.65649	1	16580	14752		phosphotransferase activity, nitrogenous group as acceptor	A0A264VSY4
8237	0.59658	0.65649	1	16680	14752		metallopeptidase activity	A0A379FM21
16779	0.60141	0.65894	2	37180	14752		nucleotidyltransferase activity	A0A1J0ED86|A0A3E2B7S1
16765	0.60967	0.66282	1	17280	14752		transferase activity, transferring alkyl or aryl (other than methyl) groups	A0A1B8SPP2
51539	0.61022	0.66282	2	37780	14752		4 iron, 4 sulfur cluster binding	A0A1B8SQA2|A0A264VTF9
4175	0.64258	0.6935	1	18880	14752		endopeptidase activity	A0A1B8SNK7
15075	0.64397	0.6935	3	60680	14752		ion transmembrane transporter activity	A0A1B8SW18|A0A1B8SW38|A0A1B8SW54
8094	0.66729	0.71556	1	20180	14752		ATP-dependent activity, acting on DNA	A0A264VR89
4519	0.69874	0.74611	1	21980	14752		endonuclease activity	A0A1B8SND1
43565	0.74192	0.78888	1	24780	14752		sequence-specific DNA binding	A0A1B8SNK7
50660	0.74757	0.79154	1	25180	14752		flavin adenine dinucleotide binding	A0A1B8SY63
51536	0.82809	0.86742	2	58080	14752		iron-sulfur cluster binding	A0A1B8SQA2|A0A264VTF9
51540	0.82809	0.86742	2	58080	14752		metal cluster binding	A0A1B8SQA2|A0A264VTF9
16773	0.82956	0.86742	2	58280	14752		phosphotransferase activity, alcohol group as acceptor	A0A1J0E7G5|A0A2A5Q8C9
19842	0.8575	0.89294	1	35480	14752		vitamin binding	A0A2U9L5C2
22804	0.8687	0.90087	2	64280	14752		active transmembrane transporter activity	A0A1B8SW38|A0A1B8SW54
4518	0.87465	0.90333	1	37780	14752		nuclease activity	A0A1B8SND1
8270	0.91335	0.93944	1	44380	14752		zinc ion binding	A0A2X2DMH8
140097	0.96879	0.99242	1	62480	14752		catalytic activity, acting on DNA	A0A264VR89
3677	0.98078	0.99479	6	212980	14752		DNA binding	A0A1B8ST98|A0A1J0ED86|A0A264VR89|A0A3E2B7S1|A0A1B8SNK7|A0A1B8SND1
3700	0.98184	0.99479	1	71980	14752		DNA-binding transcription factor activity	A0A1B8SXE5
140110	0.98294	0.99479	1	73080	14752		transcription regulator activity	A0A1B8SXE5
22857	0.99943	1	3	205780	14752		transmembrane transporter activity	A0A1B8SW18|A0A1B8SW38|A0A1B8SW54
5215	0.99944	1	3	206280	14752		transporter activity	A0A1B8SW18|A0A1B8SW38|A0A1B8SW54
3674	1	1	80	1475280	14752		molecular_function	A0A1B8ST98|A0A1B8SP59|A0A1B8SVZ9|A0A2A5Q1J5|A0A1B8SYT5|A0A1B8SW37|A0A1B8SW38|A0A2A5Q8C9|A0A2U9L6B1|A0A264VTP8|A0A2X2DHH1|A0A2U9L9C2|A0A264VR89|A0A264VUW4|A0A1B8SYK7|A0A1J0E348|A0A1J0E704|A0A1B8SXE5|A0A1J0EBS4|A0A2A5Q446|A0A1B8SNK7|A0A2A5Q3W4|A0A379FM86|A0A2A5Q9W1|A0A2U9L5C2|A0A2A5QB39|A0A1B8SVJ4|A0A3E2BHR8|A0A2A5QA12|A0A1B8SXF7|A0A379FSI5|A0A2A5Q8Z9|A0A1B8SPP2|A0A2A5QAC8|A0A1B8SW97|A0A264VYL5|A0A…
[truncated: 55 more columns]

## Sheet: Table S5
Supplementary Table S5: Gene ontology analysis for identified proteins spots |(Cellular Components)
Overrepresentation
Selected statistical test : Hypergeometric test
Selected correction : Benjamini & Hochberg False Discovery Rate (FDR) correction
Selected significance level : 0.05
Testing option : Use whole annotation as reference set
The selected cluster :
A0A1B8ST98	A0A2A5Q1J5	A0A1B8SYT5	A0A2U9L6B1	A0A2X2DHH1	D4C2Z0	A0A6N4UFH1	A0A264VR89	A0A264VUW4	A0A1B8SYK7	A0A1J0E348	A0A1J0EBS4	A0A6N4UD50	A0A2A5Q3W4	A0A379FM86	A0A2A5Q8Y4	A0A4R3NFJ6	A0A6N4UEX9	A0A2A5QB39	A0A6M8RI04	A0A7D6NI39	UNIPROTKBNO.	A0A2A5QA12	A0A2A5Q8Z9	A0A2A5QAC8	A0A1B8SW97	A0A264VYL5	A0A2A5Q419	A0A2X2DLJ7	A0A1B8SPC6	A0A264VW86	A0A264VV64	A0A1B8SS91	A0A264VTB8	A0A379FMD8	A0A2U9L950	D4C592	A0A264VSY4	A0A1B8SYE5	A0A2A5Q7Q2	A0A1J0E7K6	A0A1J0E3C0	A0A1B8SNQ2	A0A2A5QAD0	A0A379FM21	A0A1B8SY63	A0A1B8SXU5	A0A1J0E293	A0A1B8SPD7	A0A1B8SNH8
No annotations were retrieved for the following entities:
A0A1B8ST98	A0A1B8SYT5	D4C0A2	A0A2X2DHH1	D4C2Z0	A0A6N4UFH1	A0A2U9L9C2	A0A1B8SYK7	V1DKZ8	A0A6N4UIJ9	A0A1J0EBS4	A0A6N4UD50	A0A379FM86	A0A2A5Q8Y4	A0A4R3NFJ6	A0A2A5Q9W1	A0A2U9L5C2	A0A6N4UEX9	A0A2A5QB39	A0A6M8RI04	R2RIG0	A0A1B8SVJ4	D4C3Y6	A0A7D6NI39	UNIPROTKBNO.	A0A1J0EC93	A0A1B8SXF7	A0A1B8SW97	A0A264VYL5	A0A3E2B7S1	A0A2X2DLJ7	A0A264VTF9	A0A1B8SND1	A0A1B8SQA2	A0A6N4UGL4	A0A379FMD8	A0A2U9L950	D4C592	A0A264VRS0	A0A1B8SYE5	A0A2A5Q7Q2	A0A1J0ED86	A0A6N4UC51	A0A6N4UBT4	A0A6N4UG50	A0A1J0E3C0	A0A1B8SU22	A0A1J0E7G5	D4BWT1	A0A2A5QAD0
GO-ID	p-value	corr p-value	x	n	X	N	Description	Genes in test set
5622	7.7913e-20	3.1944e-18	44	262449	9508		intracellular anatomical structure	A0A2A5Q8Z9|A0A1B8SPP2|A0A1B8SP59|A0A2A5QAC8|A0A1B8SVZ9|A0A2A5Q1J5|A0A2A5Q419|A0A1B8SW37|A0A1B8SW38|A0A2A5Q8C9|A0A2U9L6B1|A0A1B8SW54|A0A264VTP8|A0A1B8SPC6|A0A264VR89|A0A264VUW4|A0A1J0E348|A0A264VW86|A0A264VV64|A0A1J0E704|A0A1B8SS91|A0A2X2DMH8|A0A264VTB8|A0A1B8SXE5|A0A264VSY4|A0A1J0E7K6|A0A2U9L6S8|A0A1B8SNQ2|A0A1B8SNU6|A0A1B8SNK7|A0A2A5Q3W4|A0A1J0E293|A0A2W0G920|A0A1B8SNH8|A0A1B8SW18|A0A1B8SQJ7|A0A…
5737	2.1416e-16	4.3903e-15	40	241949	9508		cytoplasm	A0A2A5Q8Z9|A0A1B8SPP2|A0A1B8SP59|A0A2A5QAC8|A0A2A5Q1J5|A0A2A5Q419|A0A1B8SW37|A0A2A5Q8C9|A0A2U9L6B1|A0A264VTP8|A0A1B8SPC6|A0A264VR89|A0A264VUW4|A0A1J0E348|A0A264VW86|A0A264VV64|A0A1J0E704|A0A1B8SS91|A0A2X2DMH8|A0A264VTB8|A0A1B8SXE5|A0A264VSY4|A0A1J0E7K6|A0A2U9L6S8|A0A1B8SNQ2|A0A1B8SNU6|A0A1B8SNK7|A0A2A5Q3W4|A0A1J0E293|A0A2W0G920|A0A1B8SNH8|A0A1B8SQJ7|A0A379FU25|A0A264VW55|A0A1B8SND7|A0A3E2BHR8|A0A…
45261	6.872e-05	0.00070438	3	1649	9508		proton-transporting ATP synthase complex, catalytic core F(1)	A0A1B8SW18|A0A1B8SW38|A0A1B8SW54
33178	6.872e-05	0.00070438	3	1649	9508		proton-transporting two-sector ATPase complex, catalytic domain	A0A1B8SW18|A0A1B8SW38|A0A1B8SW54
45259	0.00018491	0.0012636	3	2249	9508		proton-transporting ATP synthase complex	A0A1B8SW18|A0A1B8SW38|A0A1B8SW54
16469	0.00018491	0.0012636	3	2249	9508		proton-transporting two-sector ATPase complex	A0A1B8SW18|A0A1B8SW38|A0A1B8SW54
45239	0.0016616	0.0097323	2	1249	9508		tricarboxylic acid cycle enzyme complex	A0A1J0E7K6|A0A3E2BIJ4
32991	0.014316	0.069549	8	63049	9508		protein-containing complex	A0A1J0E7K6|A0A1B8SP59|A0A2A5QAC8|A0A1B8SW18|A0A1B8SW38|A0A1B8SW54|A0A3E2BIJ4|A0A1B8SWF7
15	0.015383	0.069549	1	349	9508		phosphopyruvate hydratase complex	A0A1B8SP59
5829	0.024748	0.069549	3	12249	9508		cytosol	A0A1B8SP59|A0A1B8SNH8|A0A1B8SWF7
1905369	0.025509	0.069549	1	549	9508		endopeptidase complex	A0A1B8SWF7
1905368	0.025509	0.069549	1	549	9508		peptidase complex	A0A1B8SWF7
9376	0.025509	0.069549	1	549	9508		HslUV protease complex	A0A1B8SWF7
31597	0.025509	0.069549	1	549	9508		cytosolic proteasome complex	A0A1B8SWF7
502	0.025509	0.069549	1	549	9508		proteasome complex	A0A1B8SWF7
1902494	0.029827	0.069549	4	22949	9508		catalytic complex	A0A1B8SP59|A0A2A5QAC8|A0A3E2BIJ4|A0A1B8SWF7
45252	0.030534	0.069549	1	649	9508		oxoglutarate dehydrogenase complex	A0A3E2BIJ4
45240	0.030534	0.069549	1	649	9508		dihydrolipoyl dehydrogenase complex	A0A3E2BIJ4
45254	0.040507	0.08741	1	849	9508		pyruvate dehydrogenase complex	A0A2A5QAC8
9986	0.084158	0.16467	1	1749	9508		cell surface	A0A1B8SP59
1990204	0.084344	0.16467	2	9449	9508		oxidoreductase complex	A0A2A5QAC8|A0A3E2BIJ4
32153	0.17431	0.31567	1	3749	9508		cell division site	A0A264VV64
98796	0.17708	0.31567	3	28249	9508		membrane protein complex	A0A1B8SW18|A0A1B8SW38|A0A1B8SW54
1990234	0.21607	0.36912	1	4749	9508		transferase complex	A0A3E2BIJ4
5576	0.27485	0.43342	1	6249	9508		extracellular region	A0A1B8SP59
140535	0.27485	0.43342	1	6249	9508		intracellular protein-containing complex	A0A1B8SWF7
5694	0.29347	0.44564	1	6749	9508		chromosome	A0A264VR89
43232	0.34627	0.48776	2	23749	9508		intracellular non-membrane-bounded organelle	A0A264VR89|A0A1B8SVZ9
42597	0.34884	0.48776	3	40649	9508		periplasmic space	A0A2A5Q446|A0A2U9L1K8|A0A379FSI5
43229	0.35757	0.48776	2	24349	9508		intracellular organelle	A0A264VR89|A0A1B8SVZ9
30288	0.36879	0.48776	2	24949	9508		outer membrane-bounded periplasmic space	A0A2U9L1K8|A0A379FSI5
5840	0.55165	0.68304	1	15449	9508		ribosome	A0A1B8SVZ9
43228	0.55576	0.68304	2	35849	9508		non-membrane-bounded organelle	A0A264VR89|A0A1B8SVZ9
43226	0.56642	0.68304	2	36549	9508		organelle	A0A264VR89|A0A1B8SVZ9
110165	0.67419	0.78976	49	943249	9508		cellular anatomical entity	A0A1B8SP59|A0A1B8SVZ9|A0A2A5Q1J5|A0A1B8SW37|A0A1B8SW38|A0A2A5Q8C9|A0A2U9L6B1|A0A264VTP8|A0A264VR89|A0A264VUW4|A0A1J0E348|A0A1J0E704|A0A1B8SXE5|A0A2A5Q446|A0A2U9L1K8|A0A1B8SNK7|A0A2A5Q3W4|A0A3E2BHR8|A0A2A5QA12|A0A379FSI5|A0A2A5Q8Z9|A0A1B8SPP2|A0A2A5QAC8|A0A2A5Q419|A0A1B8SW54|A0A1B8SPC6|A0A264VW86|A0A264VV64|A0A1B8SS91|A0A2X2DMH8|A0A264VTB8|A0A264VSY4|A0A1J0E7K6|A0A2U9L6S8|A0A1B8SNQ2|A0A1B8SNU6|A0A…
30313	0.87908	0.97755	2	68849	9508		cell envelope	A0A2U9L1K8|A0A379FSI5
31975	0.88218	0.97755	2	69449	9508		envelope	A0A2U9L1K8|A0A379FSI5
5886	0.99922	1	5	261449	9508		plasma membrane	A0A264VUW4|A0A1B8SW18|A0A1B8SW38|A0A1B8SY63|A0A1B8SW54
71944	0.99993	1	5	304549	9508		cell periphery	A0A264VUW4|A0A1B8SW18|A0A1B8SW38|A0A1B8SY63|A0A1B8SW54
16020	1	1	5	607349	9508		membrane	A0A264VUW4|A0A1B8SW18|A0A1B8SW38|A0A1B8SY63|A0A1B8SW54
5575	1	1	49	950849	9508		cellular_component	A0A1B8SP59|A0A1B8SVZ9|A0A2A5Q1J5|A0A1B8SW37|A0A1B8SW38|A0A2A5Q8C9|A0A2U9L6B1|A0A264VTP8|A0A264VR89|A0A264VUW4|A0A1J0E348|A0A1J0E704|A0A1B8SXE5|A0A2A5Q446|A0A2U9L1K8|A0A1B8SNK7|A0A2A5Q3W4|A0A3E2BHR8|A0A2A5QA12|A0A379FSI5|A0A2A5Q8Z9|A0A1B8SPP2|A0A2A5QAC8|A0A2A5Q419|A0A1B8SW54|A0A1B8SPC6|A0A264VW86|A0A264VV64|A0A1B8SS91|A0A2X2DMH8|A0A264VTB8|A0A264VSY4|A0A1J0E7K6|A0A2U9L6S8|A0A1B8SNQ2|A0A1B8SNU6|A0A…
[truncated: 55 more columns]

## Sheet: Table S6
Supplementary Table S6: List of differentially expressed proteins in P. rettgeri cells exposed to 100 ppm Cd
Sr. No.	NCBI Ref	Uniprot Id	DS_ID	Spot ID	Description	Fold change	p value	GO Biological Processc
1	WP_004910793	A0A2U9L6S8	DS162	AhpC	Alkyl hydroperoxide reductase subunit C (ahpC)	112.848	0.00033	Response to oxidative stress
2	EOH80386	R2RIG0	DS159	ENTRA1	ABC transporter ATP-binding protein [Enterococcus raffinosus ATCC 49464]	109.003	0.000539	-
3	WP_004266117	A0A2U9L1K8	DS157	FliY	Amino acid ABC transporter substrate-binding protein (Sulfate starvation-induced protein 7) (fliY)	49.2064	0.001546	-
4	WP_004914522	A0A1B8SNQ2	DS148	Tig-2	Trigger factor (tig)	6.8918	0.030832	Cell cycle, cell division, protein folding, protein transport
5	KLN46158	Nil	DS139	PRORE17-1	Protein disaggregation chaperone	5.3137	0.002388	-
6	WP_042846588	A0A1J0E4R0	DS163	Dps	DNA starvation/ stationary phase protection protein (dps)	5.1796	0.02677	Cellular iron ion homeostasis
7	WP_004910794	Nil	DS147	AhpF	Alkyl hydroperoxide reductase subunit F (ahpF)	5.0121	0.001276	-
8	WP_004265877	A0A3E2B7S1	DS13	RpoB-3	DNA-directed RNA polymerase subunit beta (rpoB)	3.8525	0.005279	Transcription, DNA-templated
9	WP_004908582	A0A1B8SYK7	DS161	RibB	3,4-dihydroxy-2-butanone 4-phosphate synthase (ribB)	3.7352	0.004434	Riboflavin biosynthetic process
10	WP_042847580	A0A1J0E348	DS134	FusA-2	Elongation factor G (fusA)	3.4195	0.003258	-
11	WP_004912276	A0A1B8SQJ7	DS151	AckA	Acetate kinase (ackA)	3.2473	0.042454	Acetyl-CoA biosynthetic process, organic acid metabolic process
12	WP_004906628	A0A1B8SU22	DS156	SodA	Superoxide dismutase (sodA)	3.2447	0.046403	-
13	WP_004906751	A0A1B8SW37	DS143	GlmS	Glutamine--fructose-6-phosphate aminotransferase (glmS)	2.9536	0.017826	Carbohydrate derivative biosynthetic process, carbohydrate metabolic process, glutamine metabolic process
14	WP_004909277	A0A1B8SVJ4	DS56	Gnd_2	NADP-dependent phosphogluconate dehydrogenase (gnd_2)	2.2047	0.038281	D-gluconate metabolic process, pentose-phosphate shunt
15	KLN46673	Nil	DS152	PRORE18	Cysteine desulfurase	2.1629	0.008583	-
16	KLN46000	Nil	DS44	IF-2	Translation initiation factor IF-2	2.08	0.001443	-
17	WP_004906046	D4C3Y6	DS25	PRORE1	Amidohydrolase	1.8426	0.010365	-
18	WP_004265302	A0A1B8SWF7	DS59	HslU	ATP-dependent protease ATPase subunit HslU (hslU)	1.7565	0.006419	Protein unfolding
19	WP_004263141	A0A2A5Q8Y4	DS23	PrlC	Oligopeptidase A (prlC)	1.7251	0.004914	-
20	WP_004261800	A0A2A5QA12	DS145	LysS	Lysine--tRNA ligase (lysS)	1.6462	0.003524	Lysyl-tRNA aminoacylation
21	WP_004255076	A0A6N4UG50	DS58	ArgS	Arginine--tRNA ligase (argS)	1.4986	0.01768	Arginyl-tRNA aminoacylation
22	WP_004264899	A0A1B8SS91	DS104	Ndk	Nucleoside-diphosphate kinase (ndk)	1.4933	0.009367	CTP biosynthetic process, GTP biosynthetic process, UTP biosynthetic process
23	WP_004914783	A0A379FM86	DS70	DeoA	Thymidine phosphorylase (deoA)	1.4639	0.000602	Pyrimidine nucleobase metabolic process, thymidine metabolic process
24	WP_004914421	Nil	DS35	Tkt	Transketolase (tkt)	0.813	0.003678	-
25	WP_004259092	A0A2A5Q446	DS99	PotD	Putrescine/spermidine ABC transporter substrate-binding protein (potD)	0.7381	0.036402	Polyamine transport
26	WP_042844066	Nil	DS115	PheS	Phenylalanine--tRNA ligase subunit alpha (pheS)	0.7366	0.039662	-
27	WP_004266133	Nil	DS119	Gpd	Glycerol-3-phosphate dehydrogenase (gpd)	0.6096	0.022216	-
28	WP_004909239	Nil	DS28	Mae	NAD-dependent malic enzyme (mae)	0.5422	0.001709	-
29	KLN46601	Nil	DS146	Mdh2	Malate dehydrogenase (mdh2)	0.5422	0.001709	-
30	WP_004264877	A0A264VSY4	DS22	PtsP	Phosphoenolpyruvate--protein phosphotransferase (ptsP)	0.5119	0.001011	Phosphoenolpyruvate-dependent sugar phosphotransferase system
31	WP_042848857	A0A7D6NI39	DS126	PRORE13	Aminotransferase	0.5007	0.00372	Biosynthetic process, cellular amino acid metabolic process
32	KLN46158	Nil	DS172	PRORE17-2	Protein disaggregation chaperone	0.4938	0.002	-
33	WP_004263765	A0A2X2DHH1	DS21	PpsA-2	Phosphoenolpyruvate synthase (ppsA)	0.439	0.001028	Gluconeogenesis, pyruvate metabolic process
34	WP_048606819	Nil	DS63	FliC	FliC/FljB family flagellin	0.4165	0.034258	-
35	WP_036957977	A0A2A5Q1J5	DS140	Pta-2	Phosphate acetyltransferase (pta)	0.398	0.036853	Acetyl-CoA biosynthetic process
36	WP_042845078	Nil	DS51	PRORE4	Dihydrolipoyl dehydrogenase	0.3864	0.001187	-
37	WP_004263163	A0A2A5Q8Z9	DS53	PckA	Phosphoenolpyruvate carboxykinase (ATP) (pckA)	0.3864	0.001187	Gluconeogenesis
38	KLN47075	Nil	DS113	Ack2	Acetate kinase (ack2)	0.375	0.042062
39	WP_004906247	A0A264VR89	DS39	GyrB-1	DNA gyrase subunit B (gyrB)	0.3706	0.130324	DNA-dependent DNA replication, DNA topological change
40	WP_036957997	A0A6N4UIJ9	DS39	Ptr-1	Pitrilysin (ptr)	0.3706	0.130324	DNA-dependent DNA replication, DNA topological change
41	WP_004263765	A0A2X2DHH1	DS20	PpsA-1	Phosphoenolpyruvate synthase (ppsA)	0.3298	0.005828	Gluconeogenesis, pyruvate metabolic process
42	KLN47530	Nil	DS128	PRORE14	Aromatic amino acid aminotransferase	0.3281	0.010951	-
43	WP_004257655	A0A2A5QAC8	DS14	RapA-1	RNA polymerase-associated protein RapA (rapA)	0.3017	0.001481	Regulation of transcription, DNA-templated
44	WP_004261955	A0A6N4UD50	DS15	AcnB	Aconitate hydratase B (acnB)	0.3002	0.002669	Tricarboxylic acid cycle
45	WP_004909058	A0A2U9L5Q1	DS125	GltA	Citrate synthase (gltA)	0.2957	0.000822	Isopentenyl diphosphate biosynthetic process, methylerythritol 4-phosphate pathway; terpenoid biosynthetic process
46	WP_004264895	A0A1B8SQA2	DS125	IspG	4-hydroxy-3-methylbut-2-en-1-yl diphosphate synthase (flavodoxin) (ispG)	0.2957	0.000822	Tricarboxylic acid cycle
47	WP_004905937	A0A1B8SXF7	DS80	Mdh	Malate dehydrogenase (mdh)	0.2956	0.008276	Carbohydrate metabolic process, malate metabolic process, Tricarboxylic acid cycle
48	WP_004265153	D4C592	DS127	Kbl	2-amino-3-ketobutyrate coenzyme A ligase (kbl)	0.2751	0.013827	Biosynthetic process, L-threonine catabolic process to glycine
49	KLN46534	Nil	DS54	AtpA2	ATP F0F1 synthase subunit alpha	0.2751	0.004468	-
50	WP_004909077	A0A2U9L6B1	DS62	SucC	Succinate--CoA ligase [ADP-forming] subunit beta (sucC)	0.2677	0.026729	Tricarboxylic acid cycle
51	WP_004264373	A0A2W0G920	DS69	Tuf2	Elongation factor Tu (tuf2)	0.2677	0.026729	-
52	WP_004908121	A0A1B8SXY8	DS64	PRORE6	Glycerophosphoryldiester phosphodiesterase	0.263	0.000269	Lipid metabolic process
53	WP_004905684	A0A1B8SND1	DS81	ArcA	DNA-binding response regulator (arcA)	0.2301	0.005156	Phosphorelay signal transduction system, regulation of transcription, DNA-templated
54	WP_004259110	A0A264VTF9	DS49	Fum	Fumarate hydratase (fum)	0.2288	0.005706	Generation of precursor metabolites and energy
55	WP_004909072	A0A2U9L5C2	DS5	SucA	2-oxoglutarate dehydrogenase subunit E1 (sucA)	0.2221	0.00628	Tricarboxylic acid cycle
56	WP_004911059	A0A379FSI5	DS88	AphA	Class B acid phosphatase (aphA)	0.2185	8.3e-05	-
57	EFE53122	D4C0A2	DS43	GcvP	Glycine dehydrogenase (decarboxylating) (gcvP)	0.1886	0.005301	-
58	WP_036958458	Nil	DS43	PRORE3	Glycine dehydrogenase (aminomethyl-transferring)	0.1886	0.005301	Glycine decarboxylation via glycine cleavage system
59	WP_004913593	A0A1B8SPD7	DS33	UshA	Bifunctional UDP-sugar hydrolase/ 5'-nucleotidase (ushA)	0.1679	0.025853	Nucleotide catabolic process
60	WP_036949898	A0A4R3NFJ6	DS111	PRORE12	Aminobenzoyl-glutamate utilization protein A	0.1605	6.7e-05	-
61	WP_004912136	Nil	DS41	PRORE2	Molybdopterin-dependent oxidoreductase	0.1495	0.036773	-
62	WP_004909074	A0A3E2BIJ4	DS55	PRORE5	Dihydrolipoamide succinyltransferase	0.149	0.001021	L-lysine catabolic process to acetyl-CoA via saccharopine, Tricarboxylic acid cycle
63	WP_004909495	A0A379FU25	DS38	PflB-2	Formate C-acetyltransferase (pflB)	0.1243	0.006367	Carbohydrate metabolic process
64	WP_004908081	A0A1B8SUB6	DS57	AspA	Aspartate ammonia-lyase (aspA)	0.1157	0.000203	Aspartate metabolic process, Tricarboxylic acid cycle
65	WP_004265877	A0A3E2B7S1	DS12	RpoB-2	DNA-directed RNA polymerase subunit beta (rpoB)	0.1093	0.005683	Transcription, DNA-templated
66	WP_004265295	A0A2A5Q8C9	DS47	GlpK	Glycerol kinase (glpK)	0.1092	0.000188	Glycerol-3-phosphate metabolic process, glycerol catabolic process
67	WP_004909495	A0A379FU25	DS37	PflB-1	Formate C-acetyltransferase (pflB)	0.1025	0.022522	Carbohydrate metabolic process
68	WP_004258614	A0A1B8SY63	DS40	FrdA	Fumarate reductase flavoprotein subunit (frdA)	0.0927	0.012505	Anaerobic respiration, electron transport chain
69	WP_004908335	Nil	DS129	PRORE15	16S rRNA (cytidine(1402)-2'-O)-methyltransferase	0.0241	0.006529	-

## Sheet: Table S7
Supplementary Table S7: Gene ontology analysis for down-regulated DEPs|(Biological Processes)
File created with BiNGO v3.0.5 (c) on 07-Nov-2021 at 9:43:58 AM
Overrepresentation
Selected statistical test : Hypergeometric test
Selected correction : Benjamini & Hochberg False Discovery Rate (FDR) correction
Selected significance level : 0.05
Testing option : Use whole annotation as reference set
The selected cluster :
A0A2A5Q8Z9	A0A2A5QAC8	A0A3E2B7S1	A0A2A5Q1J5	A0A264VTF9	A0A1B8SND1	D4C0A2	A0A2A5Q8C9	A0A2U9L6B1	A0A2X2DHH1	A0A1B8SQA2	A0A264VR89	A0A6N4UIJ9	D4C592	A0A264VSY4	A0A2A5Q446	A0A6N4UD50	A0A4R3NFJ6	A0A1B8SY63	A0A1B8SXY8	A0A2U9L5C2	A0A2W0G920	A0A1B8SPD7	A0A379FU25	A0A7D6NI39	A0A2U9L5Q1	A0A3E2BIJ4	A0A1B8SXF7	A0A379FSI5	A0A1B8SUB6
No annotations were retrieved for the following entities:
A0A6N4UD50	A0A6N4UIJ9	D4C0A2	A0A4R3NFJ6	A0A7D6NI39	D4C592
GO-ID	p-value	corr p-value	x	n	X	N	Description	Genes in test set
6099	3.3088e-08	6.9816e-06	6	11024	13312		tricarboxylic acid cycle	A0A2U9L6B1|A0A2U9L5Q1|A0A2U9L5C2|A0A3E2BIJ4|A0A1B8SXF7|A0A1B8SUB6
9060	3.3237e-07	2.3467e-05	6	16224	13312		aerobic respiration	A0A2U9L6B1|A0A2U9L5Q1|A0A2U9L5C2|A0A3E2BIJ4|A0A1B8SXF7|A0A1B8SUB6
6091	3.3365e-07	2.3467e-05	9	57024	13312		generation of precursor metabolites and energy	A0A2A5QAC8|A0A264VTF9|A0A2U9L6B1|A0A1B8SY63|A0A2U9L5Q1|A0A2U9L5C2|A0A3E2BIJ4|A0A1B8SXF7|A0A1B8SUB6
45333	8.7337e-07	3.8477e-05	7	31124	13312		cellular respiration	A0A2U9L6B1|A0A1B8SY63|A0A2U9L5Q1|A0A2U9L5C2|A0A3E2BIJ4|A0A1B8SXF7|A0A1B8SUB6
15980	9.1178e-07	3.8477e-05	7	31324	13312		energy derivation by oxidation of organic compounds	A0A2U9L6B1|A0A1B8SY63|A0A2U9L5Q1|A0A2U9L5C2|A0A3E2BIJ4|A0A1B8SXF7|A0A1B8SUB6
8152	9.1146e-05	0.0032053	23	803724	13312		metabolic process	A0A2A5Q8Z9|A0A2A5QAC8|A0A3E2B7S1|A0A2A5Q1J5|A0A264VTF9|A0A1B8SND1|A0A2A5Q8C9|A0A2U9L6B1|A0A1B8SY63|A0A1B8SXY8|A0A2U9L5C2|A0A2X2DHH1|A0A1B8SQA2|A0A2W0G920|A0A1B8SPD7|A0A264VR89|A0A379FU25|A0A2U9L5Q1|A0A3E2BIJ4|A0A264VSY4|A0A1B8SXF7|A0A379FSI5|A0A1B8SUB6
44237	0.00032675	0.0098492	21	698224	13312		cellular metabolic process	A0A2A5Q8Z9|A0A2A5QAC8|A0A3E2B7S1|A0A2A5Q1J5|A0A264VTF9|A0A1B8SND1|A0A2A5Q8C9|A0A2U9L6B1|A0A1B8SY63|A0A2U9L5C2|A0A2X2DHH1|A0A1B8SQA2|A0A2W0G920|A0A1B8SPD7|A0A264VR89|A0A2U9L5Q1|A0A3E2BIJ4|A0A264VSY4|A0A1B8SXF7|A0A379FSI5|A0A1B8SUB6
44238	0.00047583	0.012282	19	585524	13312		primary metabolic process	A0A2A5Q8Z9|A0A2A5QAC8|A0A3E2B7S1|A0A2A5Q1J5|A0A1B8SND1|A0A2A5Q8C9|A0A2U9L6B1|A0A1B8SXY8|A0A2U9L5C2|A0A2X2DHH1|A0A1B8SQA2|A0A2W0G920|A0A1B8SPD7|A0A264VR89|A0A379FU25|A0A2U9L5Q1|A0A3E2BIJ4|A0A1B8SXF7|A0A1B8SUB6
6796	0.00052389	0.012282	10	175624	13312		phosphate-containing compound metabolic process	A0A2A5Q8Z9|A0A1B8SQA2|A0A1B8SPD7|A0A2A5QAC8|A0A2A5Q1J5|A0A2A5Q8C9|A0A3E2BIJ4|A0A2X2DHH1|A0A264VSY4|A0A379FSI5
6090	0.00067928	0.013083	3	9724	13312		pyruvate metabolic process	A0A1B8SQA2|A0A2A5QAC8|A0A2X2DHH1
6793	0.00068204	0.013083	10	181424	13312		phosphorus metabolic process	A0A2A5Q8Z9|A0A1B8SQA2|A0A1B8SPD7|A0A2A5QAC8|A0A2A5Q1J5|A0A2A5Q8C9|A0A3E2BIJ4|A0A2X2DHH1|A0A264VSY4|A0A379FSI5
6084	0.0017874	0.031428	2	3524	13312		acetyl-CoA metabolic process	A0A2A5Q1J5|A0A3E2BIJ4
19319	0.0030718	0.046297	2	4624	13312		hexose biosynthetic process	A0A2A5Q8Z9|A0A2X2DHH1
6094	0.0030718	0.046297	2	4624	13312		gluconeogenesis	A0A2A5Q8Z9|A0A2X2DHH1
46364	0.0039096	0.054995	2	5224	13312		monosaccharide biosynthetic process	A0A2A5Q8Z9|A0A2X2DHH1
5975	0.0044279	0.058393	6	90124	13312		carbohydrate metabolic process	A0A2A5Q8Z9|A0A2A5QAC8|A0A379FU25|A0A2A5Q8C9|A0A2X2DHH1|A0A1B8SXF7
35383	0.0055146	0.064644	2	6224	13312		thioester metabolic process	A0A2A5Q1J5|A0A3E2BIJ4
6637	0.0055146	0.064644	2	6224	13312		acyl-CoA metabolic process	A0A2A5Q1J5|A0A3E2BIJ4
6006	0.0058663	0.065147	2	6424	13312		glucose metabolic process	A0A2A5Q8Z9|A0A2X2DHH1
19637	0.0087585	0.087408	6	103724	13312		organophosphate metabolic process	A0A1B8SQA2|A0A1B8SPD7|A0A2A5QAC8|A0A2A5Q1J5|A0A2A5Q8C9|A0A3E2BIJ4
19474	0.010771	0.087408	1	624	13312		L-lysine catabolic process to acetyl-CoA	A0A3E2BIJ4
19477	0.010771	0.087408	1	624	13312		L-lysine catabolic process	A0A3E2BIJ4
33512	0.010771	0.087408	1	624	13312		L-lysine catabolic process to acetyl-CoA via saccharopine	A0A3E2BIJ4
46440	0.010771	0.087408	1	624	13312		L-lysine metabolic process	A0A3E2BIJ4
6531	0.010771	0.087408	1	624	13312		aspartate metabolic process	A0A1B8SUB6
6554	0.010771	0.087408	1	624	13312		lysine catabolic process	A0A3E2BIJ4
16310	0.011656	0.09109	5	78424	13312		phosphorylation	A0A2A5Q8Z9|A0A2A5QAC8|A0A2A5Q8C9|A0A2X2DHH1|A0A264VSY4
33865	0.016874	0.11868	2	11124	13312		nucleoside bisphosphate metabolic process	A0A2A5Q1J5|A0A3E2BIJ4
33875	0.016874	0.11868	2	11124	13312		ribonucleoside bisphosphate metabolic process	A0A2A5Q1J5|A0A3E2BIJ4
34032	0.016874	0.11868	2	11124	13312		purine nucleoside bisphosphate metabolic process	A0A2A5Q1J5|A0A3E2BIJ4
6108	0.017889	0.12035	1	1024	13312		malate metabolic process	A0A1B8SXF7
9117	0.018289	0.12035	4	57424	13312		nucleotide metabolic process	A0A1B8SPD7|A0A2A5QAC8|A0A2A5Q1J5|A0A3E2BIJ4
6753	0.019148	0.12035	4	58224	13312		nucleoside phosphate metabolic process	A0A1B8SPD7|A0A2A5QAC8|A0A2A5Q1J5|A0A3E2BIJ4
19318	0.019848	0.12035	2	12124	13312		hexose metabolic process	A0A2A5Q8Z9|A0A2X2DHH1
9150	0.019963	0.12035	3	32524	13312		purine ribonucleotide metabolic process	A0A2A5QAC8|A0A2A5Q1J5|A0A3E2BIJ4
44281	0.022447	0.12911	10	289824	13312		small molecule metabolic process	A0A2A5Q8Z9|A0A1B8SQA2|A0A1B8SPD7|A0A2A5QAC8|A0A2A5Q1J5|A0A2A5Q8C9|A0A3E2BIJ4|A0A2X2DHH1|A0A1B8SXF7|A0A1B8SUB6
6163	0.02264	0.12911	3	34124	13312		purine nucleotide metabolic process	A0A2A5QAC8|A0A2A5Q1J5|A0A3E2BIJ4
72521	0.02644	0.14681	3	36224	13312		purine-containing compound metabolic process	A0A2A5QAC8|A0A2A5Q1J5|A0A3E2BIJ4
19563	0.028475	0.15021	1	1624	13312		glycerol catabolic process	A0A2A5Q8C9
19405	0.028475	0.15021	1	1624	13312		alditol catabolic process	A0A2A5Q8C9
9259	0.031181	0.15452	3	38624	13312		ribonucleotide metabolic process	A0A2A5QAC8|A0A2A5Q1J5|A0A3E2BIJ4
9068	0.031979	0.15452	1	1824	13312		aspartate family amino acid catabolic process	A0A3E2BIJ4
6085	0.031979	0.15452	1	1824	13312		acetyl-CoA biosynthetic process	A0A2A5Q1J5
19693	0.032223	0.15452	3	39124	13312		ribose phosphate metabolic process	A0A2A5QAC8|A0A2A5Q1J5|A0A3E2BIJ4
5996	0.035259	0.16533	2	16524	13312		monosaccharide metabolic process	A0A2A5Q8Z9|A0A2X2DHH1
16052	0.036438	0.16714	2	16824	13312		carbohydrate catabolic process	A0A2A5QAC8|A0A2A5Q8C9
15846	0.038952	0.17487	1	2224	13312		polyamine transport	A0A2A5Q446
9066	0.04172	0.17576	2	18124	13312		aspartate family amino acid metabolic process	A0A3E2BIJ4|A0A1B8SUB6
55086	0.041799	0.17576	4	74224	13312		nucleobase-containing small molecule metabolic process	A0A1B8SPD7|A0A2A5QAC8|A0A2A5Q1J5|A0A3E2BIJ4
9240	0.044149	0.17576	1	2524	13312		isopentenyl diphosphate biosynthetic process	A0A1B8SQA2
19682	0.044149	0.17576	1	2524	13312		glyceraldehyde-3-phosphate metabolic process	A0A1B8SQA2
19288	0.044149	0.17576	1	2524	13312		isopentenyl diphosphate biosynthetic process, methylerythritol 4-phosphate pathway	A0A1B8SQA2
46490	0.044149	0.17576	1	2524	13312		isopentenyl diphosphate metabolic process	A0A1B8SQA2
52646	0.047599	0.18261	1	2724	13312		alditol phosphate metabolic process	A0A2A5Q8C9
6072	0.047599	0.18261	1	2724	13312		glycerol-3-phosphate metabolic process	A0A2A5Q8C9
16311	0.051724	0.19489	2	20424	13312		dephosphorylation	A0A1B8SPD7|A0A379FSI5
1901575	0.056584	0.20946	4	81924	13312		organic substance catabolic process	A0A1B8SPD7|A0A2A5QAC8|A0A2A5Q8C9|A0A3E2BIJ4
35384	0.066362	0.22971	1	3824	13312		thioester biosynthetic process	A0A2A5Q1J5
6071	0.066362	0.22971	1	3824	13312		glycerol metabolic process	A0A2A5Q8C9
71616	0.066362	0.22971	1	3824	13312		acyl-CoA biosynthetic process	A0A2A5Q1J5
9056	0.066409	0.22971	4	86424	13312		catabolic process	A0A1B8SPD7|A0A2A5QAC8|A0A2A5Q8C9|A0A3E2BIJ4
1901135	0.070129	0.23728	5	125924	13312		carbohydrate derivative metabolic process	A0A1B8SQA2|A0A2A5QAC8|A0A2A5Q1J5|A0A2A5Q8C9|A0A3E2BIJ4
44275	0.071418	0.23728	1	4124	13312		cellular carbohydrate catabolic process	A0A2A5Q8C9
6721	0.073097	0.23728	1	4224	13312		terpenoid metabolic process	A0A1B8SQA2
16114	0.073097	0.23728	1	4224	13312		terpenoid biosynthetic process	A0A1B8SQA2
19752	0.077712	0.24757	6	170824	13312		carboxylic acid metabolic process	A0A1B8SQA2|A0A2A5QAC8|A0A3E2BIJ4|A0A2X2DHH1|A0A1B8SXF7|A0A1B8SUB6
32787	0.07953	0.24757	3	56524	13312		monocarboxylic acid metabolic process	A0A1B8SQA2|A0A2A5QAC8|A0A2X2DHH1
6265	0.079785	0.24757	1	4624	13312		DNA topological change	A0A264VR89
43436	0.087111	0.2523	6	175924	13312		oxoacid metabolic process	A0A1B8SQA2|A0A2A5QAC8|A0A3E2BIJ4|A0A2X2DHH1|A0A1B8SXF7|A0A1B8SUB6
46174	0.089731	0.2523	1	5224	13312		polyol catabolic process	A0A2A5Q8C9
19400	0.091378	0.2523	1	5324	13312		alditol metabolic process	A0A2A5Q8C9
6082	0.092542	0.2523	6	178724	13312		organic acid metabolic process	A0A1B8SQA2|A0A2A5QAC8|A0A3E2BIJ4|A0A2X2DHH1|A0A1B8SXF7|A0A1B8SUB6
6757	0.093023	0.2523	1	5424	13312		ATP generation from ADP	A0A2A5QAC8
46031	0.093023	0.2523	1	5424	13312		ADP metabolic process	A0A2A5QAC8
6096	0.093023	0.2523	1	5424	13312		glycolytic process	A0A2A5QAC8
6165	0.096304	0.2523	1	5624	13312		nucleoside diphosphate phosphorylation	A0A2A5QAC8
46939	0.096304	0.2523	1	5624	13312		nucleotide phosphorylation	A0A2A5QAC8
9166	0.096304	0.2523	1	5624	13312		nucleotide catabolic process	A0A1B8SPD7
46164	0.09794	0.2523	1	5724	13312		alcohol catabolic process	A0A2A5Q8C9
9135	0.1012	0.2523	1	5924	13312		purine nucleoside diphosphate metabolic process	A0A2A5QAC8
9179	0.1012	0.2523	1	5924	13312		purine ribonucleoside diphosphate metabolic process	A0A2A5QAC8
9185	0.1012	0.2523	1	5924	13312		ribonucleoside diphosphate metabolic process	A0A2A5QAC8
43648	0.10159	0.2523	2	30124	13312		dicarboxylic acid metabolic process	A0A1B8SXF7|A0A1B8SUB6
44248	0.10192	0.2523	3	62924	13312		cellular catabolic process	A0A1B8SPD7|A0A2A5Q8C9|A0A3E2BIJ4
6720	0.10283	0.2523	1	6024	13312		isoprenoid metabolic process	A0A1B8SQA2
8299	0.10283	0.2523	1	6024	13312		isoprenoid biosynthetic process	A0A1B8SQA2
1901292	0.10446	0.25334	1	6124	13312		nucleoside phosphate catabolic process	A0A1B8SPD7
71704	0.11601	0.27817	16	698124	13312		organic substance metabolic process	A0A2A5Q8Z9|A0A2A5QAC8|A0A3E2B7S1|A0A2A5Q1J5|A0A1B8SND1|A0A2A5Q8C9|A0A1B8SXY8|A0A2X2DHH1|A0A1B8SQA2|A0A2W0G920|A0A1B8SPD7|A0A264VR89|A0A379FU25|A0A3E2BIJ4|A0A1B8SXF7|A0A1B8SUB6
9132	0.11895	0.28201	1	7024	13312		nucleoside diphosphate metabolic process	A0A2A5QAC8
16051	0.12197	0.28321	2	33624	13312		carbohydrate biosynthetic process	A0A2A5Q8Z9|A0A2X2DHH1
1901606	0.12214	0.28321	1	7224	13312		alpha-amino acid catabolic process	A0A3E2BIJ4
1901616	0.12374	0.28378	1	7324	13312		organic hydroxy compound catabolic process	A0A2A5Q8C9
6414	0.12849	0.29153	1	7624	13312		translational elongation	A0A2W0G920
33866	0.13323	0.29282	1	7924	13312		nucleoside bisphosphate biosynthetic process	A0A2A5Q1J5
34030	0.13323	0.29282	1	7924	13312		ribonucleoside bisphosphate biosynthetic process	A0A2A5Q1J5
34033	0.13323	0.29282	1	7924	13312		purine nucleoside bisphosphate biosynthetic process	A0A2A5Q1J5
9061	0.1395	0.30344	1	8324	13312		anaerobic respiration	A0A1B8SY63
6553	0.14106	0.30371	1	8424	13312		lysine metabolic process	A0A3E2BIJ4
6351	0.14728	0.31075	1	8824	13312		transcription, DNA-templated	A0A3E2B7S1
97659	0.14728	0.31075	1	8824	13312		nucleic acid-templated transcription	A0A3E2B7S1
19751	0.14882	0.31091	1	8924	13312		polyol metabolic process	A0A2A5Q8C9
43603	0.15854	0.32735	3	76924	13312		cellular amide metabolic process	A0A2W0G920|A0A2A5Q1J5|A0A3E2BIJ4
6081	0.16111	0.32735	1	9724	13312		cellular aldehyde metabolic process	A0A1B8SQA2
6139	0.16135	0.32735	7	255424	13312		nucleobase-containing compound metabolic process	A0A1B8SPD7|A0A264VR89|A0A2A5QAC8|A0A3E2B7S1|A0A2A5Q1J5|A0A1B8SND1|A0A3E2BIJ4
6261	0.17922	0.36014	1	10924	13312		DNA-dependent DNA replication	A0A264VR89
46434	0.18368	0.36563	1	11224	13312		organophosphate catabolic process	A0A1B8SPD7
6790	0.2019	0.39704	2	46224	13312		sulfur compound metabolic process	A0A2A5Q1J5|A0A3E2BIJ4
44282	0.20323	0.39704	2	46424	13312		small molecule catabolic process	A0A2A5Q8C9|A0A3E2BIJ4
9063	0.20857	0.40374	1	12924	13312		cellular amino acid catabolic process	A0A3E2BIJ4
46034	0.21288	0.40739	1	13224	13312		ATP metabolic process	A0A2A5QAC8
32774	0.21431	0.40739	1	13324	13312		RNA biosynthetic process	A0A3E2B7S1
34655	0.22002	0.41451	1	13724	13312		nucleobase-containing compound catabolic process	A0A1B8SPD7
9401	0.26023	0.48593	1	16624	13312		phosphoenolpyruvate-dependent sugar phosphotransferase system	A0A264VSY4
46700	0.26293	0.48666	1	16824	13312		heterocycle catabolic process	A0A1B8SPD7
34641	0.26617	0.48803	8	344524	13312		cellular nitrogen compound metabolic process	A0A2W0G920|A0A1B8SPD7|A0A264VR89|A0A2A5QAC8|A0A3E2B7S1|A0A2A5Q1J5|A0A1B8SND1|A0A3E2BIJ4
6066	0.2683	0.48803	1	17224	13312		alcohol metabolic process	A0A2A5Q8C9
43604	0.27322	0.49272	2	56824	13312		amide biosynthetic process	A0A2W0G920|A0A2A5Q1J5
71103	0.27893	0.49876	1	18024	13312		DNA conformation change	A0A264VR89
51276	0.29071	0.50826	1	18924	13312		chromosome organization	A0A264VR89
44270	0.292	0.50826	1	19024	13312		cellular nitrogen compound catabolic process	A0A1B8SPD7
46483	0.29326	0.50826	7	302324	13312		heterocycle metabolic process	A0A1B8SPD7|A0A264VR89|A0A2A5QAC8|A0A3E2B7S1|A0A2A5Q1J5|A0A1B8SND1|A0A3E2BIJ4
6725	0.29483	0.50826	7	302824	13312		cellular aromatic compound metabolic process	A0A1B8SPD7|A0A264VR89|A0A2A5QAC8|A0A3E2B7S1|A0A2A5Q1J5|A0A1B8SND1|A0A3E2BIJ4
6629	0.29628	0.50826	2	60224	13312		lipid metabolic process	A0A1B8SQA2|A0A1B8SXY8
9987	0.30586	0.52045	21	1078624	13312		cellular process	A0A2A5Q8Z9|A0A2A5QAC8|A0A3E2B7S1|A0A2A5Q1J5|A0A264VTF9|A0A1B8SND1|A0A2A5Q8C9|A0A2U9L6B1|A0A1B8SY63|A0A2U9L5C2|A0A2X2DHH1|A0A1B8SQA2|A0A2W0G920|A0A1B8SPD7|A0A264VR89|A0A2U9L5Q1|A0A3E2BIJ4|A0A264VSY4|A0A1B8SXF7|A0A379FSI5|A0A1B8SUB6
8654	0.3237	0.54208	1	21524	13312		phospholipid biosynthetic process	A0A1B8SQA2
6644	0.3237	0.54208	1	21524	13312		phospholipid metabolic process	A0A1B8SQA2
1901361	0.32988	0.54226	1	22024	13312		organic cyclic compound catabolic process	A0A1B8SPD7
8643	0.32988	0.54226	1	22024	13312		carbohydrate transport	A0A264VSY4
1901360	0.33153	0.54226	7	314324	13312		organic cyclic compound metabolic process	A0A1B8SPD7|A0A264VR89|A0A2A5QAC8|A0A3E2B7S1|A0A2A5Q1J5|A0A1B8SND1|A0A3E2BIJ4
19439	0.34327	0.55716	1	23124	13312		aromatic compound catabolic process	A0A1B8SPD7
9152	0.34688	0.55872	1	23424	13312		purine ribonucleotide biosynthetic process	A0A2A5Q1J5
1901576	0.35011	0.55965	7	320024	13312		organic substance biosynthetic process	A0A2A5Q8Z9|A0A1B8SQA2|A0A2W0G920|A0A264VR89|A0A3E2B7S1|A0A2A5Q1J5|A0A2X2DHH1
6164	0.35995	0.56679	1	24524	13312		purine nucleotide biosynthetic process	A0A2A5Q1J5
72522	0.35995	0.56679	1	24524	13312		purine-containing compound biosynthetic process	A0A2A5Q1J5
1901615	0.36697	0.57022	1	25124	13312		organic hydroxy compound metabolic process	A0A2A5Q8C9
1901605	0.36754	0.57022	2	70824	13312		alpha-amino acid metabolic process	A0A3E2BIJ4|A0A1B8SUB6
34645	0.38879	0.59879	3	123824	13312		cellular macromolecule biosynthetic process	A0A2W0G920|A0A264VR89|A0A3E2B7S1
9058	0.39321	0.60122	7	333024	13312		biosynthetic process	A0A2A5Q8Z9|A0A1B8SQA2|A0A2W0G920|A0A264VR89|A0A3E2B7S1|A0A2A5Q1J5|A0A2X2DHH1
9059	0.39742	0.60328	3	125524	13312		macromolecule biosynthetic process	A0A2W0G920|A0A264VR89|A0A3E2B7S1
44272	0.4021	0.60501	1	28224	13312		sulfur compound biosynthetic process	A0A2A5Q1J5
34654	0.40429	0.60501	2	76424	13312		nucleobase-containing compound biosynthetic process	A0A3E2B7S1|A0A2A5Q1J5
46395	0.40976	0.60888	1	28924	13312		carboxylic acid catabolic process	A0A3E2BIJ4
9260	0.41626	0.61239	1	29524	13312		ribonucleotide biosynthetic process	A0A2A5Q1J5
90407	0.42106	0.61239	2	79024	13312		organophosphate biosynthetic process	A0A1B8SQA2|A0A2A5Q1J5
46390	0.42162	0.61239	1	30024	13312		ribose phosphate biosynthetic process	A0A2A5Q1J5
16054	0.42482	0.61239	1	30324	13312		organic acid catabolic process	A0A3E2BIJ4
1901565	0.43011	0.61239	1	30824	13312		organonitrogen compound catabolic process	A0A3E2BIJ4
6260	0.43116	0.61239	1	30924	13312		DNA replication	A0A264VR89
6996	0.43326	0.61239	1	31124	13312		organelle organization	A0A264VR89
160	0.43535	0.61239	1	31324	13312		phosphorelay signal transduction system	A0A1B8SND1
22900	0.44261	0.61847	1	32024	13312		electron transport chain	A0A1B8SY63
35556	0.44774	0.62153	1	32524	13312		intracellular signal transduction	A0A1B8SND1
7165	0.49192	0.67476	1	37024	13312		signal transduction	A0A1B8SND1
23052	0.49567	0.67476	1	37424	13312		signaling	A0A1B8SND1
90305	0.49567	0.67476	1	37424	13312		nucleic acid phosphodiester bond hydrolysis	A0A1B8SND1
6412	0.52036	0.70382	1	40124	13312		translation	A0A2W0G920
9165	0.53443	0.71825	1	41724	13312		nucleotide biosynthetic process	A0A2A5Q1J5
43043	0.53875	0.71836	1	42224	13312		peptide biosynthetic process	A0A2W0G920
44262	0.54303	0.71836	1	42724	13312		cellular carbohydrate metabolic process	A0A2A5Q8C9
1901293	0.54473	0.71836	1	42924	13312		nucleoside phosphate biosynthetic process	A0A2A5Q1J5
6520	0.55478	0.72503	2	101324	13312		cellular amino acid metabolic process	A0A3E2BIJ4|A0A1B8SUB6
44271	0.55666	0.72503	3	158424	13312		cellular nitrogen compound biosynthetic process	A0A2W0G920|A0A3E2B7S1|A0A2A5Q1J5
8610	0.56549	0.73201	1	45424	13312		lipid biosynthetic process	A0A1B8SQA2
10467	0.57923	0.74523	2	105824	13312		gene expression	A0A2W0G920|A0A3E2B7S1
7154	0.583	0.74553	1	47624	13312		cell communication	A0A1B8SND1
6518	0.60874	0.77059	1	51024	13312		peptide metabolic process	A0A2W0G920
19438	0.6099	0.77059	2	111724	13312		aromatic compound biosynthetic process	A0A3E2B7S1|A0A2A5Q1J5
44255	0.62598	0.7862	1	53424	13312		cellular lipid metabolic process	A0A1B8SQA2
90304	0.64111	0.80044	3	178224	13312		nucleic acid metabolic process	A0A264VR89|A0A3E2B7S1|A0A1B8SND1
18130	0.64986	0.80659	2	119924	13312		heterocycle biosynthetic process	A0A3E2B7S1|A0A2A5Q1J5
44283	0.66279	0.81783	2	122724	13312		small molecule biosynthetic process	A0A2A5Q8Z9|A0A2X2DHH1
71702	0.67002	0.82194	2	124324	13312		organic substance transport	A0A2A5Q446|A0A264VSY4
1901362	0.68196	0.83175	2	127024	13312		organic cyclic compound biosynthetic process	A0A3E2B7S1|A0A2A5Q1J5
44249	0.70874	0.85945	5	316724	13312		cellular biosynthetic process	A0A1B8SQA2|A0A2W0G920|A0A264VR89|A0A3E2B7S1|A0A2A5Q1J5
6807	0.71985	0.86794	9	550624	13312		nitrogen compound metabolic process	A0A2W0G920|A0A1B8SPD7|A0A264VR89|A0A2A5QAC8|A0A3E2B7S1|A0A2A5Q1J5|A0A1B8SND1|A0A3E2BIJ4|A0A1B8SUB6
16070	0.79426	0.9473	1	84824	13312		RNA metabolic process	A0A3E2B7S1
1901137	0.79465	0.9473	1	84924	13312		carbohydrate derivative biosynthetic process	A0A2A5Q1J5
6259	0.80583	0.9534	1	87824	13312		DNA metabolic process	A0A264VR89
51716	0.80881	0.9534	1	88624	13312		cellular response to stimulus	A0A1B8SND1
1901564	0.81996	0.96118	5	360724	13312		organonitrogen compound metabolic process	A0A2W0G920|A0A2A5QAC8|A0A2A5Q1J5|A0A3E2BIJ4|A0A1B8SUB6
71705	0.82646	0.96344	1	93624	13312		nitrogen compound transport	A0A2A5Q446
44267	0.83111	0.96354	1	95024	13312		cellular protein metabolic process	A0A2W0G920
16043	0.84498	0.97426	1	99424	13312		cellular component organization	A0A264VR89
44260	0.88411	0.98336	3	265324	13312		cellular macromolecule metabolic process	A0A2W0G920|A0A264VR89|A0A3E2B7S1
1901566	0.8996	0.98336	2	202824	13312		organonitrogen compound biosynthetic process	A0A2W0G920|A0A2A5Q1J5
71840	0.90182	0.98336	1	122624	13312		cellular component organization or biogenesis	A0A264VR89
50896	0.91894	0.98336	1	132224	13312		response to stimulus	A0A1B8SND1
43170	0.92709	0.98336	4	364424	13312		macromolecule metabolic process	A0A2W0G920|A0A264VR89|A0A3E2B7S1|A0A1B8SND1
6355	0.92943	0.98336	1	139124	13312		regulation of transcription, DNA-templated	A0A1B8SND1
1903506	0.92943	0.98336	1	139124	13312		regulation of nucleic acid-templated transcription	A0A1B8SND1
2001141	0.93056	0.98336	1	139924	13312		regulation of RNA biosynthetic process	A0A1B8SND1
51252	0.93208	0.98336	1	141024	13312		regulation of RNA metabolic process	A0A1B8SND1
19219	0.93331	0.98336	1	141924	13312		regulation of nucleobase-containing compound metabolic process	A0A1B8SND1
19538	0.93837	0.98336	1	145824	13312		protein metabolic process	A0A2W0G920
2000112	0.93997	0.98336	1	147124	13312		regulation of cellular macromolecule biosynthetic process	A0A1B8SND1
10556	0.94094	0.98336	1	147924	13312		regulation of macromolecule biosynthetic process	A0A1B8SND1
31326	0.94142	0.98336	1	148324	13312		regulation of cellular biosynthetic process	A0A1B8SND1
9889	0.94213	0.98336	1	148924	13312		regulation of biosynthetic process	A0A1B8SND1
10468	0.94283	0.98336	1	149524	13312		regulation of gene expression	A0A1B8SND1
51171	0.94588	0.98336	1	152224	13312		regulation of nitrogen compound metabolic process	A0A1B8SND1
80090	0.94654	0.98336	1	152824	13312		regulation of primary metabolic process	A0A1B8SND1
31323	0.94665	0.98336	1	152924	13312		regulation of cellular metabolic process	A0A1B8SND1
60255	0.94889	0.98336	1	155024	13312		regulation of macromolecule metabolic process	A0A1B8SND1
19222	0.95073	0.98336	1	156824	13312		regulation of metabolic process	A0A1B8SND1
50794	0.96892	0.9902	1	179124	13312		regulation of cellular process	A0A1B8SND1
50789	0.98023	0.9902	1	200624	13312		regulation of biological process	A0A1B8SND1
6810	0.98223	0.9902	2	298724	13312		transport	A0A2A5Q446|A0A264VSY4
51234	0.98314	0.9902	2	301424	13312		establishment of localization	A0A2A5Q446|A0A264VSY4
51179	0.98528	0.9902	2	308324	13312		localization	A0A2A5Q446|A0A264VSY4
65007	0.9855	0.9902	1	215124	13312		biological regulation	A0A1B8SND1
8150	1	1	24	1331224	13312		biological_process	A0A2A5Q8Z9|A0A2A5Q446|A0A2A5QAC8|A0A3E2B7S1|A0A2A5Q1J5|A0A264VTF9|A0A1B8SND1|A0A2A5Q8C9|A0A2U9L6B1|A0A1B8SY63|A0A1B8SXY8|A0A2U9L5C2|A0A2X2DHH1|A0A1B8SQA2|A0A2W0G920|A0A1B8SPD7|A0A264VR89|A0A379FU25|A0A2U9L5Q1|A0A3E2BIJ4|A0A264VSY4|A0A1B8SXF7|A0A379FSI5|A0A1B8SUB6

## Sheet: Table S8
Supplementary Table S8: Gene ontology analysis for down-regulated DEPs |(Molecular Functions)
Overrepresentation
Selected statistical test : Hypergeometric test
Selected correction : Benjamini & Hochberg False Discovery Rate (FDR) correction
Selected significance level : 0.05
Testing option : Use whole annotation as reference set
The selected cluster :
A0A2A5Q8Z9	A0A2A5QAC8	A0A3E2B7S1	A0A2A5Q1J5	A0A264VTF9	A0A1B8SND1	D4C0A2	A0A2A5Q8C9	A0A2U9L6B1	A0A2X2DHH1	A0A1B8SQA2	A0A264VR89	A0A6N4UIJ9	D4C592	A0A264VSY4	A0A2A5Q446	A0A6N4UD50	A0A4R3NFJ6	A0A1B8SY63	A0A1B8SXY8	A0A2U9L5C2	A0A2W0G920	A0A1B8SPD7	A0A379FU25	A0A7D6NI39	A0A2U9L5Q1	A0A3E2BIJ4	A0A1B8SXF7	A0A379FSI5	A0A1B8SUB6
No annotations were retrieved for the following entities:
A0A6N4UD50	A0A6N4UIJ9	D4C0A2	A0A4R3NFJ6	A0A7D6NI39	D4C592
GO-ID	p-value	corr p-value	x	n	X	N	Description	Genes in test set
16417	0.00057444	0.047536	2	2224	14752		S-acyltransferase activity	A0A2A5QAC8|A0A3E2BIJ4
3824	0.00074275	0.047536	23	982024	14752		catalytic activity	A0A2A5Q8Z9|A0A2A5QAC8|A0A3E2B7S1|A0A2A5Q1J5|A0A264VTF9|A0A1B8SND1|A0A2A5Q8C9|A0A2U9L6B1|A0A1B8SY63|A0A1B8SXY8|A0A2U9L5C2|A0A2X2DHH1|A0A1B8SQA2|A0A2W0G920|A0A1B8SPD7|A0A264VR89|A0A379FU25|A0A2U9L5Q1|A0A3E2BIJ4|A0A264VSY4|A0A1B8SXF7|A0A379FSI5|A0A1B8SUB6
16746	0.0021563	0.055229	5	58324	14752		acyltransferase activity	A0A2A5QAC8|A0A2A5Q1J5|A0A379FU25|A0A2U9L5Q1|A0A3E2BIJ4
43169	0.0025666	0.055229	11	281724	14752		cation binding	A0A2A5Q8Z9|A0A1B8SQA2|A0A1B8SPD7|A0A264VR89|A0A264VTF9|A0A2A5Q8C9|A0A2U9L6B1|A0A2U9L5C2|A0A2X2DHH1|A0A264VSY4|A0A379FSI5
4108	0.0048731	0.055229	1	324	14752		citrate (Si)-synthase activity	A0A2U9L5Q1
46429	0.0048731	0.055229	1	324	14752		4-hydroxy-3-methylbut-2-en-1-yl diphosphate synthase activity	A0A1B8SQA2
52592	0.0048731	0.055229	1	324	14752		oxidoreductase activity, acting on CH or CH2 groups, with an iron-sulfur protein as acceptor	A0A1B8SQA2
30060	0.0064924	0.055229	1	424	14752		L-malate dehydrogenase activity	A0A1B8SXF7
3993	0.0064924	0.055229	1	424	14752		acid phosphatase activity	A0A379FSI5
42578	0.0079846	0.055229	3	25624	14752		phosphoric ester hydrolase activity	A0A1B8SPD7|A0A1B8SXY8|A0A379FSI5
4612	0.0081092	0.055229	1	524	14752		phosphoenolpyruvate carboxykinase (ATP) activity	A0A2A5Q8Z9
8861	0.0081092	0.055229	1	524	14752		formate C-acetyltransferase activity	A0A379FU25
4591	0.0081092	0.055229	1	524	14752		oxoglutarate dehydrogenase (succinyl-transferring) activity	A0A2U9L5C2
46872	0.0084606	0.055229	10	279124	14752		metal ion binding	A0A2A5Q8Z9|A0A1B8SQA2|A0A1B8SPD7|A0A264VR89|A0A264VTF9|A0A2A5Q8C9|A0A2U9L6B1|A0A2X2DHH1|A0A264VSY4|A0A379FSI5
16747	0.0085383	0.055229	4	50824	14752		acyltransferase activity, transferring groups other than amino-acyl groups	A0A2A5QAC8|A0A2A5Q1J5|A0A379FU25|A0A3E2BIJ4
8797	0.0097234	0.055229	1	624	14752		aspartate ammonia-lyase activity	A0A1B8SUB6
8959	0.0097234	0.055229	1	624	14752		phosphate acetyltransferase activity	A0A2A5Q1J5
4370	0.011335	0.055229	1	724	14752		glycerol kinase activity	A0A2A5Q8C9
8986	0.011335	0.055229	1	724	14752		pyruvate, water dikinase activity	A0A2X2DHH1
32549	0.011335	0.055229	1	724	14752		ribonucleoside binding	A0A3E2B7S1
4149	0.011335	0.055229	1	724	14752		dihydrolipoyllysine-residue succinyltransferase activity	A0A3E2BIJ4
1882	0.011335	0.055229	1	724	14752		nucleoside binding	A0A3E2B7S1
19808	0.011335	0.055229	1	724	14752		polyamine binding	A0A2A5Q446
16751	0.011335	0.055229	1	724	14752		S-succinyltransferase activity	A0A3E2BIJ4
16407	0.012506	0.055229	3	30224	14752		acetyltransferase activity	A0A2A5QAC8|A0A2A5Q1J5|A0A379FU25
16418	0.012944	0.055229	1	824	14752		S-acetyltransferase activity	A0A2A5QAC8
30523	0.012944	0.055229	1	824	14752		dihydrolipoamide S-acyltransferase activity	A0A2A5QAC8
4742	0.012944	0.055229	1	824	14752		dihydrolipoyllysine-residue acetyltransferase activity	A0A2A5QAC8
102040	0.012944	0.055229	1	824	14752		fumarate reductase (menaquinone)	A0A1B8SY63
8889	0.012944	0.055229	1	824	14752		glycerophosphodiester phosphodiesterase activity	A0A1B8SXY8
4774	0.014551	0.056441	1	924	14752		succinate-CoA ligase activity	A0A2U9L6B1
4775	0.014551	0.056441	1	924	14752		succinate-CoA ligase (ADP-forming) activity	A0A2U9L6B1
16624	0.014551	0.056441	1	924	14752		oxidoreductase activity, acting on the aldehyde or oxo group of donors, disulfide as acceptor	A0A2U9L5C2
4611	0.016155	0.059082	1	1024	14752		phosphoenolpyruvate carboxykinase activity	A0A2A5Q8Z9
36440	0.016155	0.059082	1	1024	14752		citrate synthase activity	A0A2U9L5Q1
4333	0.019356	0.068822	1	1224	14752		fumarate hydratase activity	A0A264VTF9
8965	0.020953	0.072486	1	1324	14752		phosphoenolpyruvate-protein phosphotransferase activity	A0A264VSY4
16781	0.024139	0.08131	1	1524	14752		phosphotransferase activity, paired acceptors	A0A2X2DHH1
16453	0.025728	0.084441	1	1624	14752		C-acetyltransferase activity	A0A379FU25
36094	0.027011	0.086435	10	330224	14752		small molecule binding	A0A2A5Q8Z9|A0A2W0G920|A0A1B8SPD7|A0A264VR89|A0A3E2B7S1|A0A2A5Q8C9|A0A2U9L6B1|A0A1B8SY63|A0A2U9L5C2|A0A2X2DHH1
16740	0.027884	0.086545	10	331824	14752		transferase activity	A0A2A5Q8Z9|A0A2A5QAC8|A0A3E2B7S1|A0A2A5Q1J5|A0A379FU25|A0A2A5Q8C9|A0A2U9L5Q1|A0A3E2BIJ4|A0A2X2DHH1|A0A264VSY4
16748	0.028899	0.086545	1	1824	14752		succinyltransferase activity	A0A3E2BIJ4
16301	0.029074	0.086545	4	73324	14752		kinase activity	A0A2A5Q8Z9|A0A2A5Q8C9|A0A2X2DHH1|A0A264VSY4
43167	0.032188	0.093639	13	499424	14752		ion binding	A0A2A5Q8Z9|A0A264VTF9|A0A2A5Q8C9|A0A2U9L6B1|A0A1B8SY63|A0A2U9L5C2|A0A2X2DHH1|A0A1B8SQA2|A0A2W0G920|A0A1B8SPD7|A0A264VR89|A0A264VSY4|A0A379FSI5
46912	0.035212	0.10016	1	2224	14752		acyltransferase, acyl groups converted into alkyl on transfer	A0A2U9L5Q1
16791	0.039287	0.10872	2	19424	14752		phosphatase activity	A0A1B8SPD7|A0A379FSI5
16635	0.03992	0.10872	1	2524	14752		oxidoreductase activity, acting on the CH-CH group of donors, quinone or related compound as acceptor	A0A1B8SY63
16772	0.042671	0.11245	5	121424	14752		transferase activity, transferring phosphorus-containing groups	A0A2A5Q8Z9|A0A3E2B7S1|A0A2A5Q8C9|A0A2X2DHH1|A0A264VSY4
8252	0.043047	0.11245	1	2724	14752		nucleotidase activity	A0A1B8SPD7
3918	0.044607	0.11419	1	2824	14752		DNA topoisomerase type II (double strand cut, ATP-hydrolyzing) activity	A0A264VR89
16408	0.047719	0.11976	1	3024	14752		C-acyltransferase activity	A0A379FU25
16615	0.050821	0.12275	1	3224	14752		malate dehydrogenase activity	A0A1B8SXF7
16788	0.050827	0.12275	4	87624	14752		hydrolase activity, acting on ester bonds	A0A1B8SPD7|A0A1B8SND1|A0A1B8SXY8|A0A379FSI5
16878	0.067712	0.15145	1	4324	14752		acid-thiol ligase activity	A0A2U9L6B1
34062	0.069233	0.15145	1	4424	14752		5'-3' RNA polymerase activity	A0A3E2B7S1
3899	0.069233	0.15145	1	4424	14752		DNA-directed 5'-3' RNA polymerase activity	A0A3E2B7S1
16725	0.069233	0.15145	1	4424	14752		oxidoreductase activity, acting on CH or CH2 groups	A0A1B8SQA2
97747	0.069233	0.15145	1	4424	14752		RNA polymerase activity	A0A3E2B7S1
16841	0.070752	0.15145	1	4524	14752		ammonia-lyase activity	A0A1B8SUB6
3916	0.072268	0.15145	1	4624	14752		DNA topoisomerase activity	A0A264VR89
43168	0.072759	0.15145	8	283024	14752		anion binding	A0A2A5Q8Z9|A0A2W0G920|A0A264VR89|A0A2A5Q8C9|A0A2U9L6B1|A0A1B8SY63|A0A2U9L5C2|A0A2X2DHH1
97367	0.073359	0.15145	7	234024	14752		carbohydrate derivative binding	A0A2A5Q8Z9|A0A2W0G920|A0A264VR89|A0A3E2B7S1|A0A2A5Q8C9|A0A2U9L6B1|A0A2X2DHH1
166	0.08304	0.16608	8	290824	14752		nucleotide binding	A0A2A5Q8Z9|A0A2W0G920|A0A1B8SPD7|A0A264VR89|A0A2A5Q8C9|A0A2U9L6B1|A0A1B8SY63|A0A2X2DHH1
1901265	0.08304	0.16608	8	290824	14752		nucleoside phosphate binding	A0A2A5Q8Z9|A0A2W0G920|A0A1B8SPD7|A0A264VR89|A0A2A5Q8C9|A0A2U9L6B1|A0A1B8SY63|A0A2X2DHH1
8081	0.087303	0.17192	1	5624	14752		phosphoric diester hydrolase activity	A0A1B8SXY8
3746	0.099162	0.19231	1	6424	14752		translation elongation factor activity	A0A2W0G920
16877	0.10357	0.19787	1	6724	14752		ligase activity, forming carbon-sulfur bonds	A0A2U9L6B1
35639	0.11409	0.21305	6	209424	14752		purine ribonucleoside triphosphate binding	A0A2A5Q8Z9|A0A2W0G920|A0A264VR89|A0A2A5Q8C9|A0A2U9L6B1|A0A2X2DHH1
32555	0.1155	0.21305	6	210124	14752		purine ribonucleotide binding	A0A2A5Q8Z9|A0A2W0G920|A0A264VR89|A0A2A5Q8C9|A0A2U9L6B1|A0A2X2DHH1
17076	0.11651	0.21305	6	210624	14752		purine nucleotide binding	A0A2A5Q8Z9|A0A2W0G920|A0A264VR89|A0A2A5Q8C9|A0A2U9L6B1|A0A2X2DHH1
16840	0.11956	0.21555	1	7824	14752		carbon-nitrogen lyase activity	A0A1B8SUB6
51539	0.1245	0.21922	2	37724	14752		4 iron, 4 sulfur cluster binding	A0A1B8SQA2|A0A264VTF9
30976	0.12674	0.21922	1	8324	14752		thiamine pyrophosphate binding	A0A2U9L5C2
50997	0.12674	0.21922	1	8324	14752		quaternary ammonium group binding	A0A2U9L5C2
5488	0.13542	0.23111	16	787724	14752		binding	A0A2A5Q8Z9|A0A2A5Q446|A0A3E2B7S1|A0A264VTF9|A0A1B8SND1|A0A2A5Q8C9|A0A2U9L6B1|A0A1B8SY63|A0A2U9L5C2|A0A2X2DHH1|A0A1B8SQA2|A0A2W0G920|A0A1B8SPD7|A0A264VR89|A0A264VSY4|A0A379FSI5
32553	0.14268	0.2403	6	222824	14752		ribonucleotide binding	A0A2A5Q8Z9|A0A2W0G920|A0A264VR89|A0A2A5Q8C9|A0A2U9L6B1|A0A2X2DHH1
8135	0.16042	0.26214	1	10724	14752		translation factor activity, RNA binding	A0A2W0G920
90079	0.16042	0.26214	1	10724	14752		translation regulator activity, nucleic acid binding	A0A2W0G920
3924	0.16179	0.26214	1	10824	14752		GTPase activity	A0A2W0G920
45182	0.16864	0.26982	1	11324	14752		translation regulator activity	A0A2W0G920
16829	0.18681	0.2952	3	92224	14752		lyase activity	A0A2A5Q8Z9|A0A264VTF9|A0A1B8SUB6
5524	0.19677	0.30524	5	192824	14752		ATP binding	A0A2A5Q8Z9|A0A264VR89|A0A2A5Q8C9|A0A2U9L6B1|A0A2X2DHH1
32559	0.19884	0.30524	5	193524	14752		adenyl ribonucleotide binding	A0A2A5Q8Z9|A0A264VR89|A0A2A5Q8C9|A0A2U9L6B1|A0A2X2DHH1
30554	0.20031	0.30524	5	194024	14752		adenyl nucleotide binding	A0A2A5Q8Z9|A0A264VR89|A0A2A5Q8C9|A0A2U9L6B1|A0A2X2DHH1
16627	0.20861	0.31414	1	14324	14752		oxidoreductase activity, acting on the CH-CH group of donors	A0A1B8SY63
1901681	0.22152	0.32968	1	15324	14752		sulfur compound binding	A0A2U9L5C2
16831	0.22408	0.32968	1	15524	14752		carboxy-lyase activity	A0A2A5Q8Z9
16775	0.23674	0.34356	1	16524	14752		phosphotransferase activity, nitrogenous group as acceptor	A0A264VSY4
51536	0.243	0.34356	2	58024	14752		iron-sulfur cluster binding	A0A1B8SQA2|A0A264VTF9
51540	0.243	0.34356	2	58024	14752		metal cluster binding	A0A1B8SQA2|A0A264VTF9
16903	0.24425	0.34356	1	17124	14752		oxidoreductase activity, acting on the aldehyde or oxo group of donors	A0A2U9L5C2
32561	0.25783	0.35068	1	18224	14752		guanyl ribonucleotide binding	A0A2W0G920
19001	0.25783	0.35068	1	18224	14752		guanyl nucleotide binding	A0A2W0G920
5525	0.25783	0.35068	1	18224	14752		GTP binding	A0A2W0G920
5506	0.26027	0.35068	1	18424	14752		iron ion binding	A0A1B8SQA2
8094	0.28073	0.3743	1	20124	14752		ATP-dependent activity, acting on DNA	A0A264VR89
16836	0.28546	0.37669	1	20524	14752		hydro-lyase activity	A0A264VTF9
4519	0.3018	0.39418	1	21924	14752		endonuclease activity	A0A1B8SND1
1901363	0.33703	0.4281	11	585124	14752		heterocyclic compound binding	A0A2A5Q8Z9|A0A2W0G920|A0A1B8SPD7|A0A264VR89|A0A3E2B7S1|A0A1B8SND1|A0A2A5Q8C9|A0A2U9L6B1|A0A1B8SY63|A0A2U9L5C2|A0A2X2DHH1
97159	0.33703	0.4281	11	585124	14752		organic cyclic compound binding	A0A2A5Q8Z9|A0A2W0G920|A0A1B8SPD7|A0A264VR89|A0A3E2B7S1|A0A1B8SND1|A0A2A5Q8C9|A0A2U9L6B1|A0A1B8SY63|A0A2U9L5C2|A0A2X2DHH1
50660	0.3378	0.4281	1	25124	14752		flavin adenine dinucleotide binding	A0A1B8SY63
16835	0.34976	0.43892	1	26224	14752		carbon-oxygen lyase activity	A0A264VTF9
16830	0.37618	0.46749	1	28724	14752		carbon-carbon lyase activity	A0A2A5Q8Z9
16491	0.38874	0.47845	4	193724	14752		oxidoreductase activity	A0A1B8SQA2|A0A1B8SY63|A0A2U9L5C2|A0A1B8SXF7
19842	0.442	0.53883	1	35424	14752		vitamin binding	A0A2U9L5C2
16779	0.45762	0.54851	1	37124	14752		nucleotidyltransferase activity	A0A3E2B7S1
16616	0.45852	0.54851	1	37224	14752		oxidoreductase activity, acting on the CH-OH group of donors, NAD or NADP as acceptor	A0A1B8SXF7
4518	0.46303	0.54877	1	37724	14752		nuclease activity	A0A1B8SND1
140096	0.4745	0.55721	2	97024	14752		catalytic activity, acting on a protein	A0A2A5QAC8|A0A3E2BIJ4
17111	0.49356	0.57433	1	41224	14752		nucleoside-triphosphatase activity	A0A2W0G920
16614	0.51435	0.59313	1	43724	14752		oxidoreductase activity, acting on CH-OH group of donors	A0A1B8SXF7
16787	0.53476	0.61115	5	293424	14752		hydrolase activity	A0A2W0G920|A0A1B8SPD7|A0A1B8SND1|A0A1B8SXY8|A0A379FSI5
287	0.54821	0.62098	1	48024	14752		magnesium ion binding	A0A2U9L6B1
16462	0.58753	0.65968	1	53424	14752		pyrophosphatase activity	A0A2W0G920
16853	0.60056	0.66102	1	55324	14752		isomerase activity	A0A264VR89
16874	0.60727	0.66102	1	56324	14752		ligase activity	A0A2U9L6B1
16818	0.60793	0.66102	1	56424	14752		hydrolase activity, acting on acid anhydrides, in phosphorus-containing anhydrides	A0A2W0G920
16817	0.61517	0.66102	1	57524	14752		hydrolase activity, acting on acid anhydrides	A0A2W0G920
140640	0.61901	0.66102	2	125824	14752		catalytic activity, acting on a nucleic acid	A0A264VR89|A0A3E2B7S1
16773	0.6197	0.66102	1	58224	14752		phosphotransferase activity, alcohol group as acceptor	A0A2A5Q8C9
3723	0.64042	0.67747	1	61524	14752		RNA binding	A0A2W0G920
140097	0.64588	0.67764	1	62424	14752		catalytic activity, acting on DNA	A0A264VR89
140098	0.65597	0.68264	1	64124	14752		catalytic activity, acting on RNA	A0A3E2B7S1
140657	0.68246	0.70448	1	68824	14752		ATP-dependent activity	A0A264VR89
3677	0.69399	0.71065	3	212924	14752		DNA binding	A0A264VR89|A0A3E2B7S1|A0A1B8SND1
3676	0.73916	0.75089	4	296124	14752		nucleic acid binding	A0A2W0G920|A0A264VR89|A0A3E2B7S1|A0A1B8SND1
46914	0.7629	0.76891	1	85824	14752		transition metal ion binding	A0A1B8SQA2
3674	1	1	24	1475224	14752		molecular_function	A0A2A5Q8Z9|A0A2A5Q446|A0A2A5QAC8|A0A3E2B7S1|A0A2A5Q1J5|A0A264VTF9|A0A1B8SND1|A0A2A5Q8C9|A0A2U9L6B1|A0A1B8SY63|A0A1B8SXY8|A0A2U9L5C2|A0A2X2DHH1|A0A1B8SQA2|A0A2W0G920|A0A1B8SPD7|A0A264VR89|A0A379FU25|A0A2U9L5Q1|A0A3E2BIJ4|A0A264VSY4|A0A1B8SXF7|A0A379FSI5|A0A1B8SUB6
