# Supplementary material for: Proteomic Perspective of Cadmium Tolerance in Providencia rettgeri Strain KDM3 and Its In-situ Bioremediation Potential in Rice Ecosystem
Source: Front Microbiol. 2022 Apr 26;13:852697. doi: 10.3389/fmicb.2022.852697 (PMC9086847; doi:10.3389/fmicb.2022.852697)
Supplement: Supplementary file 2 [file Table_2.XLSX]

## Sheet: MS Data
Table S2: MALDI mass spectrometry data for the identified proteins
Sl. No.	Name (gene)	NCBI Ref. Seq. No.	UniProtKB No.	Theoretical MW/pI	Score	Expect	Seq coverage	Mass values matched	Mass values searched	ppm error	Missed cleavage	Start	–	End	Observed	Mr(expt)	Mr(calc)	ppm	M	Peptide	Matched peptides shown in Bold Red							Mass spectrum
DS1	Chaperone protein DnaK (dnaK_1)	WP_004914699	A0A379FMD8	69.0/4.75	206	1.4e-13	0.47	23	52	100	1	Start	–	End	Observed	Mr(expt)	Mr(calc)	ppm	M	Peptide	1	MGKIIGIDLG	TTNSCVAIMD	GTTARVLENS	EGDRTTPSII	AYTQDGEILV
												35	–	55	2202.18	2201.17	2201.16	4.97	0	R.TTPSIIAYTQDGEILVGQPAK.R	51	GQPAKRQAVT	NPENTLFAIK	RLIGRRFQDE	EVQRDVSIMP	YKIIAADNGD
												76	–	84	1206.6	1205.6	1205.58	15.4	1	R.RFQDEEVQR.D	101	AWLDVKGQKM	APPQVSAEVL	KKMKKTAEDY	LGEPVTEAVI	TVPAYFNDAQ
												77	–	84	1050.5	1049.49	1049.48	15.6	0	R.FQDEEVQR.D	151	RQATKDAGRI	AGLEVKRIIN	EPTAAALAYG	LDREVGNRTI	AVYDLGGGTF
												93	–	106	1500.79	1499.78	1499.76	12.9	0	K.IIAADNGDAWLDVK.G	201	DLSIIEIDEV	DGEKTYEVLA	TNGDTHLGGE	DFDTRLINYL	VEEFKKEQGV
												125	–	151	2997.58	2996.58	2996.48	33.6	1	K.KTAEDYLGEPVTEAVITVPAYFNDAQR.Q	251	DLRNDPLAMQ	RLKEAAEKAK	IELSSAQQTD	VNLPYITADA	TGPKHMNIKV
												126	–	151	2869.49	2868.48	2868.38	35	0	K.TAEDYLGEPVTEAVITVPAYFNDAQR.Q	301	TRAKLESLVE	DLVKRSMEPV	KVALQDAGLS	VSEINDVILV	GGQTRMPMVQ
												167	–	183	1844.03	1843.02	1843	13.5	1	K.RIINEPTAAALAYGLDR.E	351	KVVADFFGKE	PRKDVNPDEA	VAMGAAVQGG	VLAGDVKDVL	LLDVTPLSLG
												168	–	183	1687.93	1686.93	1686.89	18.6	0	R.IINEPTAAALAYGLDR.E	401	IETMGGVMTS	LISKNTTIPT	KHSQVFSTAE	DNQAAVTIHV	LQGERKRASD
												189	–	214	2769.48	2768.48	2768.36	40.4	0	R.TIAVYDLGGGTFDLSIIEIDEVDGEK.T	451	NKSLGQFNLD	GIQPAPRGMP	QIEVTFDIDA	DGILHVSAKD	KNSGREQNIT
												236	–	245	1267.72	1266.71	1266.69	21.5	0	R.LINYLVEEFK.K	501	IKASSGLNDE	EIEKMVRDAE	ANAEADRKFE	ELVQVRNQAD	QLVHGTRKQI
												236	–	246	1395.82	1394.81	1394.78	20.7	1	R.LINYLVEEFKK.E	551	EEAGDKLPAE	DKANIEKATS	ELEAAAKGED	KADIEAKIQA	LVTASAKLLE
												271	–	294	2532.37	2531.36	2531.28	33.1	0	K.IELSSAQQTDVNLPYITADATGPK.H	601	IAQQQAQAQA	GGAAGAEAKK	DDDVVDAEFE	EVNDKDKK
												303	–	314	1343.8	1342.79	1342.77	15.8	1	R.AKLESLVEDLVK.R
												322	–	345	2454.4	2453.39	2453.31	32.1	0	K.VALQDAGLSVSEINDVILVGGQTR.M
												352	–	362	1264.69	1263.69	1263.66	20.8	1	K.VVADFFGKEPR.K
												388	–	414	2834.57	2833.56	2833.51	19.2	0	K.DVLLLDVTPLSLGIETMGGVMTSLISK.N + 2 Oxidation (M)
												422	–	445	2637.39	2636.38	2636.29	33.4	0	K.HSQVFSTAEDNQAAVTIHVLQGER.K
												453	–	467	1612.86	1611.86	1611.84	12.2	0	K.SLGQFNLDGIQPAPR.G
												468	–	489	2356.25	2355.25	2355.18	28.7	0	R.GMPQIEVTFDIDADGILHVSAK.D
												468	–	489	2372.26	2371.25	2371.17	33.8	0	R.GMPQIEVTFDIDADGILHVSAK.D + Oxidation (M)
												528	–	536	1147.66	1146.66	1146.64	14.5	1	R.KFEELVQVR.N
												529	–	536	1019.53	1018.53	1018.54	-16.7	0	K.FEELVQVR.N
												537	–	547	1238.64	1237.63	1237.62	9.7	0	R.NQADQLVHGTR.K
DS2	30S ribosomal protein S1 (rpsA)	WP_004909559	A0A1B8SVZ9	61.2/4.91	123	2.8e-05	0.38	15	47	100	1	Start	–	End	Observed	Mr(expt)	Mr(calc)	ppm	M	Peptide	1	MTESFAQLFE	ESLQNIETRP	GSIVRGTVVA	IDKDVVLVDA	GLKSESAIPV
												1	–	25	2882.48	2881.48	2881.43	17.1	0	-.MTESFAQLFEESLQNIETRPGSIVR.G	51	EQFKNAQGEL	EIQVGDEIDV	ALDAVEDGFG	ETILSREKAK	RHEAWLMLEK
												1	–	25	2898.48	2897.47	2897.42	17.3	0	-.MTESFAQLFEESLQNIETRPGSIVR.G + Oxidation (M)	101	AYEEAETVTG	VINGKVKGGF	TVELNGIRAF	LPGSLVDVRP	VRDTTHLEGK
												2	–	25	2751.44	2750.43	2750.39	15.5	0	M.TESFAQLFEESLQNIETRPGSIVR.G	151	ELEFKVIKLD	QKRNNVVVSR	RAVIESESSA	ERDQLLENLQ	EGMEVKGIVK
												55	–	86	3402.73	3401.72	3401.65	22.2	0	K.NAQGELEIQVGDEIDVALDAVEDGFGETILSR.E	201	NLTDYGAFVD	LGGVDGLLHI	TDMAWKRVKH	PSEIVNVGDE	INVKVLKFDR
												118	–	128	1162.62	1161.62	1161.61	2.62	0	K.GGFTVELNGIR.A	251	ERTRVSLGLK	QLGEDPWVAI	AKRYPEGTKL	TGRVTNLTDY	GCFVEIEEGV
												129	–	142	1525.9	1524.9	1524.88	11.5	0	R.AFLPGSLVDVRPVR.D	301	EGLVHVSEMD	WTNKNIHPSK	VVNVGDVVEV	MVLDIDEERR	RISLGLKQCK
												172	–	196	2804.42	2803.41	2803.35	19.1	1	R.AVIESESSAERDQLLENLQEGMEVK.G	351	SNPWQQFAET	HNKGDRVEGK	IKSITDFGIF	IGLDGGIDGL	VHLSDISWNV
												201	–	226	2837.44	2836.43	2836.37	20.7	0	K.NLTDYGAFVDLGGVDGLLHITDMAWK.R + Oxidation (M)	401	AGEEAVREYK	KGDEIAAVVL	QVDAERERIS	LGVKQLAEDP	FNNYLAATKK
												315	–	339	2821.45	2820.44	2820.43	2.88	1	K.NIHPSKVVNVGDVVEVMVLDIDEER.R + Oxidation (M)	451	GAIVTGKVIA	VDAKGATVEL	TLGVEGYLRA	SEASRDRVED	ATLVLNVGDD
												321	–	339	2129.11	2128.1	2128.07	13.6	0	K.VVNVGDVVEVMVLDIDEER.R	501	VEAKYTGVDR	KNRVINLSVR	AKDEADEKDA	VAAVNKQEDT	AFGNNAMAEA
												321	–	339	2145.11	2144.11	2144.07	18.3	0	K.VVNVGDVVEVMVLDIDEER.R + Oxidation (M)	551	FKAAKGE
												351	–	363	1586.76	1585.75	1585.73	14.3	0	K.SNPWQQFAETHNK.G
												411	–	426	1712.94	1711.93	1711.91	10.9	1	K.KGDEIAAVVLQVDAER.E
												435	–	449	1694.87	1693.87	1693.83	20.9	0	K.QLAEDPFNNYLAATK.K
												465	–	479	1577.87	1576.86	1576.85	8.59	0	K.GATVELTLGVEGYLR.A
DS3	Molecular chaperone GroEL (groL)	WP_004258673	D4BXL9	57.3/4.81	131	4.4e-06	0.41	17	63	100	1	Start	–	End	Observed	Mr(expt)	Mr(calc)	ppm	M	Peptide	1	MAAKDVKFGS	DARTKMLRGV	NVLADAVKVT	LGPKGRNVVL	DKSFGSPVIT
												59	–	75	2026.96	2025.95	2025.94	4.85	1	R.EIELEDKFENMGAQMVK.E + Oxidation (M)	51	KDGVSVAREI	ELEDKFENMG	AQMVKEVASK	ANDAAGDGTT	TATVLAQAII
												59	–	75	2042.94	2041.93	2041.93	-0.9	1	R.EIELEDKFENMGAQMVK.E + 2 Oxidation (M)	101	TEGLKAVAAG	MNPMDLKRGI	DKAVVAAVEE	LKALSVPCSD	TKSIAQVGTI
												81	–	105	2402.23	2401.22	2401.23	-3.68	0	K.ANDAAGDGTTTATVLAQAIITEGLK.A	151	SANSDETVGK	LIAEAMDKVG	KEGVITVEEG	TGLEDELDVV	EGMQFDRGYL
												106	–	117	1217.57	1216.57	1216.59	-23.1	0	K.AVAAGMNPMDLK.R	201	SPYFINKPET	GAVELENPFI	LLVDKKVSNI	RELLPVLEGV	AKASKPLLII
												172	–	197	2866.35	2865.34	2865.32	7.44	0	K.EGVITVEEGTGLEDELDVVEGMQFDR.G	251	AEDVEGEALA	TLVVNTMRGI	VKVAAVKAPG	FGDRRKAMLQ	DIAILTNGTV
												172	–	197	2882.35	2881.34	2881.32	8.16	0	K.EGVITVEEGTGLEDELDVVEGMQFDR.G + Oxidation (M)	301	ISEEIGMELE	KATLEDLGQA	KRIVINKDTT	TIIDGVGEES	AIAGRVAQIR
												232	–	242	1167.71	1166.7	1166.69	10	0	R.ELLPVLEGVAK.A	351	QQIEESSSDY	DREKLQERVA	KLAGGVAVIK	VGAATEVEMK	EKRARVDDAL
												243	–	268	2769.5	2768.49	2768.5	-1.73	0	K.ASKPLLIIAEDVEGEALATLVVNTMR.G + Oxidation (M)	401	HATRAAVEEG	VVAGGGTALV	RVAAKLEALT	GENEEQNVGI	RVALRAMEAP
												278	–	285	875.451	874.444	874.441	3.02	1	K.APGFGDRR.K	451	MRQIVTNAGE	EASVVVNNVK	AAKGNEGYNA	ATDTYGDMID	MGILDPTKVT
												328	–	345	1804.89	1803.88	1803.88	-3.32	0	K.DTTTIIDGVGEESAIAGR.V	501	RSALQFAASI	AGLMITTEAM	ITELPKSDAP	DLGAAGMGGM	GGMGGMM
												351	–	362	1456.62	1455.61	1455.61	0.67	0	R.QQIEESSSDYDR.E
												351	–	364	1713.75	1712.74	1712.75	-5.19	1	R.QQIEESSSDYDREK.L
												394	–	404	1224.65	1223.64	1223.64	2.48	1	R.ARVDDALHATR.A
												396	–	404	997.516	996.509	996.499	10.4	0	R.VDDALHATR.A
												405	–	421	1555.84	1554.83	1554.84	-3.49	0	R.AAVEEGVVAGGGTALVR.V
												453	–	470	1870.98	1869.97	1869.98	-3.56	0	R.QIVTNAGEEASVVVNNVK.A
												474	–	498	2694.15	2693.14	2693.15	-1.76	0	K.GNEGYNAATDTYGDMIDMGILDPTK.V + 2 Oxidation (M)
DS4	Elongation factor Tu (tuf)	WP_042847578	A0A1J0E293	43.4/5.22	117	0.00011	0.51	17	70	100	1	Start	–	End	Observed	Mr(expt)	Mr(calc)	ppm	M	Peptide	1	MSKEKFERSK	PHVNVGTIGH	VDHGKTTLTA	AITTVLAKTY	GGAARAFDQI
												6	–	25	2214.12	2213.11	2213.15	-15.2	1	K.FERSKPHVNVGTIGHVDHGK.T	51	DNAPEEKARG	ITISTSHVEY	DTPTRHYAHV	DCPGHADYVK	NMITGAAQMD
												60	–	75	1776.91	1775.91	1775.87	20.8	0	R.GITISTSHVEYDTPTR.H	101	GAILVVAATD	GPMPQTREHI	LLGRQVGVPY	IIVFLNKCDM	VDDEELLELV
												91	–	117	2729.39	2728.38	2728.33	17.1	0	K.NMITGAAQMDGAILVVAATDGPMPQTR.E	151	EMEVRELLSQ	YDFPGDDTPV	VRGSALKALE	GNPEWEAKIV	ELAEHLDSYI
												91	–	117	2745.4	2744.4	2744.33	24.6	0	K.NMITGAAQMDGAILVVAATDGPMPQTR.E + Oxidation (M)	201	PEPERAIDKP	FLLPIEDVFS	ISGRGTVVTG	RVERGIIKVG	EEVEIVGIQD
												91	–	117	2761.39	2760.38	2760.32	20.9	0	K.NMITGAAQMDGAILVVAATDGPMPQTR.E + 2 Oxidation (M)	251	TVKTTCTGVE	MFRKLLDEGR	AGENVGVLLR	GTKREEIQRG	QVLAKPGSIK
												91	–	117	2777.4	2776.39	2776.32	25.6	0	K.NMITGAAQMDGAILVVAATDGPMPQTR.E + 3 Oxidation (M)	301	PHTQFESEVY	ILSKDEGGRH	TPFFKGYRPQ	FYFRTTDVTG	TIELPEGVEM
												118	–	124	837.508	836.5	836.487	16.3	0	R.EHILLGR.Q	351	VMPGDNINMI	VTLIHPIAMD	DGLRFAIREG	GRTVGAGVVA	KIIA
												138	–	155	2256.04	2255.03	2254.96	30.8	0	K.CDMVDDEELLELVEMEVR.E + 2 Oxidation (M)
												156	–	172	1950.99	1949.98	1949.94	23.3	0	R.ELLSQYDFPGDDTPVVR.G
												178	–	188	1243.63	1242.62	1242.59	28.1	0	K.ALEGNPEWEAK.I
												189	–	205	2010.07	2009.06	2009.01	26.2	0	K.IVELAEHLDSYIPEPER.A
												206	–	224	2117.22	2116.21	2116.16	24.3	0	R.AIDKPFLLPIEDVFSISGR.G
												239	–	253	1614.9	1613.89	1613.85	25.6	0	K.VGEEVEIVGIQDTVK.T
												254	–	263	1217.61	1216.6	1216.52	63.8	0	K.TTCTGVEMFR.K + Oxidation (M)
												264	–	270	830.482	829.475	829.466	10.9	1	R.KLLDEGR.A
												271	–	280	1027.61	1026.61	1026.58	23.2	0	R.AGENVGVLLR.G
												326	–	334	1233.64	1232.63	1232.61	19.4	0	K.GYRPQFYFR.T
DS5	2-oxoglutarate dehydrogenase subunit E1 (sucA)	WP_004909072	A0A2U9L5C2	105.8/5.86	300	5.6e-23	0.43	35	63	100	1	Start	–	End	Observed	Mr(expt)	Mr(calc)	ppm	M	Peptide	1	MQNGVMKDWL	DSSFLAGANQ	TYIEQLYEDY	LTDPNSVDAE	WKAIFEQLPG
												43	–	65	2415.24	2414.24	2414.2	16.3	0	K.AIFEQLPGAALGTSGEQFHSQAR.D	51	AALGTSGEQF	HSQARDYFRR	LAKDSTRYHT	SVSDPAIDAK	QVKVLQLINA
												91	–	102	1428.82	1427.81	1427.86	-33.8	1	K.QVKVLQLINAFR.F	101	FRFRGHQNAN	LDPLGLWKRE	SVPDLDPAFH	NLTKEDFNET	FNVGSFAIGK
												94	–	102	1073.67	1072.66	1072.64	17.7	0	K.VLQLINAFR.F	151	ETMKLSELYE	HLKRIYCGSI	GAEYMHITNT	EEKRWIQQRL	ESVDVSKIFS
												207	–	219	1419.77	1418.77	1418.74	18.4	0	R.FLAELTAAEGLER.Y	201	VEEKKRFLAE	LTAAEGLERY	IGAKFPGAKR	FSLEGGDSLI	PMLKDLIHHA
												230	–	244	1678.91	1677.9	1677.88	13.2	1	K.RFSLEGGDSLIPMLK.D + Oxidation (M)	251	GKQDTREVVL	GMAHRGRLNV	LVNILGKKPG	ELFDEFAGKH	KDHSSAGDVK
												245	–	252	890.509	889.501	889.477	27.5	0	K.DLIHHAGK.Q	301	YHQGFSSDFE	TAGSRVHLAL	AFNPSHLEIV	SPVVIGSVRA	RRDRLDEGRS
												245	–	256	1390.74	1389.73	1389.71	16.2	1	K.DLIHHAGKQDTR.E	351	NMVLPITIHG	DSAVTGQGVV	QETLNMSQAR	GYEVGGTVRI	VINNQIGFTT
												257	–	265	1027.56	1026.55	1026.53	20.2	0	R.EVVLGMAHR.G + Oxidation (M)	401	SNPKDTRSTE	YCTDIVKMVQ	APIFHVNADD	PEAVAFVTRL	ALDFRNTFKR
												266	–	277	1295.83	1294.83	1294.81	13.3	1	R.GRLNVLVNILGK.K	451	DVMIDLVCYR	RHGHNEADEP	SATQPVMYQK	IKQHPTPRKI	YADRLIAENV
												278	–	289	1337.7	1336.69	1336.67	18.1	0	K.KPGELFDEFAGK.H	501	LSANDVTEMV	NLYRDALDAG	NCVVEEYREM	GLNSYTWAPY	LNHEWDASYK
												290	–	300	1180.6	1179.59	1179.56	22.3	1	K.HKDHSSAGDVK.Y	551	STVDIKRLTE	LATKVSTIPE	GVVAQSRVEK	IYADRAEMAK	GEKLLDWGAA
												301	–	315	1688.76	1687.75	1687.72	17.3	0	K.YHQGFSSDFETAGSR.V	601	ETLAYATLVD	EGIPVRLSGE	DAGRGTFFHR	HAVVHNQTNG	SVYVPLQNIH
												316	–	339	2554.5	2553.49	2553.44	19.6	0	R.VHLALAFNPSHLEIVSPVVIGSVR.A	651	NGQGVFNVWD	SVLTENAVLA	FEYGYATTEP	RALTIWEAQF	GDFANCAQVV
												343	–	349	860.441	859.433	859.415	21.6	1	R.DRLDEGR.S	701	IDQFISSGEQ	KWGRMCGLVM	LLPHGYEGQG	PEHSSARLER	YLQLCADQNM
												381	–	389	937.492	936.485	936.466	20	0	R.GYEVGGTVR.I	751	QVCVPSTPAQ	VYHMLRRQAL	RGMRRPLIVM	SPKSLLRHPL	AVSSMEELAN
												390	–	404	1645.93	1644.92	1644.88	22.3	0	R.IVINNQIGFTTSNPK.D	801	GTFEPVIGEI	DEINPKNVKR	VVMCSGKVYY	DLLEQRRKNE	QTDVAIVRIE
												390	–	407	2018.1	2017.09	2017.06	17.5	1	R.IVINNQIGFTTSNPKDTR.S	851	QLYPFPHEDI	QKALAQFTDV	KDFVWCQEEP	LNQGAWYCSQ	HNFREAIPAG
												418	–	439	2443.25	2442.24	2442.2	16.7	0	K.MVQAPIFHVNADDPEAVAFVTR.L + Oxidation (M)	901	ATLRYAGRAA	SSSPAVGYTS	VHQEQQKALV	NDALNIE
												451	–	461	1455.73	1454.72	1454.7	16.3	1	R.DVMIDLVCYRR.H + Oxidation (M)
												461	–	480	2311.13	2310.13	2310.04	35.9	1	R.RHGHNEADEPSATQPVMYQK.I + Oxidation (M)
												462	–	480	2154.98	2153.98	2153.94	15.3	0	R.HGHNEADEPSATQPVMYQK.I + Oxidation (M)
												481	–	488	976.583	975.576	975.561	15.2	1	K.IKQHPTPR.K
												495	–	514	2280.19	2279.18	2279.15	16	0	R.LIAENVLSANDVTEMVNLYR.D + Oxidation (M)
												557	–	564	931.573	930.566	930.55	17.1	1	K.RLTELATK.V
												565	–	577	1342.76	1341.75	1341.73	20	0	K.VSTIPEGVVAQSR.V
												565	–	580	1698.98	1697.97	1697.93	21.7	1	K.VSTIPEGVVAQSRVEK.I
												581	–	590	1183.61	1182.6	1182.57	25.2	1	K.IYADRAEMAK.G + Oxidation (M)
												594	–	616	2473.34	2472.34	2472.29	19.1	0	K.LLDWGAAETLAYATLVDEGIPVR.L
												775	–	783	1056.65	1055.64	1055.62	20.9	0	R.RPLIVMSPK.S + Oxidation (M)
												828	–	836	1198.63	1197.63	1197.6	20.3	0	K.VYYDLLEQR.R
												849	–	862	1756.92	1755.92	1755.88	18.2	0	R.IEQLYPFPHEDIQK.A
												863	–	871	992.61	991.603	991.534	69.6	0	K.ALAQFTDVK.D
												895	–	904	998.584	997.577	997.556	21.6	0	R.EAIPAGATLR.Y
												909	–	927	1974.99	1973.98	1973.94	20	0	R.AASSSPAVGYTSVHQEQQK.A
												909	–	937	3027.55	3026.54	3026.49	16.4	1	R.AASSSPAVGYTSVHQEQQKALVNDALNIE.-
DS6	Pyruvate dehydrogenase (aceE)	WP_004261984	D4C0C9	100.0/5.37	252	3.5e-18	0.47	35	78	100	1	Start	–	End	Observed	Mr(expt)	Mr(calc)	ppm	M	Peptide	1	MSDMLKNDVD	PIETRDWLQA	IESVIREEGV	DRAQFIIEQV	LSEARKGGVN
												16	–	26	1329.75	1328.74	1328.71	25.3	0	R.DWLQAIESVIR.E	51	IAAGASGHSD	YINTIAVEDE	PAYPGNMDLE	RRIRSAIRWN	AVMTVLRASK
												33	–	45	1503.86	1502.85	1502.81	29.5	0	R.AQFIIEQVLSEAR.K	101	KDLELGGHMA	SFQSSATLYE	VCFNHFFRAH	NNNDGGDLVF	FQGHISPGIY
												46	–	81	3747.89	3746.89	3746.75	36.5	1	R.KGGVNIAAGASGHSDYINTIAVEDEPAYPGNMDLER.R + Oxidation (M)	151	ARAFLEGRLT	EEQMNNFRQE	IGGNGLSSYP	HPKLMPDFWQ	FPTVSMGLGP
												47	–	81	3603.8	3602.79	3602.66	36.4	0	K.GGVNIAAGASGHSDYINTIAVEDEPAYPGNMDLER.R	201	INAIYQAKFL	KYLDNRGLKD	TSAQRVYAFL	GDGEMDEPES	KGAITIATRD
												47	–	81	3619.8	3618.79	3618.65	37.7	0	K.GGVNIAAGASGHSDYINTIAVEDEPAYPGNMDLER.R + Oxidation (M)	251	KLDNLVFVIN	CNLQRLDGPV	TGNGKIVNEL	EGIFNGAGWQ	VIKVMWGDRW
												89	–	97	1089.61	1088.6	1088.58	21.7	0	R.WNAVMTVLR.A	301	DELLRKDTSG	KLVQLMNETL	DGDYQTFKSR	DGAYVREHFF	NRYPETAALV
												89	–	97	1105.62	1104.61	1104.58	32.7	0	R.WNAVMTVLR.A + Oxidation (M)	351	KDMTDDEIWA	LNRGGHDPKK	VYAAFKKAQE	TKGKPTVILA	QTIKGYGMGE
												129	–	152	2599.32	2598.32	2598.24	31	0	R.AHNNNDGGDLVFFQGHISPGIYAR.A	401	TAEGKNIAHQ	VKKMNMDGVR	HFRDQFNVPV	ADEQIEKLPY	ITFEKDSEEY
												159	–	183	2846.44	2845.43	2845.35	30.1	1	R.LTEEQMNNFRQEIGGNGLSSYPHPK.L	451	KYLHERRQAL	GGYLPARRST	FDEKLDIPAL	ADFSQLLEEQ	SKEISTTIAF
												184	–	208	2856.5	2855.49	2855.4	31.8	0	K.LMPDFWQFPTVSMGLGPINAIYQAK.F + 2 Oxidation (M)	501	VRALNVMLKN	KSIKERLVPI	IADEARTFGM	EGLFRQIGIY	SPKGQQYTPQ
												242	–	251	1045.61	1044.6	1044.59	10.4	1	K.GAITIATRDK.L	551	DREQVAYYKE	DSKGQILQEG	INELGAGSSW	LAAATSYSTN	NLPMIPFYIY
												250	–	265	1961.09	1960.08	1960.02	31	1	R.DKLDNLVFVINCNLQR.L	601	YSMFGFQRIG	DLMWAAGDQQ	ARGFLIGGTS	GRTTLNGEGL	QHEDGHSHIQ
												276	–	293	1987.11	1986.11	1986.06	25.1	0	K.IVNELEGIFNGAGWQVIK.V	651	SLTIPNCISY	DPAFAYEVAV	IMQDGLERMY	GEKQENVYYY	ITTLNENYHM
												294	–	305	1591.82	1590.81	1590.76	30.6	1	K.VMWGDRWDELLR.K + Oxidation (M)	701	PAMPEGVEEG	IRKGIYKLAS	VEGSKGKVQL	LGSGSMMRHV	REAADILSAE
												300	–	305	831.451	830.444	830.429	18.3	0	R.WDELLR.K	751	YGIGSDVYSV	TSFTELARDG	QDCERWNMLH	PSEAPRVPYI	AQVMNDAPAV
												312	–	328	2031.05	2030.04	2029.97	35.4	0	K.LVQLMNETLDGDYQTFK.S + Oxidation (M)	801	ASTDYMKLFA	EQVRTYVPAS	DYRVLGTDGF	GRSDSRENLR	HHFEVDTSYV
												337	–	342	849.428	848.421	848.393	32.9	0	R.EHFFNR.Y	851	IVAALGELAK	RGEIDVKVVE	EAIKKYNINP	DKVNPRLA
												337	–	351	1821.98	1820.98	1820.92	29.8	1	R.EHFFNRYPETAALVK.D
												352	–	363	1494.7	1493.69	1493.65	33	0	K.DMTDDEIWALNR.G + Oxidation (M)
												475	–	492	2017.11	2016.1	2016.04	28.3	0	K.LDIPALADFSQLLEEQSK.E
												493	–	502	1136.67	1135.66	1135.62	33.3	0	K.EISTTIAFVR.A
												517	–	526	1096.67	1095.67	1095.63	33.8	0	R.LVPIIADEAR.T
												527	–	535	1057.55	1056.54	1056.51	36	0	R.TFGMEGLFR.Q
												527	–	535	1073.55	1072.54	1072.5	37.3	0	R.TFGMEGLFR.Q + Oxidation (M)
												544	–	552	1092.54	1091.54	1091.5	34.5	0	K.GQQYTPQDR.E
												609	–	622	1547.78	1546.77	1546.72	32.5	0	R.IGDLMWAAGDQQAR.G + Oxidation (M)
												623	–	632	964.553	963.545	963.514	32.9	0	R.GFLIGGTSGR.T
												684	–	712	3476.69	3475.69	3475.57	33.8	0	K.QENVYYYITTLNENYHMPAMPEGVEEGIR.K + Oxidation (M)
												684	–	712	3492.7	3491.69	3491.56	36.7	0	K.QENVYYYITTLNENYHMPAMPEGVEEGIR.K + 2 Oxidation (M)
												742	–	768	2864.48	2863.47	2863.38	34.4	0	R.EAADILSAEYGIGSDVYSVTSFTELAR.D
												776	–	786	1337.67	1336.67	1336.63	24.1	0	R.WNMLHPSEAPR.V
												776	–	786	1353.68	1352.68	1352.63	35.2	0	R.WNMLHPSEAPR.V + Oxidation (M)
												808	–	814	862.507	861.5	861.471	33.3	0	K.LFAEQVR.T
												824	–	832	921.51	920.503	920.472	34.1	0	R.VLGTDGFGR.S
												841	–	860	2199.2	2198.19	2198.14	25.9	0	R.HHFEVDTSYVIVAALGELAK.R
DS7	Elongation factor G (fusA)	WP_042847580	A0A1J0E348	78.2/5.12	216	1.4e-14	0.58	35	81	100	1	Start	–	End	Observed	Mr(expt)	Mr(calc)	ppm	M	Peptide	1	MARQTPIARY	RNIGISAHID	AGKTTTSERI	LFYTGVNHKI	GETHEGSATM
												30	–	39	1191.7	1190.69	1190.64	40.8	0	R.ILFYTGVNHK.I	51	DWMEQEQERG	ITITSAATTA	FWSGMAKQYE	PHRVNIIDTP	GHVDFTIEVE
												40	–	59	2364.11	2363.11	2362.98	54.2	0	K.IGETHEGSATMDWMEQEQER.G	101	RSMRVLDGAV	MVYCAVGGVQ	PQSETVWRQA	NKYKVPRIAF	VNKMDRMGAN
												40	–	59	2380.11	2379.1	2378.97	54.6	0	K.IGETHEGSATMDWMEQEQER.G + Oxidation (M)	151	FLRVVEQLKT	RLAANAVPLQ	LPVGAEESFT	GVIDLLKMKA	IKWSDEDQGV
												40	–	59	2396.11	2395.1	2394.97	56.5	0	K.IGETHEGSATMDWMEQEQER.G + 2 Oxidation (M)	201	TFEYEDIPAN	MQEAAEEWHN	NLIETAAEAS	EELMEKYLGG	EELTEAEIKA
												60	–	77	1813.97	1812.96	1812.91	28.9	0	R.GITITSAATTAFWSGMAK.Q	251	ALRQRVLASE	IILVTCGSAF	KNKGVQAMLD	AVIDYLPAPT	DVPAINGILD
												60	–	77	1830	1828.99	1828.9	47.9	0	R.GITITSAATTAFWSGMAK.Q + Oxidation (M)	301	DGKDTPAERH	ASDDEPFSSL	AFKIATDPFV	GNLTFFRVYS	GVVNSGDTVL
												84	–	101	2054.16	2053.15	2053.05	49.1	0	R.VNIIDTPGHVDFTIEVER.S	351	NAVKAKKERF	GRIVQMHANK	REEIKEVRAG	DIAAAIGLKD	VTTGDTLCAI
												147	–	153	808.442	807.434	807.406	35.2	0	R.MGANFLR.V	401	DAPIILERME	FPEPVISVAI	EPKTKADQEK	MGIALGRLAQ	EDPSFRVSSD
												147	–	153	824.442	823.434	823.401	40.6	0	R.MGANFLR.V + Oxidation (M)	451	EETNQTIIAG	MGELHLDVLV	DRMRREFKVE	ANVGKPQVAY	REAITAKVTD
												162	–	187	2665.62	2664.61	2664.47	51.9	0	R.LAANAVPLQLPVGAEESFTGVIDLLK.M	501	IEGKHAKQSG	GRGQYGHVVI	DMFPLDKNDK	DGAPMDYEFV	NEIKGGVIPT
												237	–	249	1451.79	1450.78	1450.72	43.4	0	K.YLGGEELTEAEIK.A	551	EYIPAVDKGI	QEQLKSGPLA	GYPVVNMGVR	LHFGSYHDVD	SSELAFKLAA
												256	–	271	1708	1706.99	1706.93	36.5	0	R.VLASEIILVTCGSAFK.N	601	SIAFKDGFKK	AKPVLLEPIM	KVEVETPEDY	MGDVIGDLNR	RRGMIEGMDD
												274	–	309	3751.09	3750.08	3749.88	53	1	K.GVQAMLDAVIDYLPAPTDVPAINGILDDGKDTPAER.H	651	LPTGKVVRAQ	VPLSEMFGYA	TDLRSQTQGR	ASYSMEFLKY	NEAPNNVAQA
												274	–	309	3767.08	3766.07	3765.88	51.2	1	K.GVQAMLDAVIDYLPAPTDVPAINGILDDGKDTPAER.H + Oxidation (M)	701	VIEARNAK
												310	–	323	1550.78	1549.77	1549.7	43.8	0	R.HASDDEPFSSLAFK.I
												324	–	337	1597.89	1596.89	1596.83	34.9	0	K.IATDPFVGNLTFFR.V
												338	–	354	1722.02	1721.01	1720.9	66.3	0	R.VYSGVVNSGDTVLNAVK.A
												390	–	408	2073.17	2072.16	2072.05	54.5	0	K.DVTTGDTLCAIDAPIILER.M
												409	–	423	1701.95	1700.94	1700.87	43.1	0	R.MEFPEPVISVAIEPK.T + Oxidation (M)
												438	–	446	1062.56	1061.56	1061.51	40.6	0	R.LAQEDPSFR.V
												447	–	472	2841.55	2840.54	2840.39	54.9	0	R.VSSDEETNQTIIAGMGELHLDVLVDR.M
												447	–	472	2857.55	2856.55	2856.38	57.7	0	R.VSSDEETNQTIIAGMGELHLDVLVDR.M + Oxidation (M)
												479	–	491	1430.83	1429.82	1429.77	39	0	K.VEANVGKPQVAYR.E
												513	–	530	2076.09	2075.08	2075.01	33.5	1	R.GQYGHVVIDMFPLDKNDK.D
												545	–	558	1458.85	1457.84	1457.78	46.5	0	K.GGVIPTEYIPAVDK.G
												566	–	580	1516.86	1515.85	1515.79	40.6	0	K.SGPLAGYPVVNMGVR.L
												566	–	580	1532.85	1531.85	1531.78	43	0	K.SGPLAGYPVVNMGVR.L + Oxidation (M)
												581	–	597	1952.02	1951.01	1950.91	50.3	0	R.LHFGSYHDVDSSELAFK.L
												611	–	621	1254.71	1253.71	1253.74	-27.2	0	K.AKPVLLEPIMK.V + Oxidation (M)
												622	–	640	2151.11	2150.1	2149.98	56	0	K.VEVETPEDYMGDVIGDLNR.R
												622	–	640	2167.11	2166.11	2165.98	59.1	0	K.VEVETPEDYMGDVIGDLNR.R + Oxidation (M)
												643	–	658	1717.95	1716.94	1716.85	49.5	1	R.GMIEGMDDLPTGKVVR.A
												643	–	658	1733.95	1732.94	1732.85	55.5	1	R.GMIEGMDDLPTGKVVR.A + Oxidation (M)
												643	–	658	1749.95	1748.95	1748.84	58.9	1	R.GMIEGMDDLPTGKVVR.A + 2 Oxidation (M)
												659	–	674	1797.96	1796.96	1796.88	44.9	0	R.AQVPLSEMFGYATDLR.S
DS8	Trigger factor (tig)	WP_004914522	A0A1B8SNQ2	48.4/4.71	213	2.8e-14	0.59	26	69	100	1	Start	–	End	Observed	Mr(expt)	Mr(calc)	ppm	M	Peptide	1	MQVSVETTQG	LGRRVTITVP	ATDIEKAVNS	ELVSVAKKVR	VDGFRKGKVP
												1	–	13	1421.79	1420.79	1420.7	63	0	-.MQVSVETTQGLGR.R + Oxidation (M)	51	MNIVKQRYGA	SVMQDVLGDV	MQRNFINAII	EQKINPAGAP	SYKPEQLEDG
												14	–	26	1442.9	1441.89	1441.81	54	1	R.RVTITVPATDIEK.A	101	KDFVYSVEFE	VYPEIELAGL	ETIEVEKPAV	SVKDEDLENM	LETLRKQQAQ
												58	–	73	1768.92	1767.92	1767.83	50.3	0	R.YGASVMQDVLGDVMQR.N	151	WKEVEAAAEA	DSRITINFTG	SIDGEEFEGG	KAEDFALVMG	EGRMIPGFEE
												58	–	73	1784.93	1783.92	1783.82	54.5	0	R.YGASVMQDVLGDVMQR.N + Oxidation (M)	201	GVVGHKAGEE	FDIEVNFPED	YHAENLKGKA	AKFAIVLKKV	EQRELPEFTE
												58	–	73	1800.93	1799.93	1799.82	60.4	0	R.YGASVMQDVLGDVMQR.N + 2 Oxidation (M)	251	EFIKRFGIAD	GSLDGLRAEV	RKNMERELKN	AVRNRVKAQV	LDGLIKANDI
												74	–	83	1189.72	1188.72	1188.65	56.3	0	R.NFINAIIEQK.I	301	EVPAAVVDGE	IDVLRRQAAQ	RFGGDEKQAM	ELPRELFEEQ	AKRRVVIGLL
												84	–	101	1914.03	1913.03	1912.95	39	0	K.INPAGAPSYKPEQLEDGK.D	351	LGEVINKNEL	KADEDRVKAL	IEEMASAYED	PAEVIEYYSK	NEELMNSVRN
												164	–	193	3189.71	3188.7	3188.5	62.9	1	R.ITINFTGSIDGEEFEGGKAEDFALVMGEGR.M	401	LALEEQAVET	VLAVAKVTEK	ETNFTELMNQ	VQAG
												164	–	193	3205.7	3204.7	3204.49	64.1	1	R.ITINFTGSIDGEEFEGGKAEDFALVMGEGR.M + Oxidation (M)
												182	–	193	1310.68	1309.67	1309.6	56.8	0	K.AEDFALVMGEGR.M + Oxidation (M)
												194	–	206	1415.78	1414.77	1414.69	57.9	0	R.MIPGFEEGVVGHK.A + Oxidation (M)
												207	–	227	2466.26	2465.25	2465.1	61.9	0	K.AGEEFDIEVNFPEDYHAENLK.G
												244	–	254	1381.77	1380.76	1380.68	58	0	R.ELPEFTEEFIK.R
												244	–	255	1537.87	1536.86	1536.78	52	1	R.ELPEFTEEFIKR.F
												255	–	267	1376.8	1375.8	1375.72	54.8	1	K.RFGIADGSLDGLR.A
												256	–	267	1220.69	1219.68	1219.62	51.8	0	R.FGIADGSLDGLR.A
												297	–	315	1995.16	1994.15	1994.03	60.2	0	K.ANDIEVPAAVVDGEIDVLR.R
												297	–	316	2151.27	2150.26	2150.13	58.8	1	K.ANDIEVPAAVVDGEIDVLRR.Q
												322	–	334	1493.79	1492.78	1492.7	54.9	1	R.FGGDEKQAMELPR.E + Oxidation (M)
												328	–	334	860.474	859.467	859.422	52.1	0	K.QAMELPR.E + Oxidation (M)
												344	–	357	1523.05	1522.04	1521.96	54.8	1	R.RVVIGLLLGEVINK.N
												345	–	357	1366.95	1365.94	1365.86	58.8	0	R.VVIGLLLGEVINK.N
												345	–	361	1851.23	1850.22	1850.12	53.5	1	R.VVIGLLLGEVINKNELK.A
												367	–	390	2764.4	2763.39	2763.32	25.1	1	R.VKALIEEMASAYEDPAEVIEYYSK.N + Oxidation (M)
												391	–	399	1107.58	1106.57	1106.5	61	0	K.NEELMNSVR.N + Oxidation (M)
												400	–	416	1798.11	1797.1	1796.99	64	0	R.NLALEEQAVETVLAVAK.V
DS9	ATP synthase subunit beta (atpD)	WP_004906293	A0A1B8SW38	50.19/4.84	107	0.0011	0.39	16	56	100	1	Start	–	End	Observed	Mr(expt)	Mr(calc)	ppm	M	Peptide	1	MATGKIIQVI	GAVVDVEFPQ	DDVPKVYDAL	EVVNGKEKLV	LEVQQQLGGG
												6	–	25	2181.11	2180.1	2180.17	-34	0	K.IIQVIGAVVDVEFPQDDVPK.V	51	VVRCIAMGTS	DGLSRGLEVV	NLEHPIEVPV	GKATLGRIMN	VLGQPIDMKG
												39	–	53	1595.05	1594.04	1593.92	76.4	0	K.LVLEVQQQLGGGVVR.C	101	DIGEEERWSI	HRAAPSYEEL	ANSTELLETG	IKVMDLICPF	AKGGKVGLFG
												66	–	82	1829.15	1828.15	1828.01	75	0	R.GLEVVNLEHPIEVPVGK.A	151	GAGVGKTVNM	MELIRNIAIE	HSGYSVFAGV	GERTREGNDF	YHEMTDSNVL
												113	–	132	2136.26	2135.26	2135.06	90.1	0	R.AAPSYEELANSTELLETGIK.V	201	DKVSLVYGQM	NEPPGNRLRV	ALTGLTMAEK	FRDEGRDVLL	FVDNIYRYTL
												157	–	165	1106.63	1105.62	1105.56	55.7	0	K.TVNMMELIR.N	251	AGTEVSALLG	RMPSAVGYQP	TLAEEMGVLQ	ERITSTQTGS	ITSVQAVYVP
												184	–	202	2271.16	2270.15	2269.99	70.4	1	R.TREGNDFYHEMTDSNVLDK.V	301	ADDLTDPSPA	TTFAHLDATV	VLSRQIASLG	IYPAVDPLDS	TSRQLDPLVV
												184	–	202	2287.2	2286.19	2285.99	90.5	1	R.TREGNDFYHEMTDSNVLDK.V + Oxidation (M)	351	GQEHYDVARG	VQSILQRYQE	LKDIIAILGM	DELSEEDKLV	VARARKIQRF
												186	–	202	2030.01	2029.01	2028.84	82.8	0	R.EGNDFYHEMTDSNVLDK.V + Oxidation (M)	401	LSQPFFVAEV	FTGSPGKFVS	LKDTIRGFSG	ILNGDYDHLP	EQAFYMVGTI
												237	–	247	1366.82	1365.81	1365.73	57.5	0	R.DVLLFVDNIYR.Y	451	EEAVEKAKKL
												248	–	261	1450.88	1449.87	1449.78	62.9	0	R.YTLAGTEVSALLGR.M
												262	–	282	2306.29	2305.28	2305.11	75.3	0	R.MPSAVGYQPTLAEEMGVLQER.I
												262	–	282	2322.31	2321.31	2321.1	87.7	0	R.MPSAVGYQPTLAEEMGVLQER.I + Oxidation (M)
												262	–	282	2338.31	2337.31	2337.1	89.6	0	R.MPSAVGYQPTLAEEMGVLQER.I + 2 Oxidation (M)
												344	–	359	1839.09	1838.08	1837.93	80.9	0	R.QLDPLVVGQEHYDVAR.G
												373	–	393	2329.38	2328.38	2328.22	65.6	1	K.DIIAILGMDELSEEDKLVVAR.A
												373	–	393	2345.42	2344.42	2344.22	84.5	1	K.DIIAILGMDELSEEDKLVVAR.A + Oxidation (M)
DS10	Alkyl hydroperoxide reductase C (Peroxiredoxin) (Thioredoxin peroxidase) (prx)	WP_042846953	A0A1J0E3C0	22.4/5.8	102	0.0035	0.54	13	69	100	1	Start	–	End	Observed	Mr(expt)	Mr(calc)	ppm	M	Peptide
												7	–	29	2404.1	2403.1	2403.21	-46.1	0	R.QAPDFTAAAVLGNGEIVDNFNLK.N	1	MVLVTRQAPD	FTAAAVLGNG	EIVDNFNLKN	HLNGRPAVIF	FWPMDFTFVC
												68	–	86	2133.95	2132.94	2133.03	-40.2	0	R.GVEVVGVSFDSEFVHNAWR.K	51	PSELIAFDHR	YEEFKKRGVE	VVGVSFDSEF	VHNAWRKTPV	DNGGIGEVKY
												87	–	99	1313.64	1312.63	1312.7	-49.2	1	R.KTPVDNGGIGEVK.Y	101	PMVADIKREI	IKAYGIEHPD	AGVALRGSFL	VDKNGIVRHQ	VVNDLPLGRN
												88	–	99	1185.57	1184.56	1184.6	-38.4	0	K.TPVDNGGIGEVK.Y	151	IDEMIRMVDA	LQFHEEHGDV	CPAQWEKGKE	GMNASPKGVA	DYLTKNSTKL
												88	–	107	2118.97	2117.96	2118.07	-48.5	1	K.TPVDNGGIGEVKYPMVADIK.R + Oxidation (M)
												100	–	107	936.459	935.452	935.479	-28.6	0	K.YPMVADIK.R
												100	–	107	952.457	951.449	951.473	-25.5	0	K.YPMVADIK.R + Oxidation (M)
												100	–	108	1108.55	1107.54	1107.57	-32.8	1	K.YPMVADIKR.E + Oxidation (M)
												113	–	126	1468.68	1467.67	1467.75	-50.7	0	K.AYGIEHPDAGVALR.G
												127	–	138	1304.66	1303.65	1303.72	-58.1	1	R.GSFLVDKNGIVR.H
												139	–	149	1247.63	1246.62	1246.68	-48.1	0	R.HQVVNDLPLGR.N
												150	–	156	890.442	889.435	889.433	2.31	0	R.NIDEMIR.M
												150	–	156	906.411	905.404	905.428	-26.3	0	R.NIDEMIR.M + Oxidation (M)
DS11	DNA-directed RNA polymerase subunit beta (rpoB)	WP_004265877	A0A3E2B7S1	150.9/5.11	166	1.4e-09	0.3	28	62	100	1	Start	–	End	Observed	Mr(expt)	Mr(calc)	ppm	M	Peptide	1	MVYSYTEKKR	IRKDFGKRPQ	VLDIPYLLSI	QLDSFQKFIE	QDPDGQNGLE
												1	–	8	1020.46	1019.45	1019.46	-11.7	0	-.MVYSYTEK.K	51	AAFRSVFPIQ	SYSGNAELQY	VSYRLGEPVF	DVKECQIRGV	TYSAPLRVKL
												18	–	37	2373.2	2372.19	2372.31	-49.3	0	K.RPQVLDIPYLLSIQLDSFQK.F	101	RLIVYEREAP	EGTVKDIKEQ	EVYMGEIPLM	TENGTFVING	TERVIVSQLH
												38	–	54	1906.8	1905.79	1905.89	-48	0	K.FIEQDPDGQNGLEAAFR.S	151	RSPGVFFDSD	KGKTHSSGKV	LYNARIIPYR	GSWLDFEFDP	KDNLFVRIDR
												55	–	74	2308.02	2307.01	2307.12	-47.2	0	R.SVFPIQSYSGNAELQYVSYR.L	201	RRKLPATIIL	RAMDYNTEEI	LNLFFEKTVF	QIRDNKLMMT	LVPERLRGET
												144	–	151	951.533	950.526	950.566	-42.3	0	R.VIVSQLHR.S	251	ASFDIEANGK	VYVEKGRRIT	ARHIRQLEKE	EVNSIEVPVE	YIAGKVVARD
												181	–	191	1340.56	1339.55	1339.61	-41.3	0	R.GSWLDFEFDPK.D	301	YIDESTGELI	CAANMELSLD	MLARLSQSGH	KTIETLFTND	LDHGAYISET
												212	–	227	1992.86	1991.85	1991.92	-32	0	R.AMDYNTEEILNLFFEK.T + Oxidation (M)	351	VRVDPTNDRL	SALVEIYRMM	RPGEPPTREA	AENLFENLFF	SEDRYDLSAV
												246	–	260	1607.72	1606.71	1606.8	-51.7	1	R.LRGETASFDIEANGK.V	401	GRMKFNRSLN	REEIEGSGIL	SEEDIIDVMR	KLIDIRNGKG	EVDDIDHLGN
												332	–	352	2395.07	2394.06	2394.17	-44.9	0	K.TIETLFTNDLDHGAYISETVR.V	451	RRIRSVGEMA	ENQFRVGLVR	VERAVKERLS	LGDLDALMPQ	DMINAKPISA
												360	–	368	1063.57	1062.56	1062.61	-44.2	0	R.LSALVEIYR.M	501	AVKEFFGSSQ	LSQFMDQNNP	LSEITHKRRI	SALGPGGLTR	ERAGFEVRDV
												379	–	394	1930.79	1929.79	1929.87	-46.3	0	R.EAAENLFENLFFSEDR.Y	551	HPTHYGRVCP	IETPEGPNIG	LINSLSVYAQ	TNEYGFLETP	YRLVRDGLVT
												379	–	402	2792.17	2791.16	2791.31	-53.1	1	R.EAAENLFENLFFSEDRYDLSAVGR.M	601	DEIHYLSAIE	EGNFIIAQAN	TVLGDDGSFV	EELITCRNKG	ESSLFSREQV
												408	–	430	2620.15	2619.14	2619.27	-48.2	1	R.SLNREEIEGSGILSEEDIIDVMR.K + Oxidation (M)	651	EYMDVSTQQV	VSVGASLIPF	LEHDDANRAL	MGANMQRQAV	PTLRADKPLV
												412	–	430	2149.93	2148.93	2149.01	-39.2	0	R.EEIEGSGILSEEDIIDVMR.K + Oxidation (M)	701	GTGMERAVAV	DSGVTAVARR	GGSVQYVDAS	RIVIKVNEDE	MYPGEAGIDI
												455	–	465	1283.51	1282.51	1282.56	-42.3	0	R.SVGEMAENQFR.V + Oxidation (M)	751	YNLTKYTRSN	QNTCISQMPC	VSLGEPVERG	DVLADGPSTD	LGELALGQNM
												504	–	527	2800.16	2799.15	2799.28	-46.8	0	K.EFFGSSQLSQFMDQNNPLSEITHK.R + Oxidation (M)	801	RVAFMPWNGY	NFEDSILVSE	RVVQEDRFTT	IHIQELSCVS	RDTKLGPEEI
												549	–	557	1081.47	1080.46	1080.51	-46.7	0	R.DVHPTHYGR.V	851	TADIPNVGEA	ALSKLDESGI	VYIGAEVKGG	DILVGKVTPK	GETQLTPEEK
												648	–	678	3492.49	3491.49	3491.65	-47	0	R.EQVEYMDVSTQQVVSVGASLIPFLEHDDANR.A + Oxidation (M)	901	LLRAIFGEKA	SDVKDSSLRV	PNGVSGTVID	VQVFTRDGVE	KDKRALEIEE
												679	–	687	1023.52	1022.51	1022.46	43.6	0	R.ALMGANMQR.Q + 2 Oxidation (M)	951	TQLRDAKKDL	TEELRIFEAG	LFARIRSVLV	NGGIEAEKLD	KLPRDRWLEL
												679	–	694	1788.88	1787.87	1787.91	-25.4	1	R.ALMGANMQRQAVPTLR.A + 2 Oxidation (M)	1001	SLADEEKQNQ	LEQLAEQYDE	LKSEFEKKLD	AKRRKITQGD	DLAPGVLKIV
												780	–	801	2244.98	2243.97	2244.07	-43.2	0	R.GDVLADGPSTDLGELALGQNMR.V + Oxidation (M)	1051	KVYLAVKRQI	QPGDKMAGRH	GNKGVISKIN	PVEDMPYDEN	GNPVDIVLNP
												945	–	954	1201.58	1200.57	1200.63	-50.2	0	R.ALEIEETQLR.D	1101	LGVPSRMNIG	QILETHLGMA	AKGIGEKINA	MLKQQEEVAK	LREFIQKAYD
												1036	–	1048	1326.71	1325.71	1325.72	-8.61	0	K.ITQGDDLAPGVLK.I	1151	LGDDPRQKVD	LNTFSDEEVM	RLAENLKKGM	PIATPVFDGA	KEKEIKELLK
												1079	–	1106	3079.35	3078.34	3078.5	-49.8	0	K.INPVEDMPYDENGNPVDIVLNPLGVPSR.M + Oxidation (M)	1201	LGGLPTSGQI	TLFDGRTGER	FERQVTVGYM	YMLKLNHLVD	DKMHARSTGS
												1107	–	1122	1758.8	1757.79	1757.88	-49.3	0	R.MNIGQILETHLGMAAK.G + 2 Oxidation (M)	1251	YSLVTQQPLG	GKAQFGGQRF	GEMEVWALEA	YGAAYTLQEM	LTVKSDDVNG
												1134	–	1142	1100.57	1099.56	1099.6	-35.3	1	K.QQEEVAKLR.E	1301	RTKMYKNIVD	GSHQMEPGMP	ESFNVLLKEI	RSLGINIELE	DE
												1148	–	1158	1277.66	1276.65	1276.6	35.1	1	K.AYDLGDDPRQK.V
												1201	–	1216	1631.8	1630.79	1630.87	-44.8	0	K.LGGLPTSGQITLFDGR.T
DS12	DNA-directed RNA polymerase subunit beta (rpoB)	WP_004265877	A0A3E2B7S1	150.9/5.11	324	2.2e-25	0.46	47	81	100	1	Start	–	End	Observed	Mr(expt)	Mr(calc)	ppm	M	Peptide	1	MVYSYTEKKR	IRKDFGKRPQ	VLDIPYLLSI	QLDSFQKFIE	QDPDGQNGLE
												18	–	37	2373.23	2372.23	2372.31	-35.2	0	K.RPQVLDIPYLLSIQLDSFQK.F	51	AAFRSVFPIQ	SYSGNAELQY	VSYRLGEPVF	DVKECQIRGV	TYSAPLRVKL
												38	–	54	1906.83	1905.82	1905.89	-34.7	0	K.FIEQDPDGQNGLEAAFR.S	101	RLIVYEREAP	EGTVKDIKEQ	EVYMGEIPLM	TENGTFVING	TERVIVSQLH
												55	–	74	2308.05	2307.05	2307.12	-31.1	0	R.SVFPIQSYSGNAELQYVSYR.L	151	RSPGVFFDSD	KGKTHSSGKV	LYNARIIPYR	GSWLDFEFDP	KDNLFVRIDR
												144	–	151	951.55	950.543	950.566	-24.9	0	R.VIVSQLHR.S	201	RRKLPATIIL	RAMDYNTEEI	LNLFFEKTVF	QIRDNKLMMT	LVPERLRGET
												152	–	161	1098.47	1097.46	1097.5	-37.4	0	R.SPGVFFDSDK.G	251	ASFDIEANGK	VYVEKGRRIT	ARHIRQLEKE	EVNSIEVPVE	YIAGKVVARD
												181	–	191	1340.58	1339.57	1339.61	-27.1	0	R.GSWLDFEFDPK.D	301	YIDESTGELI	CAANMELSLD	MLARLSQSGH	KTIETLFTND	LDHGAYISET
												212	–	227	1976.91	1975.9	1975.92	-11	0	R.AMDYNTEEILNLFFEK.T	351	VRVDPTNDRL	SALVEIYRMM	RPGEPPTREA	AENLFENLFF	SEDRYDLSAV
												212	–	227	1992.88	1991.87	1991.92	-24.3	0	R.AMDYNTEEILNLFFEK.T + Oxidation (M)	401	GRMKFNRSLN	REEIEGSGIL	SEEDIIDVMR	KLIDIRNGKG	EVDDIDHLGN
												237	–	245	1121.53	1120.53	1120.56	-31.1	0	K.LMMTLVPER.L + 2 Oxidation (M)	451	RRIRSVGEMA	ENQFRVGLVR	VERAVKERLS	LGDLDALMPQ	DMINAKPISA
												246	–	260	1607.75	1606.74	1606.8	-35.3	1	R.LRGETASFDIEANGK.V	501	AVKEFFGSSQ	LSQFMDQNNP	LSEITHKRRI	SALGPGGLTR	ERAGFEVRDV
												332	–	352	2395.11	2394.1	2394.17	-30.1	0	K.TIETLFTNDLDHGAYISETVR.V	551	HPTHYGRVCP	IETPEGPNIG	LINSLSVYAQ	TNEYGFLETP	YRLVRDGLVT
												360	–	368	1063.59	1062.58	1062.61	-27.4	0	R.LSALVEIYR.M	601	DEIHYLSAIE	EGNFIIAQAN	TVLGDDGSFV	EELITCRNKG	ESSLFSREQV
												369	–	378	1203.51	1202.5	1202.55	-45.2	0	R.MMRPGEPPTR.E + 2 Oxidation (M)	651	EYMDVSTQQV	VSVGASLIPF	LEHDDANRAL	MGANMQRQAV	PTLRADKPLV
												379	–	394	1930.83	1929.82	1929.87	-29.2	0	R.EAAENLFENLFFSEDR.Y	701	GTGMERAVAV	DSGVTAVARR	GGSVQYVDAS	RIVIKVNEDE	MYPGEAGIDI
												379	–	402	2792.24	2791.23	2791.31	-27.3	1	R.EAAENLFENLFFSEDRYDLSAVGR.M	751	YNLTKYTRSN	QNTCISQMPC	VSLGEPVERG	DVLADGPSTD	LGELALGQNM
												408	–	430	2620.2	2619.19	2619.27	-28.8	1	R.SLNREEIEGSGILSEEDIIDVMR.K + Oxidation (M)	801	RVAFMPWNGY	NFEDSILVSE	RVVQEDRFTT	IHIQELSCVS	RDTKLGPEEI
												412	–	430	2149.95	2148.95	2149.01	-29	0	R.EEIEGSGILSEEDIIDVMR.K + Oxidation (M)	851	TADIPNVGEA	ALSKLDESGI	VYIGAEVKGG	DILVGKVTPK	GETQLTPEEK
												455	–	465	1283.54	1282.53	1282.56	-23	0	R.SVGEMAENQFR.V + Oxidation (M)	901	LLRAIFGEKA	SDVKDSSLRV	PNGVSGTVID	VQVFTRDGVE	KDKRALEIEE
												504	–	527	2800.21	2799.2	2799.28	-29.1	0	K.EFFGSSQLSQFMDQNNPLSEITHK.R + Oxidation (M)	951	TQLRDAKKDL	TEELRIFEAG	LFARIRSVLV	NGGIEAEKLD	KLPRDRWLEL
												530	–	540	1041.58	1040.57	1040.6	-28.1	0	R.ISALGPGGLTR.E	1001	SLADEEKQNQ	LEQLAEQYDE	LKSEFEKKLD	AKRRKITQGD	DLAPGVLKIV
												549	–	557	1081.49	1080.48	1080.51	-24	0	R.DVHPTHYGR.V	1051	KVYLAVKRQI	QPGDKMAGRH	GNKGVISKIN	PVEDMPYDEN	GNPVDIVLNP
												638	–	647	1124.54	1123.53	1123.56	-28	1	R.NKGESSLFSR.E	1101	LGVPSRMNIG	QILETHLGMA	AKGIGEKINA	MLKQQEEVAK	LREFIQKAYD
												648	–	678	3492.57	3491.56	3491.65	-26.1	0	R.EQVEYMDVSTQQVVSVGASLIPFLEHDDANR.A + Oxidation (M)	1151	LGDDPRQKVD	LNTFSDEEVM	RLAENLKKGM	PIATPVFDGA	KEKEIKELLK
												679	–	694	1788.9	1787.9	1787.91	-9.78	1	R.ALMGANMQRQAVPTLR.A + 2 Oxidation (M)	1201	LGGLPTSGQI	TLFDGRTGER	FERQVTVGYM	YMLKLNHLVD	DKMHARSTGS
												695	–	706	1289.62	1288.61	1288.64	-27.2	0	R.ADKPLVGTGMER.A + Oxidation (M)	1251	YSLVTQQPLG	GKAQFGGQRF	GEMEVWALEA	YGAAYTLQEM	LTVKSDDVNG
												720	–	731	1294.6	1293.6	1293.64	-35.5	1	R.RGGSVQYVDASR.I	1301	RTKMYKNIVD	GSHQMEPGMP	ESFNVLLKEI	RSLGINIELE	DE
												721	–	731	1138.53	1137.52	1137.54	-20.4	0	R.GGSVQYVDASR.I
												736	–	755	2287.03	2286.02	2286.04	-6.36	0	K.VNEDEMYPGEAGIDIYNLTK.Y + Oxidation (M)
												780	–	801	2245.01	2244	2244.07	-29.6	0	R.GDVLADGPSTDLGELALGQNMR.V + Oxidation (M)
												845	–	864	2023.99	2022.99	2023.05	-30.1	0	K.LGPEEITADIPNVGEAALSK.L
												865	–	878	1492.74	1491.74	1491.78	-30.6	0	K.LDESGIVYIGAEVK.G
												945	–	954	1201.6	1200.6	1200.63	-31.1	0	R.ALEIEETQLR.D
												958	–	965	1003.52	1002.51	1002.53	-26.4	1	K.KDLTEELR.I
												966	–	974	1023.54	1022.53	1022.55	-24.4	0	R.IFEAGLFAR.I
												977	–	988	1215.63	1214.62	1214.65	-23.8	0	R.SVLVNGGIEAEK.L
												997	–	1007	1332.63	1331.62	1331.66	-28	0	R.WLELSLADEEK.Q
												1008	–	1022	1848.84	1847.83	1847.89	-31.2	0	K.QNQLEQLAEQYDELK.S
												1008	–	1027	2469.1	2468.09	2468.17	-32.3	1	K.QNQLEQLAEQYDELKSEFEK.K
												1036	–	1048	1326.73	1325.72	1325.72	2.83	0	K.ITQGDDLAPGVLK.I
												1079	–	1106	3079.4	3078.4	3078.5	-32.3	0	K.INPVEDMPYDENGNPVDIVLNPLGVPSR.M + Oxidation (M)
												1107	–	1122	1758.83	1757.83	1757.88	-31	0	R.MNIGQILETHLGMAAK.G + 2 Oxidation (M)
												1134	–	1142	1100.57	1099.56	1099.6	-31.6	1	K.QQEEVAKLR.E
												1157	–	1171	1826.8	1825.79	1825.85	-33.9	1	R.QKVDLNTFSDEEVMR.L + Oxidation (M)
												1159	–	1171	1570.65	1569.64	1569.7	-34.8	0	K.VDLNTFSDEEVMR.L + Oxidation (M)
												1179	–	1191	1319.63	1318.62	1318.66	-30.9	0	K.GMPIATPVFDGAK.E + Oxidation (M)
												1201	–	1216	1631.83	1630.82	1630.87	-30.5	0	K.LGGLPTSGQITLFDGR.T
												1307	–	1328	2474.1	2473.09	2473.16	-29.1	0	K.NIVDGSHQMEPGMPESFNVLLK.E + 2 Oxidation (M)
DS13	DNA-directed RNA polymerase subunit beta (rpoB)	WP_004265877	A0A3E2B7S1	150.9/5.11	274	2.2e-20	0.43	43	89	100	1	Start	–	End	Observed	Mr(expt)	Mr(calc)	ppm	M	Peptide	1	MVYSYTEKKR	IRKDFGKRPQ	VLDIPYLLSI	QLDSFQKFIE	QDPDGQNGLE
												18	–	37	2373.24	2372.23	2372.31	-34.3	0	K.RPQVLDIPYLLSIQLDSFQK.F	51	AAFRSVFPIQ	SYSGNAELQY	VSYRLGEPVF	DVKECQIRGV	TYSAPLRVKL
												38	–	54	1906.81	1905.81	1905.89	-41.1	0	K.FIEQDPDGQNGLEAAFR.S	101	RLIVYEREAP	EGTVKDIKEQ	EVYMGEIPLM	TENGTFVING	TERVIVSQLH
												55	–	74	2308.04	2307.03	2307.12	-35.7	0	R.SVFPIQSYSGNAELQYVSYR.L	151	RSPGVFFDSD	KGKTHSSGKV	LYNARIIPYR	GSWLDFEFDP	KDNLFVRIDR
												144	–	151	951.546	950.539	950.566	-28.7	0	R.VIVSQLHR.S	201	RRKLPATIIL	RAMDYNTEEI	LNLFFEKTVF	QIRDNKLMMT	LVPERLRGET
												181	–	191	1340.57	1339.57	1339.61	-32	0	R.GSWLDFEFDPK.D	251	ASFDIEANGK	VYVEKGRRIT	ARHIRQLEKE	EVNSIEVPVE	YIAGKVVARD
												212	–	227	1976.89	1975.89	1975.92	-19.1	0	R.AMDYNTEEILNLFFEK.T	301	YIDESTGELI	CAANMELSLD	MLARLSQSGH	KTIETLFTND	LDHGAYISET
												212	–	227	1992.86	1991.85	1991.92	-32.8	0	R.AMDYNTEEILNLFFEK.T + Oxidation (M)	351	VRVDPTNDRL	SALVEIYRMM	RPGEPPTREA	AENLFENLFF	SEDRYDLSAV
												246	–	260	1607.73	1606.73	1606.8	-42.7	1	R.LRGETASFDIEANGK.V	401	GRMKFNRSLN	REEIEGSGIL	SEEDIIDVMR	KLIDIRNGKG	EVDDIDHLGN
												332	–	352	2395.09	2394.08	2394.17	-36.5	0	K.TIETLFTNDLDHGAYISETVR.V	451	RRIRSVGEMA	ENQFRVGLVR	VERAVKERLS	LGDLDALMPQ	DMINAKPISA
												360	–	368	1063.58	1062.57	1062.61	-32.9	0	R.LSALVEIYR.M	501	AVKEFFGSSQ	LSQFMDQNNP	LSEITHKRRI	SALGPGGLTR	ERAGFEVRDV
												379	–	394	1930.81	1929.8	1929.87	-36.4	0	R.EAAENLFENLFFSEDR.Y	551	HPTHYGRVCP	IETPEGPNIG	LINSLSVYAQ	TNEYGFLETP	YRLVRDGLVT
												379	–	402	2792.23	2791.22	2791.31	-31.5	1	R.EAAENLFENLFFSEDRYDLSAVGR.M	601	DEIHYLSAIE	EGNFIIAQAN	TVLGDDGSFV	EELITCRNKG	ESSLFSREQV
												408	–	430	2620.18	2619.17	2619.27	-38.7	1	R.SLNREEIEGSGILSEEDIIDVMR.K + Oxidation (M)	651	EYMDVSTQQV	VSVGASLIPF	LEHDDANRAL	MGANMQRQAV	PTLRADKPLV
												412	–	430	2149.95	2148.94	2149.01	-32.1	0	R.EEIEGSGILSEEDIIDVMR.K + Oxidation (M)	701	GTGMERAVAV	DSGVTAVARR	GGSVQYVDAS	RIVIKVNEDE	MYPGEAGIDI
												455	–	465	1283.53	1282.52	1282.56	-29	0	R.SVGEMAENQFR.V + Oxidation (M)	751	YNLTKYTRSN	QNTCISQMPC	VSLGEPVERG	DVLADGPSTD	LGELALGQNM
												504	–	527	2800.2	2799.19	2799.28	-31.7	0	K.EFFGSSQLSQFMDQNNPLSEITHK.R + Oxidation (M)	801	RVAFMPWNGY	NFEDSILVSE	RVVQEDRFTT	IHIQELSCVS	RDTKLGPEEI
												530	–	540	1041.57	1040.56	1040.6	-35.5	0	R.ISALGPGGLTR.E	851	TADIPNVGEA	ALSKLDESGI	VYIGAEVKGG	DILVGKVTPK	GETQLTPEEK
												549	–	557	1081.48	1080.47	1080.51	-35.8	0	R.DVHPTHYGR.V	901	LLRAIFGEKA	SDVKDSSLRV	PNGVSGTVID	VQVFTRDGVE	KDKRALEIEE
												638	–	647	1124.53	1123.53	1123.56	-31.6	1	R.NKGESSLFSR.E	951	TQLRDAKKDL	TEELRIFEAG	LFARIRSVLV	NGGIEAEKLD	KLPRDRWLEL
												648	–	678	3492.56	3491.55	3491.65	-28.4	0	R.EQVEYMDVSTQQVVSVGASLIPFLEHDDANR.A + Oxidation (M)	1001	SLADEEKQNQ	LEQLAEQYDE	LKSEFEKKLD	AKRRKITQGD	DLAPGVLKIV
												679	–	694	1788.89	1787.88	1787.91	-19.9	1	R.ALMGANMQRQAVPTLR.A + 2 Oxidation (M)	1051	KVYLAVKRQI	QPGDKMAGRH	GNKGVISKIN	PVEDMPYDEN	GNPVDIVLNP
												720	–	731	1294.6	1293.6	1293.64	-35.6	1	R.RGGSVQYVDASR.I	1101	LGVPSRMNIG	QILETHLGMA	AKGIGEKINA	MLKQQEEVAK	LREFIQKAYD
												721	–	731	1138.51	1137.51	1137.54	-29.8	0	R.GGSVQYVDASR.I	1151	LGDDPRQKVD	LNTFSDEEVM	RLAENLKKGM	PIATPVFDGA	KEKEIKELLK
												736	–	755	2287	2285.99	2286.04	-18.9	0	K.VNEDEMYPGEAGIDIYNLTK.Y + Oxidation (M)	1201	LGGLPTSGQI	TLFDGRTGER	FERQVTVGYM	YMLKLNHLVD	DKMHARSTGS
												780	–	801	2244.99	2243.98	2244.07	-38.8	0	R.GDVLADGPSTDLGELALGQNMR.V + Oxidation (M)	1251	YSLVTQQPLG	GKAQFGGQRF	GEMEVWALEA	YGAAYTLQEM	LTVKSDDVNG
												828	–	841	1690.78	1689.77	1689.85	-48.9	0	R.FTTIHIQELSCVSR.D	1301	RTKMYKNIVD	GSHQMEPGMP	ESFNVLLKEI	RSLGINIELE	DE
												845	–	864	2023.98	2022.98	2023.05	-35.6	0	K.LGPEEITADIPNVGEAALSK.L
												865	–	878	1492.73	1491.73	1491.78	-38.1	0	K.LDESGIVYIGAEVK.G
												945	–	954	1201.6	1200.59	1200.63	-36.1	0	R.ALEIEETQLR.D
												958	–	965	1003.52	1002.51	1002.53	-24.5	1	K.KDLTEELR.I
												966	–	974	1023.53	1022.52	1022.55	-34.4	0	R.IFEAGLFAR.I
												977	–	988	1215.62	1214.62	1214.65	-27.2	0	R.SVLVNGGIEAEK.L
												997	–	1007	1332.63	1331.62	1331.66	-31.5	0	R.WLELSLADEEK.Q
												1008	–	1022	1848.82	1847.82	1847.89	-40.5	0	K.QNQLEQLAEQYDELK.S
												1008	–	1027	2469.08	2468.07	2468.17	-39.5	1	K.QNQLEQLAEQYDELKSEFEK.K
												1036	–	1048	1326.73	1325.72	1325.72	0.68	0	K.ITQGDDLAPGVLK.I
												1079	–	1106	3079.4	3078.4	3078.5	-32.7	0	K.INPVEDMPYDENGNPVDIVLNPLGVPSR.M + Oxidation (M)
												1107	–	1122	1758.82	1757.81	1757.88	-38	0	R.MNIGQILETHLGMAAK.G + 2 Oxidation (M)
												1134	–	1142	1100.57	1099.57	1099.6	-29.1	1	K.QQEEVAKLR.E
												1157	–	1171	1826.79	1825.78	1825.85	-38.7	1	R.QKVDLNTFSDEEVMR.L + Oxidation (M)
												1159	–	1171	1570.65	1569.64	1569.7	-37.4	0	K.VDLNTFSDEEVMR.L + Oxidation (M)
												1201	–	1216	1631.82	1630.81	1630.87	-36.9	0	K.LGGLPTSGQITLFDGR.T
												1307	–	1328	2474.08	2473.08	2473.16	-34.9	0	K.NIVDGSHQMEPGMPESFNVLLK.E + 2 Oxidation (M)
DS14	RNA polymerase-associated protein RapA (rapA)	WP_004257655	D4BWT1	110.4/5.07	175	1.8e-10	0.34	24	73	100	1	Start	–	End	Observed	Mr(expt)	Mr(calc)	ppm	M	Peptide	1	MPFTLGQRWI	SDTESELGLG	AVVAIDARMV	TLLFPASGEN	RLYSSSDAPI
												29	–	41	1450.71	1449.7	1449.73	-20.9	0	R.MVTLLFPASGENR.L + Oxidation (M)	51	TRVMFNEGDT	ITSHEGWQLQ	VESIEEDKGL	LTYIGTRLDT	QETGVSLREV
												42	–	52	1209.58	1208.58	1208.6	-22.3	0	R.LYSSSDAPITR.V	101	FLDSKLTFNK	PQDRLFAGQI	DRMDRFALRF	RARKFQSEQV	KHQATGLRGI
												106	–	114	1118.58	1117.57	1117.59	-17.9	0	K.LTFNKPQDR.L	151	RASLIPHQLH	IANEVGKRHH	PRVLLADEVG	LGKTIEAGMI	IHQQLMAGRA
												115	–	122	919.485	918.478	918.492	-15.7	0	R.LFAGQIDR.M	201	ERVLVIVPDS	LQHQWLVEML	RRFNLRFSLF	DDSRYSEAQH	DSDNPFETEQ
												135	–	148	1628.85	1627.84	1627.84	-0.16	1	K.FQSEQVKHQATGLR.G	251	LVLCSLDFVR	RNKQRFDQLV	EAGWDMMVVD	EAHHLQWSET	APSREYQVIE
												184	–	199	1784.86	1783.85	1783.91	-32.8	0	K.TIEAGMIIHQQLMAGR.A + Oxidation (M)	301	TLAENIPSIL	LLTATPEQLG	QESHFARLRL	LDPSRFHDYQ	DFIAEQENYR
												203	–	221	2291.19	2290.18	2290.25	-30.7	0	R.VLVIVPDSLQHQWLVEMLR.R + Oxidation (M)	351	PVADAVSLLL	SGDKLTNDQQ	NLLNELIKEQ	DIEPLLKAAN	LEGEDGNAAR
												227	–	234	986.443	985.436	985.451	-14.8	0	R.FSLFDDSR.Y	401	QELINMLMDR	HGTSRLLFRN	TRNGVKGFPR	RELHSLKMPL	PTQYQTAIKV
												295	–	327	3710.86	3709.86	3709.92	-17.4	0	R.EYQVIETLAENIPSILLLTATPEQLGQESHFAR.L	451	AGIMGSKKDV	ETRAKEMLYP	EQIYQEFEGE	NATWWNFDPR	VEWLMGFLTA
												336	–	364	3340.54	3339.53	3339.6	-21.7	0	R.FHDYQDFIAEQENYRPVADAVSLLLSGDK.L	501	NRHEKVLVIC	AKAATALQLE	QVLREREAIR	AAVFHEGLSL	LERDRAAAYF
												401	–	410	1294.6	1293.59	1293.61	-9.48	0	R.QELINMLMDR.H + 2 Oxidation (M)	551	ASQEEGAQVL	LCSEIGSEGR	NFQFANQLVM	FDLPFNPDLL	EQRIGRLDRI
												401	–	415	1800.87	1799.86	1799.88	-8.13	1	R.QELINMLMDRHGTSR.L	601	GQSRDISIHV	PYLENTAQSV	LIRWYHEGLD	AFEHTCPTGR	AIYDKYYQPL
												438	–	457	2166.14	2165.13	2165.12	3.16	1	K.MPLPTQYQTAIKVAGIMGSK.K + 2 Oxidation (M)	651	LQFMAEPTVT	EGFDDFIKTC	RAEHDSLKLQ	LEQGRDRLLE	MHSNGGESGN
												459	–	465	818.442	817.434	817.429	6.09	1	K.DVETRAK.E	701	LLAEEIGEGD	NDTELVNFAL	NLFDIVGINQ	EDKSDNLIIL	TPSDHMLVPD
												491	–	502	1452.7	1451.69	1451.72	-19.6	0	R.VEWLMGFLTANR.H + Oxidation (M)	751	FPGLPQDGCT	ITFDREQALS	REDTQFISWE	HPIIRNGLDL	VLSGDTGSCA
												513	–	524	1312.73	1311.72	1311.75	-21.9	0	K.AATALQLEQVLR.E	801	VSLLKNKALP	VGTLLTELIY	VVEAQAPKHL	QISRFLPATP	VRLLIDLKGN
												531	–	543	1441.75	1440.74	1440.77	-22.3	0	R.AAVFHEGLSLLER.D	851	NLSSQVEFES	FNRQLNAINR	HMASKLVNAV	QNEVHSVLRL	SEPMIEKEAK
												571	–	593	2812.31	2811.3	2811.37	-24.3	0	R.NFQFANQLVMFDLPFNPDLLEQR.I + Oxidation (M)	901	ALIENAKEAA	DKALTLELSR	LEALKAVNPN	IRDEELDIIE	EERQQLMTNI
												624	–	640	2075.9	2074.89	2074.9	-3.57	0	R.WYHEGLDAFEHTCPTGR.A	951	DQATWRLDAI	RLVVVTHQ
												772	–	785	1770.84	1769.83	1769.87	-23.6	0	R.EDTQFISWEHPIIR.N
												835	–	842	900.519	899.512	899.523	-12	0	R.FLPATPVR.L
												849	–	863	1727.76	1726.75	1726.79	-23	0	K.GNNLSSQVEFESFNR.Q
												871	–	889	2148.04	2147.03	2147.13	-45	1	R.HMASKLVNAVQNEVHSVLR.L + Oxidation (M)
												876	–	889	1577.84	1576.83	1576.87	-23.4	0	K.LVNAVQNEVHSVLR.L
DS15	Aconitate hydratase B (acnB)	WP_004261955	A0A6N4UD50	94.1/5.1	230	5.6e-16	0.5	32	77	100	1	Start	–	End	Observed	Mr(expt)	Mr(calc)	ppm	M	Peptide	1	MLEEYRKHVA	ERAAQGIVPK	PLDASQVAAL	VELLKNPPKG	EEDFLLDLLT
												1	–	6	856.38	855.372	855.38	-8.66	0	-.MLEEYR.K + Oxidation (M)	51	NRVPPGVDEA	AYVKAGFLAA	IAKGETSSSL	ISPEKAIELL	GTMQGGYNIH
												36	–	52	1970.97	1969.96	1970.01	-25.9	1	K.NPPKGEEDFLLDLLTNR.V	101	ALIEALDDEK	LAPIAAKALS	HTLLMFDNFY	DVEEKAKAGN	IHAKQVIESW
												53	–	64	1244.61	1243.61	1243.64	-32.1	0	R.VPPGVDEAAYVK.A	151	ADAEWFKERP	ALAEKMTVTV	FKVTGETNTD	DLSPAPDAWS	RPDIPLHALA
												86	–	110	2730.28	2729.28	2729.36	-29.9	0	K.AIELLGTMQGGYNIHALIEALDDEK.L + Oxidation (M)	201	MLKNARDGIE	PDDAGNVGPI	KQIDALNKKG	FPLAYVGDVV	GTGSSRKSAT
												118	–	135	2187.96	2186.96	2187.02	-28.4	0	K.ALSHTLLMFDNFYDVEEK.A + Oxidation (M)	251	NSVLWFMGDD	IPFVPNKRGG	GVVLGGKIAP	IFFNTMEDAG	ALPIEVDVSK
												145	–	157	1608.73	1607.72	1607.76	-26.3	0	K.QVIESWADAEWFK.E	301	LNMGDVIDIY	PFKGEVRNHE	TGELLETFEL	KTDVLIDEVR	AGGRIPLIIG
												173	–	203	3347.58	3346.57	3346.65	-24.6	0	K.VTGETNTDDLSPAPDAWSRPDIPLHALAMLK.N + Oxidation (M)	351	RGLTNKARES	LGLEATDVFR	HAKSVAQSNR	GFSLAQKMVG	RACGRPGIRP
												230	–	246	1681.81	1680.8	1680.85	-28	0	K.GFPLAYVGDVVGTGSSR.K	401	GEYCEPKMTS	VGSQDTTGPM	TRDELKDLAC	LGFSADLVMQ	SFCHTAAYPK
												248	–	268	2410.11	2409.1	2409.18	-30.7	1	K.SATNSVLWFMGDDIPFVPNKR.G + Oxidation (M)	451	PVDVTTHHTL	PDFIMNRGGV	SLRPGDGIIH	SWLNRMLLPD	TVGTGGDSHT
												278	–	300	2493.19	2492.18	2492.25	-29	0	K.IAPIFFNTMEDAGALPIEVDVSK.L + Oxidation (M)	501	RFPIGISFPA	GSGLVAFAAA	TGVMPLDMPE	SVLVRFKGEM	QPGITLRDLV
												301	–	313	1540.72	1539.72	1539.76	-30.7	0	K.LNMGDVIDIYPFK.G + Oxidation (M)	551	HAIPLYAIKD	GLLTVEKKGK	KNIFSGRILE	IEGLPELKVE	QAFELADASA
												318	–	331	1659.78	1658.77	1658.82	-28	0	R.NHETGELLETFELK.T	601	ERSAAGCTIK	LDKAPIIEYL	QSNIVLLKWM	IAEGYGDRRT	IERRIKGMES
												332	–	340	1059.54	1058.53	1058.56	-28.5	0	K.TDVLIDEVR.A	651	WLADPQLLEG	DADAEYAAVI	EIDLNDIKEP	ILCAPNDPDD	ARLLSDVQNE
												408	–	422	1568.71	1567.71	1567.7	6.66	0	K.MTSVGSQDTTGPMTR.D	701	KIDEVFIGSC	MTNIGHFRAA	GKLLDSHKGQ	LPTRLWVAPP	TKMDAAQLTE
												468	–	485	1933.98	1932.97	1933.03	-28.2	0	R.GGVSLRPGDGIIHSWLNR.M	751	EGYYSVFGKS	GARIEVPGCS	LCMGNQARVA	DGATVVSTST	RNFPNRLGTG
												486	–	501	1672.75	1671.75	1671.79	-25.3	0	R.MLLPDTVGTGGDSHTR.F + Oxidation (M)	801	ANVYLASAEL	AAVASLLGRL	PTPAEYLQFM	DKVDETAADT	YRYLNFDQLS
												536	–	547	1392.69	1391.69	1391.72	-27.3	1	R.FKGEMQPGITLR.D + Oxidation (M)	851	QYTEKADGVI	FQTAV
												578	–	588	1253.71	1252.7	1252.73	-22.7	0	R.ILEIEGLPELK.V
												589	–	602	1535.69	1534.69	1534.73	-26.1	0	K.VEQAFELADASAER.S
												629	–	638	1197.5	1196.5	1196.53	-27.4	0	K.WMIAEGYGDR.R
												629	–	638	1213.5	1212.5	1212.52	-22.5	0	K.WMIAEGYGDR.R + Oxidation (M)
												629	–	639	1353.6	1352.59	1352.63	-26.4	1	K.WMIAEGYGDRR.T
												629	–	639	1369.6	1368.59	1368.62	-26.3	1	K.WMIAEGYGDRR.T + Oxidation (M)
												723	–	734	1364.67	1363.66	1363.76	-71.5	1	K.LLDSHKGQLPTR.L
												735	–	742	911.522	910.514	910.528	-14.5	0	R.LWVAPPTK.M
												743	–	759	1924.81	1923.8	1923.86	-28.8	0	K.MDAAQLTEEGYYSVFGK.S + Oxidation (M)
												779	–	791	1263.6	1262.59	1262.65	-43.2	0	R.VADGATVVSTSTR.N
												797	–	819	2217.16	2216.16	2216.22	-26.7	0	R.LGTGANVYLASAELAAVASLLGR.L
												820	–	842	2674.21	2673.2	2673.26	-23.9	1	R.LPTPAEYLQFMDKVDETAADTYR.Y
												820	–	842	2690.19	2689.19	2689.26	-26.3	1	R.LPTPAEYLQFMDKVDETAADTYR.Y + Oxidation (M)
												843	–	855	1648.74	1647.73	1647.78	-27.3	0	R.YLNFDQLSQYTEK.A
												856	–	865	1020.48	1019.47	1019.53	-54.5	0	K.ADGVIFQTAV.-
DS16	Leucine--tRNA ligase (leuS)	WP_004257043	D4BVZ5	98.3/5.16	97	0.011	0.25	22	74	100	1	Start	–	End	Observed	Mr(expt)	Mr(calc)	ppm	M	Peptide	1	MQEQYRPEDI	EPKVQRHWDE	KATFKVTEDN	SKEKYYCLSM	LPYPSGRLHM
												1	–	13	1662.75	1661.74	1661.77	-18	0	-.MQEQYRPEDIEPK.V	51	GHVRNYTMGD	VISRYQRLLG	KNVLQPIGWD	AFGLPAEGAA	VKNNTAPAPW
												1	–	13	1678.75	1677.74	1677.77	-13.5	0	-.MQEQYRPEDIEPK.V + Oxidation (M)	101	TYANIDYMKN	QLKMLGFGYD	WDREVTTCTP	EYYRWEQWFF	TKLYEKGLVY
												2	–	13	1531.7	1530.69	1530.73	-26.6	0	M.QEQYRPEDIEPK.V	151	KKTSAVNWCP	HDLTVLANEQ	VVDGCCWRCD	TPVERKEIPQ	WFIKITDYAE
												48	–	54	849.388	848.381	848.444	-74	0	R.LHMGHVR.N	201	ELLNDLDKLD	DWPEQVKTMQ	RNWIGRSEGT	EITFNVADRD	ETLTVYTTRP
												48	–	54	865.442	864.435	864.439	-4.13	0	R.LHMGHVR.N + Oxidation (M)	251	DTFMGATYVA	VAAGHPLAKE	AATNNPELAQ	FIDECRNTKT	AEADMATMDK
												55	–	64	1171.54	1170.54	1170.53	1.05	0	R.NYTMGDVISR.Y + Oxidation (M)	301	KGMATGLFVI	HPLTQEKLPI	WVANFVLMEY	GTGAVMAVPA	HDQRDWEFAH
												72	–	92	2153.1	2152.1	2152.13	-15.8	0	K.NVLQPIGWDAFGLPAEGAAVK.N	351	KYNLPIKAVI	ADADGNEPDL	SQEAMTEKNA	LINSGEFSGL	DHQAGFNAIS
												93	–	109	1985.87	1984.87	1984.9	-16.6	0	K.NNTAPAPWTYANIDYMK.N + Oxidation (M)	401	DKLVALGAGQ	RKVNYRLRDW	GVSRQRYWGA	PIPMATLEDG	TVVPVPEDQL
												114	–	123	1275.53	1274.52	1274.54	-11.4	0	K.MLGFGYDWDR.E + Oxidation (M)	451	PVILPEDVVM	NGITSPIKAD	PEWAKMTING	QPALRETDTF	DTFMESSWYY
												186	–	194	1188.67	1187.66	1187.67	-10.2	1	R.KEIPQWFIK.I	501	ARYTCPQYDD	GMLDPEAANY	WLPVDQYIGG	IEHAIMHLMY	FRFFHKLMRD
												187	–	194	1060.58	1059.57	1059.58	-4.21	0	K.EIPQWFIK.I	551	AGLVNSDEPA	KRLLCQGMVL	ADAFYYTGSD	GQRVWVSPAD	AIVERDDKNR
												290	–	301	1327.61	1326.6	1326.58	15.8	1	K.TAEADMATMDKK.G + Oxidation (M)	601	IIKAVDNEGH	ELVYTGMSKM	SKSKNNGIDP	QLMVEKYGAD	TVRLFMMFAA
												302	–	317	1757.9	1756.89	1756.92	-15	0	K.GMATGLFVIHPLTQEK.L + Oxidation (M)	651	PPELTLEWQE	SSVEGANRFV	RRVWRLVHEH	SQKGATSPLD	ISTLTPEQKD
												345	–	351	932.425	931.418	931.419	-1.16	0	R.DWEFAHK.Y	701	LRRDLHKTIA	KVSDDFSRRY	AFNTAIAAIM	EFMNKLVRAP	QETEQDRALV
												417	–	424	988.521	987.514	987.525	-10.9	1	R.LRDWGVSR.Q	751	QESLEAITLM	LSPIIPHACF	EMWKALGHQT	DIDFAQWPVA	DEKAMIDDTK
												476	–	485	1116.57	1115.56	1115.58	-12.9	0	K.MTINGQPALR.E + Oxidation (M)	801	LVVVQVNGKV	RGRITVPADA	NQEFVLDMAK	NEPSVAKYLE	GVGIRKVIYV
												584	–	595	1341.69	1340.69	1340.71	-15.7	0	R.VWVSPADAIVER.D
												625	–	636	1357.69	1356.68	1356.67	10.4	0	K.NNGIDPQLMVEK.Y
												625	–	636	1373.67	1372.66	1372.67	-2.53	0	K.NNGIDPQLMVEK.Y + Oxidation (M)
												644	–	668	2885.3	2884.29	2884.34	-17.8	0	R.LFMMFAAPPELTLEWQESSVEGANR.F + 2 Oxidation (M)
												739	–	747	1073.49	1072.48	1072.48	2.71	0	R.APQETEQDR.A
												775	–	793	2141	2139.99	2140.02	-16.2	0	K.ALGHQTDIDFAQWPVADEK.A
DS17	Phenylalanine--tRNA ligase subunit beta (pheT)	WP_004263719	D4C2Y3	88.0/5.09	135	1.8e-06	0.35	21	72	100	1	Start	–	End	Observed	Mr(expt)	Mr(calc)	ppm	M	Peptide	1	MKFSELWLRE	WVNPAISSEA	LSDQITMAGL	EVDGVDAVAG	QFHGVVVGEV
												3	–	9	950.502	949.495	949.502	-7.58	0	K.FSELWLR.E	51	VECGQHPNAD	KLRVTKVNVG	GERLLDIVCG	APNCRQGLKV	AVATVGAVLP
												74	–	89	1813.85	1812.84	1812.93	-50.2	1	R.LLDIVCGAPNCRQGLK.V	101	GDFKIKAAKL	RGEPSEGMLC	SYSELGISDD	HSGIIELPQD	ATIGTDIREY
												90	–	104	1443.8	1442.79	1442.81	-14.5	0	K.VAVATVGAVLPGDFK.I	151	LKLDDNAIEI	SITPNRADCL	SILGVARDVA	VINKLALNEP	VINAVSATTK
												153	–	166	1570.79	1569.78	1569.8	-10.9	0	K.LDDNAIEISITPNR.A	201	DTFPIRVEAP	NACPRFLGRV	IKNIDVSAPT	PMWMKEKLRR	GGVRSIDAVV
												310	–	329	1957.97	1956.97	1956.99	-12.5	0	K.ALGIAGIFGGEHSGVNTETK.N	251	DITNYVLLEL	GQPQHAYDLD	RLDGAIVARM	AKEGEKLVLL	DGSEATLKSD
												330	–	346	1965.98	1964.97	1965	-14.7	0	K.NILLECAFFDPLSITGR.A	301	TLVIADESKA	LGIAGIFGGE	HSGVNTETKN	ILLECAFFDP	LSITGRARNY
												349	–	359	1270.58	1269.57	1269.59	-13.3	0	R.NYGLHTDASHR.F	351	GLHTDASHRF	ERGVDPQLQF	KAIERATALI	VEICGGEVGE	IIDVTSEQHL
												363	–	371	1031.54	1030.53	1030.54	-12.2	0	R.GVDPQLQFK.A	401	PKAANIKLTR	NKLDRLIGHF	IEDELVTDIL	TRLGCKVTVS	ANTWDVVAPS
												453	–	467	1822.82	1821.82	1821.85	-16.7	0	R.FDMQIEEDLVEEVAR.V	451	WRFDMQIEED	LVEEVARVYG	YNSIPDVPLR	ADLTMTNHKE	ANLPLKRIKA
												453	–	467	1838.83	1837.82	1837.84	-9.22	0	R.FDMQIEEDLVEEVAR.V + Oxidation (M)	501	MLVDRGYQEA	ITYSFVDPKV	QALLHPQQDA	LLLPNPISVD	MSAMRLSLLT
												468	–	480	1492.76	1491.75	1491.77	-14.5	0	R.VYGYNSIPDVPLR.A	551	GLLGTVVYNQ	NRQQNRIRLF	ETGLRFIPDN	QAEYGIRQEP	MLAGVITGNR
												520	–	545	2889.46	2888.46	2888.49	-10.9	0	K.VQALLHPQQDALLLPNPISVDMSAMR.L + 2 Oxidation (M)	601	FEEHWSLDKQ	VVDFFDLKGD	LEAVFELTGK	LNQITFKSEA	HPALHPGQSA
												546	–	562	1861.03	1860.02	1860.05	-14.1	0	R.LSLLTGLLGTVVYNQNR.Q	651	GIYLENEHIG	FIGVVHPELE	RKLDLNGRTV	VFEVRSDAIA	QRVIPEAKAI
												569	–	575	835.464	834.457	834.46	-3.88	0	R.LFETGLR.F	701	SRYPSNRRDI	AVVVPEDVAA	AEVLAECKKV	GINHIVGINL	FDVYCGEGIA
												588	–	600	1401.7	1400.69	1400.71	-12.4	0	R.QEPMLAGVITGNR.F + Oxidation (M)	751	DGYKSLAISL	VFQDTQRTME	EEEITATVDL	CIAALKQRFQ	ASLRD
												601	–	609	1190.54	1189.53	1189.54	-5	0	R.FEEHWSLDK.Q
												610	–	618	1110.58	1109.57	1109.58	-4.59	0	K.QVVDFFDLK.G
												619	–	630	1278.66	1277.66	1277.65	4.82	0	K.GDLEAVFELTGK.L
												638	–	671	3703.85	3702.85	3702.85	-2.15	0	K.SEAHPALHPGQSAGIYLENEHIGFIGVVHPELER.K
												679	–	685	849.481	848.473	848.476	-2.58	0	R.TVVFEVR.S
												755	–	767	1477.78	1476.78	1476.79	-11.9	0	K.SLAISLVFQDTQR.T
DS18	Acetyltransferase component of pyruvate dehydrogenase complex (aceF)	WP_004261981	D4C0C8	64.8/5.06	105	0.0018	0.34	18	73	100	1	Start	–	End	Observed	Mr(expt)	Mr(calc)	ppm	M	Peptide	1	MSIEIQVPDI	GADEVEVTEV	MVKVGDKVEA	EQSLITVEGD	KASMEVPSPQ
												2	–	23	2416.23	2415.22	2415.21	3.83	0	M.SIEIQVPDIGADEVEVTEVMVK.V + Oxidation (M)	51	AGVVKEIKIA	VGDKVTTGKL	IMVFEAEAGA	AAPAPAEAPT	APAAAPSAAA
												201	–	220	2160.05	2159.04	2159.03	3.77	0	K.DVNVPDIGGDEVEVTEVMVK.V + Oxidation (M)	101	SKDVAVPDIG	GDEVEVTEIM	VKVGDKVEAE	QSLITVEGDK	ASMEVPAPFA
												303	–	324	2477.23	2476.22	2476.22	0.38	1	K.ATDSKTEFVENDAYIHATPVIR.R	151	GTVKEIKIAT	GDKVKTGSLI	MVFEVAGAAP	AAAPAAQAAA	PAAPAASAIK
												308	–	324	1975	1973.99	1973.98	2.46	0	K.TEFVENDAYIHATPVIR.R	201	DVNVPDIGGD	EVEVTEVMVK	VGDTVSAEQS	IITVEGDKAS	MEVPAPFAGT
												308	–	325	2131.09	2130.08	2130.09	-0.76	1	K.TEFVENDAYIHATPVIRR.L	251	VKEIKIATGD	KVKTGSLIMT	FEVAGAAPAA	APAAQPSAPA	PAAAPAQAAP
												349	–	356	951.498	950.491	950.471	20.9	0	R.EDVQAYVK.D	301	AKATDSKTEF	VENDAYIHAT	PVIRRLAREF	GVNLAKVKGT	GRKGRILRED
												361	–	380	1963.03	1962.03	1962.01	5.57	1	K.RAEAPAAAGGGLPGMLPWPK.V + Oxidation (M)	351	VQAYVKDAVK	RAEAPAAAGG	GLPGMLPWPK	VDYSKFGEVE	EVELGRIQKI
												386	–	396	1263.62	1262.61	1262.61	-1.11	0	K.FGEVEEVELGR.I	401	SGANLSRNWV	MIPHVTLMEE	VDTTEVEEFR	KQQNKEAEKK	KLDVKITPLV
												400	–	407	817.456	816.449	816.445	4.08	0	K.ISGANLSR.N	451	FVMKAVARAL	EEMPRFNSSI	SEDAQRLFLK	KYINIGIAVD	TPNGLVVPVF
												408	–	430	2836.31	2835.3	2835.31	-1.68	0	R.NWVMIPHVTLMEEVDTTEVEEFR.K + 2 Oxidation (M)	501	KDVNKKGILE	LSRELMEVSK	KARAGKLTAS	DMQGGCFTIS	SLGGIGTTGF
												446	–	458	1460.8	1459.79	1459.86	-47.3	1	K.ITPLVFVMKAVAR.A + Oxidation (M)	551	APIVNAPEVA	IMGLSRSSMK	PVWNGSEFVP	RLILPMSLSF	DHRVIDGADG
												459	–	465	861.431	860.423	860.406	19.9	0	R.ALEEMPR.F + Oxidation (M)	601	ARFITLVGQL	MSDIRRLVM
												466	–	476	1253.58	1252.57	1252.57	0.051	0	R.FNSSISEDAQR.L
												567	–	581	1736.85	1735.84	1735.84	2.05	0	R.SSMKPVWNGSEFVPR.L + Oxidation (M)
												582	–	593	1444.78	1443.77	1443.75	10.7	0	R.LILPMSLSFDHR.V + Oxidation (M)
												594	–	602	873.455	872.448	872.435	14.5	0	R.VIDGADGAR.F
												603	–	615	1492.81	1491.8	1491.81	-7.09	0	R.FITLVGQLMSDIR.R
												603	–	615	1508.82	1507.81	1507.81	4.47	0	R.FITLVGQLMSDIR.R + Oxidation (M)
DS19	Polynucleotide phosphorylase/ polyadenylase (pnp)	KLN46004	Nil	77.0/4.98	133	2.8e-06	0.26	18	45	100	1	Start	–	End	Observed	Mr(expt)	Mr(calc)	ppm	M	Peptide	1	MLNPIVRKFQ	YGQHTVSIET	GMIARQASAA	VMVNMDDTAV	FVTAVAQKKV
												8	–	25	2082.07	2081.07	2081.04	14.8	1	R.KFQYGQHTVSIETGMIAR.Q + Oxidation (M)	51	KEGQDFFPLT	VNYQERTYAA	GRIPGSFFRR	EGRPGEGETL	IARLIDRPLR
												9	–	25	1954	1952.99	1952.94	25.8	0	K.FQYGQHTVSIETGMIAR.Q + Oxidation (M)	101	PLFPEGFLNE	IQIIATVVSV	NPQVNPDIVA	MIGASAVLAL	SGVPFNGPIG
												52	–	66	1842.9	1841.9	1841.86	21.2	0	K.EGQDFFPLTVNYQER.T	151	AARVGFINDQ	YVLNPTADEL	KKSRLDLVVA	GTDNAVLMVE	SEAELLSEEQ
												73	–	79	823.468	822.461	822.439	26.3	0	R.IPGSFFR.R	201	MLGAVVFGHD	QQQVVIQNIN	ELVKEAGKEK	WDWQPEPVNQ	ALNDRVAALA
												81	–	93	1384.76	1383.75	1383.71	27.8	0	R.EGRPGEGETLIAR.L	251	ESRMGDAYRI	TEKQERYAQV	DLIKDEVIAT	LVAEDENVDV	SEVSDILANL
												154	–	171	2036.08	2035.08	2035.03	24.6	0	R.VGFINDQYVLNPTADELK.K	301	EKQVVRTRVI	RGEPRIDGRE	KDMVRALDVR	TGVLPRTHGS	ALFTRGETQA
												231	–	245	1867.91	1866.9	1866.86	20.7	0	K.WDWQPEPVNQALNDR.V	351	LVTATLGTER	DAQVIDQLMG	EYTDRFLFHY	NFPPYSVGET	GMVGSPKRRE
												346	–	360	1546.84	1545.84	1545.8	24.3	0	R.GETQALVTATLGTER.D	401	IGHGRLAKRG	VLAVMPDHAD	FPYTVRVVSE	ITESNGSSSM	ASVCGASLAL
												361	–	375	1753.85	1752.84	1752.8	24.4	0	R.DAQVIDQLMGEYTDR.F	451	MDAGVPIKAA	VAGIAMGLVK	EGDDFVVLSD	ILGDEDHLGD	MDFKVAGSRE
												361	–	375	1769.85	1768.85	1768.79	29.3	0	R.DAQVIDQLMGEYTDR.F + Oxidation (M)	501	GISALQMDIK	IEGITREIMQ	VALNQAKGAR	LHILGTMEQA	INGPREEISE
												410	–	426	1903.99	1902.98	1902.93	27.1	0	R.GVLAVMPDHADFPYTVR.V + Oxidation (M)	551	FAPRIYTIKI	NADKIKDVIG	KGGSVIRALT	EETGTTIEIE	DDGTVKIAAT
												531	–	545	1649.9	1648.9	1648.87	15.1	0	R.LHILGTMEQAINGPR.E	601	DGLKAKEAIR	RIEDITAEVE	VGRIYPGKVT	RIVDFGAFVA	IGGGKEGLVH
												531	–	545	1665.91	1664.9	1664.87	22.9	0	R.LHILGTMEQAINGPR.E + Oxidation (M)	651	ISQIADKRVE	KVTDYLQMGQ	EVPVKVLEID	RQGRIRLSMK	EAVATEEASA
												531	–	554	2724.4	2723.39	2723.37	7.19	1	R.LHILGTMEQAINGPREEISEFAPR.I + Oxidation (M)	701	QPQDSAE
												546	–	554	1077.55	1076.55	1076.51	29	0	R.EEISEFAPR.I
												611	–	623	1486.82	1485.81	1485.78	22.8	1	R.RIEDITAEVEVGR.I
												612	–	623	1330.71	1329.7	1329.68	19.8	0	R.IEDITAEVEVGR.I
												662	–	675	1622.86	1621.85	1621.8	30.6	0	K.VTDYLQMGQEVPVK.V + Oxidation (M)
DS20	Phosphoenolpyruvate synthase (ppsA)	WP_004263765	A0A2X2DHH1	87.8/4.78	122	3.5e-05	0.34	18	55	100	1	Start	–	End	Observed	Mr(expt)	Mr(calc)	ppm	M	Peptide	1	MSTNGLTPCN	VLWYNQLGMN	DVDRVGGKNA	SLGEMITNLS	DLGVSVPNGF
												70	–	93	2659.42	2658.41	2658.35	22.9	0	R.IYNLLDETDIDDVNQLAVAGAQIR.Q	51	ATTAQAFNDF	LEQSGVNQRI	YNLLDETDID	DVNQLAVAGA	QIRQWVIDTP
												111	–	128	1897.93	1896.92	1896.89	20.2	0	R.DAFAQLSEGEAEASFAVR.S	101	LTKELEQDIR	DAFAQLSEGE	AEASFAVRSS	ATAEDMPDAS	FAGQQETFLN
												129	–	162	3539.85	3538.84	3538.71	35.2	0	R.SSATAEDMPDASFAGQQETFLNVQGIDAVLVAIK.H + Oxidation (M)	151	VQGIDAVLVA	IKHVFASLFN	DRAISYRVHQ	GYDHRGVALS	AGVQRMVRSD
												163	–	172	1205.62	1204.61	1204.6	12.3	0	K.HVFASLFNDR.A	201	LASSGVMFTI	DTESGFDQVV	FITSAYGLGE	MVVQGAVNPD	EFYVHKPTLA
												178	–	185	1011.5	1010.49	1010.47	20.9	0	R.VHQGYDHR.G	251	NNRPAIVRRT	LGSKKLQMVY	ANSKEHGKQV	QIEDVPEALR	NRFSLTDLEV
												279	–	290	1396.76	1395.75	1395.74	13.2	0	K.QVQIEDVPEALR.N	301	EELARQAIQI	EKHYGRPMDI	EWAKDGHNGR	LYIVQARPET	VRSNQQVMER
												313	–	324	1518.73	1517.72	1517.71	10.1	0	K.HYGRPMDIEWAK.D + Oxidation (M)	351	YQLKQQGQVL	VEGRAIGHRI	GSGAVKVIHN	LSEMDRIQVG	DVLVTDMTDP
												331	–	342	1444.84	1443.83	1443.82	6.65	0	R.LYIVQARPETVR.S	401	DWEPIMKKAA	AIVTNRGGRT	CHAAIIAREL	GIPAVVGCGD	ATDRLQEGQE
												351	–	364	1645.85	1644.84	1644.89	-31.3	1	R.YQLKQQGQVLVEGR.A	451	VTVSCSEGDT	GFVYEGKLAF	EIHSSEVSDM	PNLDVKIMMN	VGNPDRAFDF
												468	–	486	2147.07	2146.07	2146.03	19.8	0	K.LAFEIHSSEVSDMPNLDVK.I + Oxidation (M)	501	ACLPNEGVGL	ARLEFIINRM	IGVHPRALLE	FDQQSPELQA	EIRQMMAGYD
												497	–	512	1736.87	1735.86	1735.84	14.4	0	R.AFDFACLPNEGVGLAR.L	551	DPIEFYVGKL	TEGISTLAAA	FWPKRVIVRL	SDFKSNEYAN	LVGGDIYEPE
												513	–	519	904.53	903.523	903.518	5.87	0	R.LEFIINR.M	601	EENPMLGFRG	AGRYVSDSFR	ACFALECEAV	KRVRNTMGLT	NVEVMIPFVR
												527	–	543	1987.08	1986.07	1986.01	34.7	0	R.ALLEFDQQSPELQAEIR.Q	651	TVAQAESVVA	ELAKHDLKRG	ENGLKVIMMC	EIPSNALLAD	QFLEHFDGFS
												560	–	574	1604.9	1603.89	1603.86	18.2	0	K.LTEGISTLAAAFWPK.R	701	IGSNDMTQLT	LGLDRDSGVV	SELFDERNDA	VKAMLSMAIQ	AAKRQNKYVG
												585	–	609	2843.34	2842.33	2842.28	20.1	0	K.SNEYANLVGGDIYEPEEENPMLGFR.G	751	ICGQGPSDHQ	DFAQWLVDEG	IDSLSLNPDT	VVQTWLTIAE	NQ
												585	–	609	2859.35	2858.34	2858.27	23.7	0	K.SNEYANLVGGDIYEPEEENPMLGFR.G + Oxidation (M)
												635	–	650	1852.94	1851.94	1851.92	6.99	0	R.NTMGLTNVEVMIPFVR.T + 2 Oxidation (M)
												716	–	727	1352.65	1351.64	1351.63	13.6	0	R.DSGVVSELFDER.N
DS21	Phosphoenolpyruvate synthase (ppsA)	WP_004263765	A0A2X2DHH1	87.8/4.78	170	5.6e-10	0.39	23	74	100	1	Start	–	End	Observed	Mr(expt)	Mr(calc)	ppm	M	Peptide	1	MSTNGLTPCN	VLWYNQLGMN	DVDRVGGKNA	SLGEMITNLS	DLGVSVPNGF
												70	–	93	2659.37	2658.36	2658.35	3.22	0	R.IYNLLDETDIDDVNQLAVAGAQIR.Q	51	ATTAQAFNDF	LEQSGVNQRI	YNLLDETDID	DVNQLAVAGA	QIRQWVIDTP
												94	–	103	1200.66	1199.66	1199.65	0.12	0	R.QWVIDTPLTK.E	101	LTKELEQDIR	DAFAQLSEGE	AEASFAVRSS	ATAEDMPDAS	FAGQQETFLN
												111	–	128	1897.91	1896.9	1896.89	7.33	0	R.DAFAQLSEGEAEASFAVR.S	151	VQGIDAVLVA	IKHVFASLFN	DRAISYRVHQ	GYDHRGVALS	AGVQRMVRSD
												129	–	162	3539.78	3538.77	3538.71	15.5	0	R.SSATAEDMPDASFAGQQETFLNVQGIDAVLVAIK.H + Oxidation (M)	201	LASSGVMFTI	DTESGFDQVV	FITSAYGLGE	MVVQGAVNPD	EFYVHKPTLA
												163	–	172	1205.6	1204.59	1204.6	-3.6	0	K.HVFASLFNDR.A	251	NNRPAIVRRT	LGSKKLQMVY	ANSKEHGKQV	QIEDVPEALR	NRFSLTDLEV
												178	–	185	1011.48	1010.47	1010.47	1.57	0	R.VHQGYDHR.G	301	EELARQAIQI	EKHYGRPMDI	EWAKDGHNGR	LYIVQARPET	VRSNQQVMER
												279	–	290	1396.75	1395.74	1395.74	6.03	0	K.QVQIEDVPEALR.N	351	YQLKQQGQVL	VEGRAIGHRI	GSGAVKVIHN	LSEMDRIQVG	DVLVTDMTDP
												313	–	324	1518.73	1517.72	1517.71	8.79	0	K.HYGRPMDIEWAK.D + Oxidation (M)	401	DWEPIMKKAA	AIVTNRGGRT	CHAAIIAREL	GIPAVVGCGD	ATDRLQEGQE
												331	–	342	1444.83	1443.82	1443.82	3.09	0	R.LYIVQARPETVR.S	451	VTVSCSEGDT	GFVYEGKLAF	EIHSSEVSDM	PNLDVKIMMN	VGNPDRAFDF
												351	–	364	1645.85	1644.84	1644.89	-31.6	1	R.YQLKQQGQVLVEGR.A	501	ACLPNEGVGL	ARLEFIINRM	IGVHPRALLE	FDQQSPELQA	EIRQMMAGYD
												355	–	364	1113.6	1112.6	1112.59	1.6	0	K.QQGQVLVEGR.A	551	DPIEFYVGKL	TEGISTLAAA	FWPKRVIVRL	SDFKSNEYAN	LVGGDIYEPE
												377	–	386	1229.61	1228.6	1228.59	9.71	0	K.VIHNLSEMDR.I + Oxidation (M)	601	EENPMLGFRG	AGRYVSDSFR	ACFALECEAV	KRVRNTMGLT	NVEVMIPFVR
												468	–	486	2147.05	2146.05	2146.03	9.31	0	K.LAFEIHSSEVSDMPNLDVK.I + Oxidation (M)	651	TVAQAESVVA	ELAKHDLKRG	ENGLKVIMMC	EIPSNALLAD	QFLEHFDGFS
												497	–	512	1736.85	1735.85	1735.84	5.91	0	R.AFDFACLPNEGVGLAR.L	701	IGSNDMTQLT	LGLDRDSGVV	SELFDERNDA	VKAMLSMAIQ	AAKRQNKYVG
												513	–	519	904.527	903.52	903.518	2.44	0	R.LEFIINR.M	751	ICGQGPSDHQ	DFAQWLVDEG	IDSLSLNPDT	VVQTWLTIAE	NQ
												520	–	526	825.448	824.441	824.433	10.3	0	R.MIGVHPR.A + Oxidation (M)
												527	–	543	1987.06	1986.05	1986.01	23.5	0	R.ALLEFDQQSPELQAEIR.Q
												560	–	574	1604.88	1603.87	1603.86	7.37	0	K.LTEGISTLAAAFWPK.R
												585	–	609	2859.29	2858.29	2858.27	5.32	0	K.SNEYANLVGGDIYEPEEENPMLGFR.G + Oxidation (M)
												614	–	620	873.412	872.405	872.403	2.56	0	R.YVSDSFR.A
												635	–	650	1852.94	1851.94	1851.92	7.5	0	R.NTMGLTNVEVMIPFVR.T + 2 Oxidation (M)
												716	–	727	1352.64	1351.63	1351.63	5.13	0	R.DSGVVSELFDER.N
												716	–	732	1879.91	1878.91	1878.9	5.38	1	R.DSGVVSELFDERNDAVK.A
DS22	Phosphoenolpyruvate--protein phosphotransferase (ptsP)	WP_004264877	A0A264VSY4	63.59/4.76	192	3.5e-12	0.52	21	65	100	1	Start	–	End	Observed	Mr(expt)	Mr(calc)	ppm	M	Peptide	1	MISGILVSPG	FAFGQALILK	EDPIVVSTKK	IADDQVDKEI	ARFIEGRNKS
												70	–	97	3227.42	3226.41	3226.63	-69.1	1	K.AEIFEGHIMLLEDEELEQEIVSLIKGDK.K	51	AEQLNLIKEK	AEKNLGAEKA	EIFEGHIMLL	EDEELEQEIV	SLIKGDKKTA
												99	–	124	2829.29	2828.28	2828.32	-14.7	0	K.TADAAAYSVIEDQAQALESLDDEYLK.E	101	DAAAYSVIED	QAQALESLDD	EYLKERAADV	RDIGKRLLKN	ILNIPIVDLS
												214	–	240	2965.48	2964.48	2964.52	-14.5	1	K.NGDFIVLDGVNNTIHLNPSEAEIDKLK.A	151	AISEEVILVA	ADLTPSETAQ	LNLDKVLGFI	TDLGGRTSHT	SIMARSLELP
												241	–	250	1298.62	1297.62	1297.63	-10.9	1	K.AFRDEYLQEK.E	201	AIVGTSDATS	KIKNGDFIVL	DGVNNTIHLN	PSEAEIDKLK	AFRDEYLQEK
												287	–	296	1035.51	1034.5	1034.51	-16.2	0	R.NGAEGVGLYR.T	251	EELAKLKDLP	AITLDGHQVE	VCANIGTVRD	VAGAERNGAE	GVGLYRTEFL
												297	–	304	1074.48	1073.48	1073.49	-7.02	0	R.TEFLFMDR.D + Oxidation (M)	301	FMDRDSLPTE	EEQFQAYKAV	AEAMGSQAVI	VRTMDIGGDK	DLPYMNLPKE
												297	–	318	2740.21	2739.2	2739.24	-12.5	1	R.TEFLFMDRDSLPTEEEQFQAYK.A + Oxidation (M)	351	ENPFLGWRAI	RICLDRKEIL	HSQLRAILRA	SKFGKLRIMF	PMVISVEEVR
												305	–	318	1684.76	1683.75	1683.76	-4.93	0	R.DSLPTEEEQFQAYK.A	401	ELKAELEMLK	AQLREEGKAF	DESIEVGVMV	ETPAAAVIAR	HLAKEVDFFS
												319	–	332	1417.73	1416.72	1416.74	-10.4	0	K.AVAEAMGSQAVIVR.T + Oxidation (M)	451	IGTNDLTQYT	LAVDRGNELI	SHLYNPMSPA	VLNLIKQVID	ASHAEGKWTG
												319	–	340	2235.19	2234.19	2234.1	37.2	1	K.AVAEAMGSQAVIVRTMDIGGDK.D + Oxidation (M)	501	MCGELAGDER	ATLLLLGMGL	DEFSMSAISI	PRIKKLIRNA	SFTDTQALAE
												333	–	349	1939.89	1938.89	1938.91	-10.5	1	R.TMDIGGDKDLPYMNLPK.E + 2 Oxidation (M)	551	QALAQPTADE	LMKLVDTFIQ	EKTLC
												350	–	358	1147.6	1146.59	1146.55	40.3	0	K.EENPFLGWR.A
												368	–	375	995.553	994.545	994.556	-10.6	0	K.EILHSQLR.A
												388	–	400	1565.79	1564.78	1564.8	-13.2	0	R.IMFPMVISVEEVR.E + Oxidation (M)
												388	–	400	1581.79	1580.79	1580.79	-4.18	0	R.IMFPMVISVEEVR.E + 2 Oxidation (M)
												419	–	440	2291.13	2290.12	2290.15	-12.3	0	K.AFDESIEVGVMVETPAAAVIAR.H + Oxidation (M)
												445	–	465	2404.13	2403.13	2403.16	-13.3	0	K.EVDFFSIGTNDLTQYTLAVDR.G
												466	–	486	2339.21	2338.2	2338.24	-14.7	0	R.GNELISHLYNPMSPAVLNLIK.Q + Oxidation (M)
												511	–	532	2367.2	2366.2	2366.22	-10.5	0	R.ATLLLLGMGLDEFSMSAISIPR.I + 2 Oxidation (M)
												539	–	563	2680.23	2679.22	2679.27	-17.9	0	R.NASFTDTQALAEQALAQPTADELMK.L + Oxidation (M)
												564	–	572	1092.59	1091.58	1091.59	-7.36	0	K.LVDTFIQEK.T
DS23	Oligopeptidase A (prlC)	WP_004263141	D4C239	77.5/5.07	133	2.8e-06	0.38	21	74	100	1	Start	–	End	Observed	Mr(expt)	Mr(calc)	ppm	M	Peptide	1	MTNSLLADSA	LPRFSTIEPA	DIFPAVQHVL	NEYRQTVENL	LSATDQYTWD
												2	–	13	1257.67	1256.66	1256.67	-6.49	0	M.TNSLLADSALPR.F	51	NLCQPLEEAS	DKLSRVWSPV	SHLHSVKNSP	ELREEYEKCL	PLLSEFSTWM
												14	–	34	2446.22	2445.22	2445.23	-6.71	0	R.FSTIEPADIFPAVQHVLNEYR.Q	101	GQHEPLYQAY	KSLKEGAEFN	SLSQAQRKSI	ENTLRDFELS	GIGLPAEKQQ
												129	–	135	832.43	831.423	831.445	-26.9	0	K.SIENTLR.D	151	RYGEIVARLS	EIASKFSNNV	LDATMGWTKL	IKDEKELAGM	PESAIAAAKA
												136	–	148	1375.7	1374.69	1374.7	-7.84	0	R.DFELSGIGLPAEK.Q	201	MAESKGEEGY	LLTLDMPSYL	PVMTYADNAE	LRREMSHAYS	TRASDQGPNA
												152	–	158	807.42	806.413	806.429	-19.8	0	R.YGEIVAR.L	251	GKWDNSELID	ELMALRHELA	QLLGFKNYAE	KSLATKMAES	PEQVLNFLND
												243	–	266	2646.21	2645.2	2645.24	-13.9	1	R.ASDQGPNAGKWDNSELIDELMALR.H + Oxidation (M)	301	LADRAHQQGE	NELAELTAFA	KEHYGVDTLE	SWDLAYYSEK	QKQHKFSLND
												253	–	266	1720.81	1719.8	1719.81	-8.12	0	K.WDNSELIDELMALR.H + Oxidation (M)	351	EQLRPYFPEQ	RVLNGLFEVV	HRIYGLTAKE	RNDVETWHKD	VRFFELYDET
												267	–	276	1155.64	1154.64	1154.64	-7.25	0	R.HELAQLLGFK.N	401	NTLRGSFYLD	LYAREHKRGG	AWMDDCVGRM	VHKDGSLQNP	VAYLTCNFNK
												287	–	304	2061.96	2060.95	2060.98	-15.8	0	K.MAESPEQVLNFLNDLADR.A	451	PLGDKPALFT	HNEVTTLFHE	FGHGLHHMLT	QIDVADVAGI	NGVPWDAVEL
												287	–	304	2077.97	2076.96	2076.98	-7.87	0	K.MAESPEQVLNFLNDLADR.A + Oxidation (M)	501	PSQFMENWCW	EPEALEFISG	HYETGEPLPT	EMLNSMLAAK	NYQSAMFVLR
												305	–	321	1856.9	1855.89	1855.91	-9.08	0	R.AHQQGENELAELTAFAK.E	551	QLEFGLFDFT	LHAEYDPAKG	AQVMPTLYAI	KDKVAVVPSP	KWSRFPHAFS
												322	–	340	2305	2304	2304.02	-10.8	0	K.EHYGVDTLESWDLAYYSEK.Q	601	HIFAGGYAAG	YYSYLWADVL	AADAYSRFSE	EGIFNRQTGQ	SFLDNILSRG
												346	–	361	2038.98	2037.98	2037.99	-7.02	0	K.FSLNDEQLRPYFPEQR.V	651	GSEEPMALFE	RFRGRKPELD	AMLKSYGIHG
												362	–	372	1282.71	1281.7	1281.72	-15.8	0	R.VLNGLFEVVHR.I
												393	–	404	1547.72	1546.72	1546.73	-9.74	0	R.FFELYDETNTLR.G
												405	–	414	1204.58	1203.58	1203.59	-13.5	0	R.GSFYLDLYAR.E
												419	–	433	1734.8	1733.79	1733.74	27.8	1	R.GGAWMDDCVGRMVHK.D + Oxidation (M)
												541	–	550	1244.6	1243.59	1243.6	-9.4	0	K.NYQSAMFVLR.Q + Oxidation (M)
												551	–	569	2241.07	2240.06	2240.08	-9.4	0	R.QLEFGLFDFTLHAEYDPAK.G
												628	–	636	1098.51	1097.5	1097.51	-14.8	0	R.FSEEGIFNR.Q
												637	–	649	1478.74	1477.74	1477.75	-10.6	0	R.QTGQSFLDNILSR.G
DS24	Type iii dna modification methyl transferase [Shewanella decolorationis]	WP_023266697	V1DKZ8	74.16/5.06	138	8.9e-07	0.41	21	71	100	1	Start	–	End	Observed	Mr(expt)	Mr(calc)	ppm	M	Peptide	1	MDKLKMHSPD	MTQQNIAKIQ	ALFPNCVTES	IGVDGELKLA	IDFDQLKQEL
												39	–	47	1062.6	1061.59	1061.58	12.3	0	K.LAIDFDQLK.Q	51	SDSLLEGDRE	RYHLNWPGKR	QSIVLANSPI	TKTLRPDLSK	SVDFDSTSNI
												48	–	61	1646.82	1645.81	1645.79	13.5	1	K.QELSDSLLEGDRER.Y	101	FIEGDNLEAI	KLLQDSYLGK	VKMIFIDPPY	NTGKDFIYSD	KFNKSSEEYF
												62	–	69	1014.53	1013.52	1013.51	14.4	0	R.YHLNWPGK.R	151	RESMQVDEFE	NKMVSNTETN	GRFHSDWLSM	MYPRLKLSRN	FLTEDGVIVV
												91	–	111	2314.13	2313.12	2313.1	7.72	0	K.SVDFDSTSNIFIEGDNLEAIK.L	201	HIDENEYPNL	EKILSEIFGE	ENNLGTIVWD	KRNPKGDATG	VAQQHELISI
												123	–	134	1411.71	1410.7	1410.69	13.6	0	K.MIFIDPPYNTGK.D + Oxidation (M)	251	YCKNRDYFKE	NVEFKRPKEN	ASKIIDKASE	LIQRNSGVVD	DKIRTEFKKW
												135	–	141	887.433	886.426	886.407	21.2	0	K.DFIYSDK.F	301	ISKSPFSGGE	KAYSFIDDEG	RVYRTVSMAW	PNKKKAPDDY	FIPLVHPETK
												145	–	151	917.411	916.404	916.393	12.2	0	K.SSEEYFR.E	351	KECPVPERGW	RNPPATMKKL	LDAGLIVFGK	DEATQPTRKY	LLSENMYENV
												173	–	184	1601.7	1600.7	1600.68	10	0	R.FHSDWLSMMYPR.L + 2 Oxidation (M)	401	PSLLYFAGSD	DSLLSSMGIP	FDTPKSVEVT	KRVIESVCNG	DDIVMDFFAG
												190	–	212	2687.33	2686.32	2686.31	3.85	0	R.NFLTEDGVIVVHIDENEYPNLEK.I	451	SGTTGHAVFD	LNKKQGNNLR	FILVQVDEKC	DESIAKNYKF	KSISDLSIKR
												213	–	232	2333.23	2332.22	2332.21	5.25	1	K.ILSEIFGEENNLGTIVWDKR.N	501	LVEAGKLFEN	FLDDKGFRFF	KVDTSNMADV	YYAPDQVTQG	SLDLLVDNIK
												260	–	268	1146.71	1145.7	1145.62	73.6	1	K.ENVEFKRPK.E	551	ADRTDEDLLF	QVLLDWGVDL	SLPIKKESIQ	GKSVFFVDDD	ALVACFDLRI
												278	–	284	816.464	815.457	815.45	7.92	0	K.ASELIQR.N	601	NEALIKELAA	KEPLRVVFRD	DGFESDAVKI	NAEQIFKQVS	PHTEVKAI
												312	–	321	1172.53	1171.52	1171.51	6.15	0	K.AYSFIDDEGR.V
												336	–	350	1741.89	1740.89	1740.87	8.62	0	K.APDDYFIPLVHPETK.K
												336	–	351	1869.99	1868.98	1868.97	9.24	1	K.APDDYFIPLVHPETKK.E
												370	–	388	2044.12	2043.11	2043.1	6.11	1	K.LLDAGLIVFGKDEATQPTR.K
												471	–	479	1090.63	1089.62	1089.61	14.6	0	R.FILVQVDEK.C
												507	–	515	1140.57	1139.56	1139.55	11.1	0	K.LFENFLDDK.G
												522	–	550	3200.51	3199.5	3199.52	-7.22	0	K.VDTSNMADVYYAPDQVTQGSLDLLVDNIK.A + Oxidation (M)
												583	–	599	1988.96	1987.95	1987.93	8.64	0	K.SVFFVDDDALVACFDLR.I
												616	–	629	1583.78	1582.78	1582.76	8.96	1	R.VVFRDDGFESDAVK.I
DS25	Amidohydrolase	WP_004906046	D4C3Y6	63.9/4.65	115	0.00018	0.35	14	60	100	1	Start	–	End	Observed	Mr(expt)	Mr(calc)	ppm	M	Peptide	1	MNNQLADVIY	FNGYIYTADD	KNRVVDAVAV	RDGYILATGT	SDELHQYVGP
												32	–	60	3137.53	3136.52	3136.47	16.4	0	R.DGYILATGTSDELHQYVGPETESIDLEGK.M	51	ETESIDLEGK	MMMPGIIDGH	MHPFWGGIQL	FGCHLNYESL	TIEQILERVQ
												123	–	134	1369.66	1368.65	1368.62	27	0	R.QGMIPAGVDMYR.E + 2 Oxidation (M)	101	DHLDKDPRTG	ENDWLKVTAW	LRQGMIPAGV	DMYREDMDKL	NTKRPVVLFS
												162	–	170	991.611	990.603	990.575	28.6	0	R.ALELFGITK.D	151	NDCHTLLANS	RALELFGITK	DTPEPPDGKI	GKYENGELNG	ILEDAPAMRA
												222	–	235	1593.81	1592.8	1592.77	22.8	0	K.VLNQQGVTMVMDAR.V + 2 Oxidation (M)	201	ADSIPSIRDD	QAIEVAELVQ	KVLNQQGVTM	VMDARVSEQQ	LEAFSQLQQR
												236	–	250	1790.93	1789.93	1789.9	16.4	0	R.VSEQQLEAFSQLQQR.G	251	GDLTIRFQAA	REIPPDETPD	VASVAAAVDK	AVAFAKKWHQ	ADWTPTPGIG
												287	–	305	2176.17	2175.16	2175.12	16.7	1	K.KWHQADWTPTPGIGLNNIK.M	301	LNNIKMFVDG	VMQFPTMTAS	LLQPYRINQG	TDDTPNWVET	DNYGDLYFTA
												306	–	326	2480.21	2479.21	2479.16	19.8	0	K.MFVDGVMQFPTMTASLLQPYR.I + 3 Oxidation (M)	351	EILDELMEKI	AAAGYDPHLH	TVGEGAVSIV	LDAIEKMRAA	HPEKDIRPGL
												360	–	386	2746.5	2745.49	2745.43	20.2	0	K.IAAAGYDPHLHTVGEGAVSIVLDAIEK.M	401	AHNELVHADD	YARFARLKTI	ACLSFQWAAP	TPELAAFEKK	MLGDERFEQL
												447	–	455	1074.61	1073.6	1073.58	21.5	0	R.FEQLEPIAK.F	451	EPIAKFVDAG	AVVAFGSDWP	IDDFDEWYDL	KVAATRRGRD	INGQKAPRLD
												499	–	512	1670.94	1669.94	1669.9	21.5	1	R.LDNDRDLTVIEVLR.S	501	NDRDLTVIEV	LRSATIDSAY	AQHREDVLGS	LEAGKFADMI	VLDRNVFEIP
												504	–	512	1057.65	1056.64	1056.62	20.7	0	R.DLTVIEVLR.S	551	ADDIENVKVL	RTIIGGKTVH	IA
												513	–	524	1319.66	1318.66	1318.63	22.6	0	R.SATIDSAYAQHR.E
												536	–	544	1095.58	1094.58	1094.54	29.3	0	K.FADMIVLDR.N + Oxidation (M)
												545	–	558	1602.83	1601.83	1601.79	19.9	0	R.NVFEIPADDIENVK.V
DS27	Asparagine--tRNA ligase (asnS)	WP_004909613	A0A3E2BHR8	52.5/5.03	269	7e-20	0.63	28	74	100	1	Start	–	End	Observed	Mr(expt)	Mr(calc)	ppm	M	Peptide	1	MIVAPVVDVL	QGRVAVGTEV	TVQGWVRTRR	DSNAGFSFLA	VYDGSCFNPL
												1	–	13	1412.87	1411.86	1411.79	52.9	0	-.MIVAPVVDVLQGR.V + Oxidation (M)	51	QAIINNNLPN	YNDEVLHLTT	GCSVEVTGTV	KESPGQGQSF	ELEATAVKVV
												14	–	27	1500.88	1499.88	1499.81	45.1	0	R.VAVGTEVTVQGWVR.T	101	GWVEDPDTYP	MAAKRHSVEF	LREAAHLRPR	TNLIGAVARV	RHTLAQAIHR
												82	–	98	1777.96	1776.95	1776.85	53.9	0	K.ESPGQGQSFELEATAVK.V	151	FFDEQGYFWV	STPVITASDT	EGAGEMFRVS	TLDYNNLPRN	DKGEVDFSED
												99	–	114	1793.93	1792.93	1792.83	51.3	0	K.VVGWVEDPDTYPMAAK.R + Oxidation (M)	201	FFGREAFLTV	SGQLNGEAYA	TAISKVYTFG	PTFRAENSNT	SRHLAEFWMV
												115	–	122	1043.62	1042.61	1042.57	39.4	1	K.RHSVEFLR.E	251	EPEVAFASLD	DVAGLAEKML	KFAFKAALEE	RRDDLEFFAQ	RVDKDVINRL
												116	–	122	887.519	886.512	886.466	52	0	R.HSVEFLR.E	301	ESFVNSDFAQ	VDYTDAIKIL	ETCGQKFENP	VYWGVDMSSE	HERYLAEQHF
												123	–	130	949.58	948.572	948.525	49.5	0	R.EAAHLRPR.T	351	KAPVVVKNYP	KDIKAFYMRL	NEDGKTVAAM	DVLAPGIGEI	IGGSQREERL
												131	–	139	914.583	913.575	913.534	44.6	0	R.TNLIGAVAR.V	401	DMLDARLEEM	GMNKEDYWWY	RDLRRYGTVP	HSGFGLGFER	LVAYVTGVGN
												140	–	150	1301.82	1300.81	1300.75	50.1	1	R.VRHTLAQAIHR.F	451	VREVIPFPRT	PRNAAF
												142	–	150	1046.63	1045.62	1045.58	41	0	R.HTLAQAIHR.F
												179	–	189	1291.72	1290.71	1290.66	43.1	0	R.VSTLDYNNLPR.N
												190	–	204	1761.86	1760.85	1760.76	48.5	1	R.NDKGEVDFSEDFFGR.E
												193	–	204	1404.67	1403.67	1403.6	46.9	0	K.GEVDFSEDFFGR.E
												205	–	225	2170.2	2169.19	2169.1	44	0	R.EAFLTVSGQLNGEAYATAISK.V
												226	–	234	1087.6	1086.59	1086.55	38.5	0	K.VYTFGPTFR.A
												243	–	268	2890.52	2889.51	2889.39	43.3	0	R.HLAEFWMVEPEVAFASLDDVAGLAEK.M + Oxidation (M)
												282	–	291	1296.69	1295.68	1295.63	43	1	R.RDDLEFFAQR.V
												283	–	291	1140.59	1139.58	1139.52	49.1	0	R.DDLEFFAQR.V
												300	–	318	2162.14	2161.13	2161.02	51.3	0	R.LESFVNSDFAQVDYTDAIK.I
												327	–	343	2081.97	2080.96	2080.89	33.1	0	K.FENPVYWGVDMSSEHER.Y
												327	–	343	2098	2096.99	2096.89	48.4	0	K.FENPVYWGVDMSSEHER.Y + Oxidation (M)
												344	–	351	1035.58	1034.58	1034.52	54.7	0	R.YLAEQHFK.A
												376	–	396	2071.19	2070.19	2070.08	52.4	0	K.TVAAMDVLAPGIGEIIGGSQR.E + Oxidation (M)
												376	–	399	2485.38	2484.37	2484.26	43.2	1	K.TVAAMDVLAPGIGEIIGGSQREER.L + Oxidation (M)
												415	–	421	1117.53	1116.52	1116.47	46.4	0	K.EDYWWYR.D
												426	–	440	1623.86	1622.85	1622.78	43.6	0	R.YGTVPHSGFGLGFER.L
												441	–	452	1247.76	1246.75	1246.7	39	0	R.LVAYVTGVGNVR.E
												453	–	459	857.527	856.52	856.481	45.6	0	R.EVIPFPR.T
DS28	NAD-dependent malic enzyme (mae)	WP_004909239	Nil	63.2/5.14	136	1.4e-06	0.4	18	67	100	1	Start	–	End	Observed	Mr(expt)	Mr(calc)	ppm	M	Peptide	1	MEHEYETKRP	LYIPYAGPIL	LEFPLLNKGS	AFTEEERANF	NLHGLLPEQV
												29	–	37	1025.54	1024.53	1024.45	82.2	0	K.GSAFTEEER.A	51	ETIEEQVERA	YRQLIDFKSD	IDKHIYLRNI	QDTNETLFYR	LIDAHLTEVM
												38	–	59	2565.43	2564.42	2564.29	52.4	0	R.ANFNLHGLLPEQVETIEEQVER.A	101	PIIYTPTVGE	ACEHFSDIYR	RARGLFISYP	NREYIDDMLQ	NATKQNVKVI
												60	–	68	1153.63	1152.62	1152.63	-6.51	1	R.AYRQLIDFK.S	151	VVTDGERILG	LGDQGIGGMG	IPIGKLSLYT	ACGGISPAYT	LPIVIDVGTN
												79	–	90	1513.81	1512.8	1512.72	53.5	0	R.NIQDTNETLFYR.L	201	NPQRLNDPLY	MGWRHPRITG	DEYNEFLDEF	VQAVKRRWPN	VLLQFEDFAQ
												124	–	132	1066.62	1065.62	1065.56	53.4	0	R.GLFISYPNR.E	251	KNAMPLLTRY	RDELCCFNDD	IQGTASVALG	SLIAASHAAG	SKLSDQRVTF
												149	–	157	987.593	986.586	986.54	47.1	0	K.VIVVTDGER.I	301	LGAGSAGCGI	AEQIIAQMKS	EGLSDEEARS	RIYMVDRFGL	LTDKLPNLLD
												158	–	175	1712.03	1711.03	1710.93	54.2	0	R.ILGLGDQGIGGMGIPIGK.L + Oxidation (M)	351	FQAKLTQNSG	NLIDWDVNSD	SISLLDVVRN	AKPTILIGVS	GQAGLFTEEI
												205	–	214	1280.68	1279.68	1279.6	58.1	0	R.LNDPLYMGWR.H + Oxidation (M)	401	IKEMHKHCER	PIVMPLSNPT	SRVEARPEDI	INWTDGKALV	ATGSPFSPVS
												218	–	235	2117.13	2116.12	2116	57.6	0	R.ITGDEYNEFLDEFVQAVK.R	451	YKDQVFPIAQ	CNNSYIFPGI	GLGVIASGAK	RVTDGMLMAA	SRALASCSPL
												237	–	251	1891.08	1890.07	1889.98	48.8	1	R.RWPNVLLQFEDFAQK.N	501	AKNGEGALLP	LLSDIQDVSR	IIAKQVAKEA	QVQGVATVTS	DSALDEAIER
												238	–	251	1734.98	1733.97	1733.88	55.6	0	R.WPNVLLQFEDFAQK.N	551	NFWKPEYRTY	KRTSF
												338	–	354	1933.18	1932.17	1932.07	51	1	R.FGLLTDKLPNLLDFQAK.L
												345	–	354	1158.7	1157.7	1157.64	44.4	0	K.LPNLLDFQAK.L
												423	–	437	1742.96	1741.96	1741.86	53.5	0	R.VEARPEDIINWTDGK.A
												438	–	452	1523.89	1522.88	1522.8	52.8	0	K.ALVATGSPFSPVSYK.D
												503	–	520	1897.1	1896.09	1896	51.1	0	K.NGEGALLPLLSDIQDVSR.I
												529	–	550	2289.25	2288.24	2288.11	55.7	0	K.EAQVQGVATVTSDSALDEAIER.N
												551	–	558	1139.63	1138.62	1138.56	56.2	0	R.NFWKPEYR.T
DS29	Aspartate--tRNA ligase (aspS)	WP_042843902	A0A1J0E704	67.3/5.15	198	8.9e-13	0.49	28	77	100	1	Start	–	End	Observed	Mr(expt)	Mr(calc)	ppm	M	Peptide	1	MRTNYCGQLN	IAHEGQKVTL	CGWVNRRRDL	GGLIFIDMRD	REGIVQVFFD
												28	–	39	1421.81	1420.8	1420.75	36.3	1	R.RDLGGLIFIDMR.D + Oxidation (M)	51	PDRKDIFEKA	SELRNEFCIQ	ITGTVRARPD	SQKNKDMATG	EIEIFAEELD
												29	–	39	1249.71	1248.7	1248.65	39.3	0	R.DLGGLIFIDMR.D	101	VFNRSEPLPL	DSNQTNTEER	RLKYRYLDLR	RPEMSERLRT	RAKITSFVRN
												29	–	39	1265.73	1264.72	1264.65	58.2	0	R.DLGGLIFIDMR.D + Oxidation (M)	151	FMDKEGFLDV	ETPMLTKATP	EGARDYLVPS	RVHKGKFYAL	PQSPQLFKQL
												42	–	54	1549.88	1548.88	1548.79	53.8	1	R.EGIVQVFFDPDRK.D	201	LMMSGFDRYY	QIVKCFRDED	LRADRQPEFT	QIDVETSFMT	AEQVREIMER
												60	–	76	1994.1	1993.09	1993.01	41.8	1	K.ASELRNEFCIQITGTVR.A	251	MIRNLWLEVK	GVDLGNFPIM	TFAEAMRRYG	SDKPDLRNPM	ELVDVADIVK
												65	–	76	1437.8	1436.79	1436.71	60.2	0	R.NEFCIQITGTVR.A	301	DVEFAVFSGP	ANDPKGRVAA	LKVPGGAAMT	RKQIDEYGQF	VGIYGAKGLA
												105	–	120	1829.96	1828.95	1828.84	59.3	0	R.SEPLPLDSNQTNTEER.R	351	WMKVNERAKG	LEGIQSPVAK	FLSEEVINQL	LERTGAADGD	IILFGAGAKN
												131	–	137	920.48	919.473	919.418	59.8	0	R.RPEMSER.L + Oxidation (M)	401	IVTDSMGALR	LKVGRDFEIT	NLNSWQPLWV	IDFPMFEEDG	EGGLTAMHHP
												168	–	181	1531.87	1530.86	1530.78	53.4	1	K.ATPEGARDYLVPSR.V	451	FTSPKDFTPE	DLANKPEEAV	ANAYDMVING	YEVGGGSVRI	HRNEMQQTVF
												175	–	181	849.496	848.488	848.439	57.9	0	R.DYLVPSR.V	501	SILGINEEDQ	REKFGFLLDA	LKYGTPPHAG	LAFGLDRLVM	LLTGTDNIRD
												187	–	198	1438.84	1437.84	1437.77	48.9	0	K.FYALPQSPQLFK.Q	551	VIAFPKTTAA	ACLMTNAPSY	ANPEALTELA	IAVVAKDLEV	KNEE
												199	–	208	1229.64	1228.63	1228.56	59.5	0	K.QLLMMSGFDR.Y + 2 Oxidation (M)
												215	–	222	1110.58	1109.57	1109.49	70	1	K.CFRDEDLR.A
												226	–	245	2372.25	2371.24	2371.1	59.5	0	R.QPEFTQIDVETSFMTAEQVR.E + Oxidation (M)
												246	–	253	1093.54	1092.53	1092.54	-12.4	1	R.EIMERMIR.N + Oxidation (M)
												254	–	260	901.564	900.557	900.507	56	0	R.NLWLEVK.G
												261	–	277	1901.01	1900	1899.89	60.1	0	K.GVDLGNFPIMTFAEAMR.R + 2 Oxidation (M)
												279	–	287	1050.58	1049.57	1049.51	56.1	0	R.YGSDKPDLR.N
												288	–	300	1458.83	1457.83	1457.74	56.1	0	R.NPMELVDVADIVK.D + Oxidation (M)
												301	–	315	1592.85	1591.85	1591.75	58.6	0	K.DVEFAVFSGPANDPK.G
												332	–	347	1816.03	1815.03	1814.92	58.5	1	R.KQIDEYGQFVGIYGAK.G
												333	–	347	1687.93	1686.92	1686.83	59	0	K.QIDEYGQFVGIYGAK.G
												371	–	383	1589.95	1588.95	1588.85	62.9	0	K.FLSEEVINQLLER.T
												400	–	412	1433.81	1432.8	1432.77	23.1	1	K.NIVTDSMGALRLK.V + Oxidation (M)
												493	–	511	2267.19	2266.19	2266.05	58.6	0	R.NEMQQTVFSILGINEEDQR.E + Oxidation (M)
												514	–	522	1023.65	1022.64	1022.58	59.1	0	K.FGFLLDALK.Y
												523	–	537	1571.89	1570.88	1570.79	56.7	0	K.YGTPPHAGLAFGLDR.L
												538	–	549	1361.81	1360.8	1360.74	44.6	0	R.LVMLLTGTDNIR.D + Oxidation (M)
DS30	GTP-binding elongation factor family protein (typA)	WP_004266095	Nil	67.4/5.18	143	2.8e-07	0.41	19	61	100	1	Start	–	End	Observed	Mr(expt)	Mr(calc)	ppm	M	Peptide	1	MSIQNLRNIA	IIAHVDHGKT	TLVGKLLQQS	GTFGERETVD	ERVMDSNDLE
												26	–	36	1235.71	1234.7	1234.63	58.9	0	K.LLQQSGTFGER.E	51	KERGITILAK	NTAIQWNGYH	INIVDTPGHA	DFGGEVERVM	SMVDCVLLVV
												61	–	88	3110.64	3109.64	3109.46	55.7	0	K.NTAIQWNGYHINIVDTPGHADFGGEVER.V	101	DAMDGPMPQT	RFVTQKAFDH	GLRPIVVINK	VDRPGARPDW	VVDQVFDLFV
												89	–	111	2612.34	2611.33	2611.18	58.3	0	R.VMSMVDCVLLVVDAMDGPMPQTR.F + 3 Oxidation (M)	151	NLGATDEQLD	FPIVYASALN	GIAGLDHENM	AEDMTPLYEA	IVEHVAPPAV
												117	–	130	1579	1578	1577.9	57.7	0	K.AFDHGLRPIVVINK.V	201	DIDGPFQMQV	SQLDYNSYLG	VIGIGRIKRG	VVKPNQQVTV	IDSEGKTRNG
												255	–	263	1037.67	1036.66	1036.6	56.9	0	K.VLTHLGLER.I	251	KIGKVLTHLG	LERIDSQQAE	AGDIVALTGL	GELNISDTIC	QVGSVEALPA
												339	–	347	1050.67	1049.66	1049.6	57.3	0	K.ELVHNVALR.V	301	LAVDEPTVSM	FYCVNTSPFC	GKEGKFVTSR	QILDRLNKEL	VHNVALRVEE
												348	–	358	1306.67	1305.66	1305.58	58.2	0	R.VEETQDPDAFR.V	351	TQDPDAFRVS	GRGELHLSVL	IENMRREGFE	LAVSRPKVII	REIDGRKQEP
												363	–	375	1510.87	1509.87	1509.8	45.5	0	R.GELHLSVLIENMR.R	401	FEQVTLDVEE	QHQGDIMKAL	GERKGDLRDM	MPDGKGRVRL	DYVIPSRGLI
												363	–	375	1526.89	1525.88	1525.79	58.4	0	R.GELHLSVLIENMR.R + Oxidation (M)	451	GFRTEFMTMT	SGTGLLYSTF	SHYDDVRPGE	IGGRQNGVLI	SNGQGKAVAY
												376	–	387	1388.84	1387.83	1387.76	54.3	1	R.REGFELAVSRPK.V	501	ALYSLQDRGK	LFLGHGAEVY	EGQIIGIHSR	SNDLTVNCLT	GKXLTNMRAS
												377	–	387	1232.74	1231.73	1231.66	59.9	0	R.EGFELAVSRPK.V	551	GTDEATTLSP	PIKMTLEQAL	EFIDDDELVE	VTPQSIRLRK	RHLTENDRRR
												397	–	418	2628.35	2627.35	2627.25	35.7	1	R.KQEPFEQVTLDVEEQHQGDIMK.A	601	ANRSKED
												397	–	418	2644.42	2643.41	2643.25	60.9	1	R.KQEPFEQVTLDVEEQHQGDIMK.A + Oxidation (M)
												438	–	447	1217.77	1216.76	1216.69	53.4	1	R.VRLDYVIPSR.G
												440	–	447	962.586	961.579	961.523	58	0	R.LDYVIPSR.G
												454	–	484	3457.79	3456.79	3456.56	65.6	0	R.TEFMTMTSGTGLLYSTFSHYDDVRPGEIGGR.Q + 2 Oxidation (M)
												485	–	496	1214.71	1213.71	1213.64	54.4	0	R.QNGVLISNGQGK.A
												511	–	530	2196.29	2195.28	2195.15	60.2	0	K.LFLGHGAEVYEGQIIGIHSR.S
												564	–	587	2807.55	2806.54	2806.36	64.6	0	K.MTLEQALEFIDDDELVEVTPQSIR.L + Oxidation (M)
DS31	Proline--tRNA ligase (proS)	WP_004257383	D4BWL2	63.9/5.24	190	5.6e-12	0.5	21	70	100	1	Start	–	End	Observed	Mr(expt)	Mr(calc)	ppm	M	Peptide	1	MRTSKYLLST	LKETPADAEV	ISHQLMLRAG	MIRKLASGLY	DWLPTGVRVL
												13	–	28	1825.85	1824.84	1824.9	-32.9	0	K.ETPADAEVISHQLMLR.A + Oxidation (M)	51	RKVETIVREE	MENAGAIEVS	LPVVQPADLW	QESGRWEQYG	PELLRFVDRG
												34	–	48	1675.85	1674.85	1674.91	-37.6	1	R.KLASGLYDWLPTGVR.V	101	ERPFVLGPTH	EEVITDLVRN	EITSYKQLPL	NLFQIQTKFR	DEVRPRFGVM
												35	–	48	1547.77	1546.77	1546.81	-31.5	0	K.LASGLYDWLPTGVR.V	151	RSREFIMKDA	YSFHTSQESL	QETYDAMYEA	YSKIFTRIGF	DFRAVQADTG
												59	–	85	2970.33	2969.32	2969.41	-29.6	0	R.EEMENAGAIEVSLPVVQPADLWQESGR.W + Oxidation (M)	201	SIGGSASHEF	QVLAKNGEDD	VIFSTESDYA	ANIEFAEALA	PTTPRCAPTE
												86	–	95	1290.6	1289.59	1289.64	-36.9	0	R.WEQYGPELLR.F	251	EMRLVDTPNA	KTIAELVEQF	NLPVEKTVKT	LIVHAKKDSG	HTLVALLIRG
												100	–	119	2264.12	2263.12	2263.2	-34.9	0	R.GERPFVLGPTHEEVITDLVR.N	301	DHELNEIKAE	KHPLVASPLE	FATEAEIRNA	VNAGPGSLGP	VNMPLPIVID
												127	–	138	1442.8	1441.79	1441.83	-26.7	0	K.QLPLNLFQIQTK.F	351	RSVAVMSDFG	AGANIDGKHY	FGINWERDLA	LPEAFDLRNV	VEGDPSPDGK
												127	–	140	1745.88	1744.87	1745	-71.7	1	K.QLPLNLFQIQTKFR.D	401	GVLQIKRGIE	VGHIFQLGTK	YSEAMKASVQ	NEDGHNQIVT	MGCYGIGVTR
												139	–	146	1074.57	1073.56	1073.57	-13.8	1	K.FRDEVRPR.F	451	IVAAAIEQSH	DDRGIIWPDA	IAPFQVAILP	MNMHKSYRVK	EVAEKLYADL
												159	–	183	2980.16	2979.15	2979.24	-28.9	0	K.DAYSFHTSQESLQETYDAMYEAYSK.I + Oxidation (M)	501	KANGIDVIFD	DRKERPGVMF	ADMELIGVPY	TIVIGDRNLD	NNQIEYKSRR
												194	–	215	2173.02	2172.01	2172.08	-31.8	0	R.AVQADTGSIGGSASHEFQVLAK.N	551	SDDKELVGLE	NVISFLKGKL	GK
												216	–	245	3243.39	3242.38	3242.49	-32.6	0	K.NGEDDVIFSTESDYAANIEFAEALAPTTPR.C
												309	–	328	2208.08	2207.08	2207.16	-36.7	1	K.AEKHPLVASPLEFATEAEIR.N
												312	–	328	1879.94	1878.93	1878.98	-29.1	0	K.HPLVASPLEFATEAEIR.N
												329	–	351	2317.16	2316.15	2316.23	-32.9	0	R.NAVNAGPGSLGPVNMPLPIVIDR.S + Oxidation (M)
												369	–	377	1221.54	1220.53	1220.57	-31.3	0	K.HYFGINWER.D
												407	–	420	1554.82	1553.81	1553.87	-38.6	1	K.RGIEVGHIFQLGTK.Y
												408	–	420	1398.74	1397.73	1397.77	-24.5	0	R.GIEVGHIFQLGTK.Y
												451	–	463	1424.68	1423.67	1423.71	-23.9	0	R.IVAAAIEQSHDDR.G
												538	–	547	1250.55	1249.55	1249.59	-37.9	0	R.NLDNNQIEYK.S
												551	–	567	1905.96	1904.96	1905.01	-27.7	1	R.SDDKELVGLENVISFLK.G
DS32	Energy-dependent translational throttle protein EttA (ettA)	WP_004905700	Nil	61.6/5.25	219	7e-15	0.65	27	97	100	1	Start	–	End	Observed	Mr(expt)	Mr(calc)	ppm	M	Peptide	1	MYRVGKIVPP	KRHILKNISL	SFFPGAKIGV	LGLNGAGKST	LLRIMAGIDT
												17	–	27	1180.59	1179.58	1179.63	-43.2	0	K.NISLSFFPGAK.I	51	DIEGEARPQP	GLKIGYLPQE	PKLNLEHTVR	EAVEEAVSEV	KNALTRLDEV
												44	–	63	2126.98	2125.97	2126.07	-45.1	0	R.IMAGIDTDIEGEARPQPGLK.I + Oxidation (M)	101	YAAYAEEGAD	FDKLAKEQGE	LEAIISAQDG	HNLDNQLERA	ADALRLPAWD
												64	–	72	1044.53	1043.52	1043.57	-42.6	0	K.IGYLPQEPK.L	151	AKIENLSGGE	RRRVAICRLL	LEKPDMLLLD	EPTNHLDAES	VAWLERFLHD
												73	–	80	981.511	980.503	980.54	-37.6	0	K.LNLEHTVR.E	201	YEGTVVAITH	DRYFLDNVAG	WILELDRGEG	IPWEGNYSSW	LEQKDERLAQ
												97	–	113	1905.75	1904.75	1904.83	-44.5	0	R.LDEVYAAYAEEGADFDK.L	251	EASTEAARRK	SIEKELEWIR	QNPKGRQAKG	KARLARFEEL	NSVEYQKRNE
												97	–	116	2217.96	2216.95	2217.05	-44.4	1	R.LDEVYAAYAEEGADFDKLAK.E	301	TSELFIPPGP	RLGDKVIEVE	NLSKSYGDRV	LIDNLNFSIP	KGAIVGIIGP
												117	–	139	2579.12	2578.11	2578.23	-44.1	0	K.EQGELEAIISAQDGHNLDNQLER.A	351	NGAGKSTLFR	MISGQEQPDS	GSITLGDTVK	IASVDQFRDA	MDDSKTVWEE
												153	–	161	974.452	973.445	973.483	-38.9	0	K.IENLSGGER.R	401	ISNGQDIMRI	GNFEIPSRAY	VGRFNFKGVD	QGKRVGELSG	GERGRLHLAK
												169	–	196	3276.55	3275.54	3275.67	-40.7	0	R.LLLEKPDMLLLDEPTNHLDAESVAWLER.F + Oxidation (M)	451	LLQVGGNVLL	LDEPTNDLDV	ETLRALENAL	LEFPGCAMVI	SHDRWFLDRI
												197	–	212	1872.84	1871.83	1871.92	-43.9	0	R.FLHDYEGTVVAITHDR.Y	501	ATHIIDYQDE	GNITFFEGNF	SEYEDYKKRT	LGAEALQPHR	MKYKRMTK
												213	–	227	1823.85	1822.84	1822.93	-45.3	0	R.YFLDNVAGWILELDR.G
												248	–	258	1146.53	1145.52	1145.57	-43.2	0	R.LAQEASTEAAR.R
												265	–	270	845.425	844.417	844.444	-31.8	0	K.ELEWIR.Q
												287	–	297	1385.6	1384.59	1384.65	-43.5	0	R.FEELNSVEYQK.R
												298	–	311	1612.77	1611.76	1611.84	-45.5	1	K.RNETSELFIPPGPR.L
												299	–	311	1456.68	1455.67	1455.74	-46	0	R.NETSELFIPPGPR.L
												330	–	341	1372.72	1371.72	1371.78	-42.8	0	R.VLIDNLNFSIPK.G
												361	–	380	2078.9	2077.89	2077.98	-43	0	R.MISGQEQPDSGSITLGDTVK.I + Oxidation (M)
												381	–	388	935.459	934.452	934.487	-37.9	0	K.IASVDQFR.D
												396	–	409	1693.7	1692.69	1692.78	-49.3	0	K.TVWEEISNGQDIMR.I + Oxidation (M)
												410	–	418	1032.5	1031.5	1031.54	-41.5	0	R.IGNFEIPSR.A
												435	–	443	903.429	902.421	902.446	-27.1	0	R.VGELSGGER.G
												451	–	474	2636.3	2635.3	2635.41	-41.8	0	K.LLQVGGNVLLLDEPTNDLDVETLR.A
												475	–	494	2259	2258	2258.08	-38.4	0	R.ALENALLEFPGCAMVISHDR.W + Oxidation (M)
												500	–	527	3358.39	3357.38	3357.5	-35.6	0	R.IATHIIDYQDEGNITFFEGNFSEYEDYK.K
												500	–	528	3486.47	3485.47	3485.59	-36.4	1	R.IATHIIDYQDEGNITFFEGNFSEYEDYKK.R
												530	–	540	1192.59	1191.58	1191.64	-48.8	0	R.TLGAEALQPHR.M
DS33	Bifunctional UDP-sugar hydrolase/ 5'-nucleotidase (ushA)	WP_004913593	A0A1B8SPD7	61.5/5.56	118	8.9e-05	0.41	16	54	100	1	Start	–	End	Observed	Mr(expt)	Mr(calc)	ppm	M	Peptide	1	MKFAFKACAL	TVSLALIPAT	MANAWEKDKT	YNITILHTND	HHGHFWHNDH
												60	–	71	1373.7	1372.69	1372.72	-19.4	1	K.TVVDEIRDEVAK.Q	51	GEYGLAAQKT	VVDEIRDEVA	KQGGSVLLLS	GGDINTGVPE	SDLQDAEPDF
												72	–	101	3058.43	3057.42	3057.48	-18.8	0	K.QGGSVLLLSGGDINTGVPESDLQDAEPDFK.G	101	KGMNLVGYDA	MALGNHEFDN	PLETLRQQEK	WATFPFLSAN	IYQSSTGKRL
												102	–	126	2809.25	2808.24	2808.28	-15.1	0	K.GMNLVGYDAMALGNHEFDNPLETLR.Q + 2 Oxidation (M)	151	FKPYQIFDKQ	GVKIAVMGLT	TDDTVRIGNP	ANFPDVEFRV	PADEAKKVVE
												164	–	176	1407.69	1406.68	1406.71	-19.7	0	K.IAVMGLTTDDTVR.I + Oxidation (M)	201	ELRATEKPDI	IIAATHMGHY	DDGNHGSNAP	GDVEMARSLP	AGYLDMIVGG
												177	–	189	1475.7	1474.69	1474.72	-21.6	0	R.IGNPANFPDVEFR.V	251	HSQDPVCMSQ	EKKNYKQEDY	VPGTPCAPDN	QNGTWIVQAH	EWGKYVGRAD
												204	–	237	3622.6	3621.59	3621.62	-9.14	0	R.ATEKPDIIIAATHMGHYDDGNHGSNAPGDVEMAR.S + 2 Oxidation (M)	301	FEFKNGKFTL	KHYQLIPINL	KKKVTKEDGT	SERVYYTQEI	AHNPDMMKLL
												312	–	321	1238.71	1237.7	1237.72	-12.2	0	K.HYQLIPINLK.K	351	TPYQEKGDKQ	LSVKVGSVEG	KLEGDRSKVR	FVQTNMGHLL	LAAQKERAGA
												334	–	348	1871.8	1870.79	1870.82	-16.1	0	R.VYYTQEIAHNPDMMK.L + 2 Oxidation (M)	401	DFAIMSGGGV	RDSIESGDIT	YKDVLKVQPF	ANELVYVDFK	GDEVIPYLTA
												349	–	356	991.544	990.537	990.539	-2.03	0	K.LLTPYQEK.G	451	VANMKPDAGA	YGQFYNVNLT	LNKDGTISDV	KIDGKPVDPA	KTYRMATLNF
												381	–	395	1686.86	1685.86	1685.89	-21.9	0	R.FVQTNMGHLLLAAQK.E + Oxidation (M)	501	NAIGGDGYPK	IDNHPNYVNT	GFVDAEVLKG	YIEKHSPLKA	ADYEPKGEII
												398	–	411	1308.61	1307.6	1307.63	-19.9	0	R.AGADFAIMSGGGVR.D	551	YNNK
												398	–	411	1324.61	1323.6	1323.62	-15.1	0	R.AGADFAIMSGGGVR.D + Oxidation (M)
												495	–	510	1668.83	1667.82	1667.8	12.4	0	R.MATLNFNAIGGDGYPK.I
												495	–	510	1684.79	1683.78	1683.79	-6.43	0	R.MATLNFNAIGGDGYPK.I + Oxidation (M)
												511	–	529	2145.02	2144.01	2144.05	-19.9	0	K.IDNHPNYVNTGFVDAEVLK.G
												547	–	554	950.493	949.485	949.487	-1.66	0	K.GEIIYNNK.-
DS34	2',3'-cyclic-nucleotide 2'-phosphodiesterase (cpd)	WP_004914652	Nil	71.5/5.49	161	4.4e-09	0.51	20	71	100	1	Start	–	End	Observed	Mr(expt)	Mr(calc)	ppm	M	Peptide	1	MNKVLKLSTL	AMLVAFNANA	ATVDLRVMET	SDVHSNLVDF	DYYRDKPTEQ
												27	–	44	2205.97	2204.97	2204.97	-0.98	0	R.VMETSDVHSNLVDFDYYR.D + Oxidation (M)	51	FGYVRTATLI	KAAKQEATNS	VLVDNGDLIQ	GSPLADYIVG	EGLKDGESHP
												45	–	55	1339.65	1338.64	1338.66	-12.5	0	R.DKPTEQFGYVR.T	101	AHKLLNTMGY	TVGNFGNHEF	NFGLEFLHKA	IDGAKFPYIN	ANIIDAKTGK
												65	–	94	3115.57	3114.56	3114.57	-3.55	0	K.QEATNSVLVDNGDLIQGSPLADYIVGEGLK.D	151	NYFNPYIIVD	TPVKDRDGKT	HTIKIGYIGF	VPPQILIWDK	PNLEGKVLVN
												104	–	129	3015.41	3014.4	3014.44	-12.4	0	K.LLNTMGYTVGNFGNHEFNFGLEFLHK.A + Oxidation (M)	201	DITETAKKFV	PQMKKEGADL	VVAIPHSGFS	QEPYKAMAEN	SVYYLSEVPG
												136	–	147	1378.73	1377.72	1377.73	-3.76	0	K.FPYINANIIDAK.T	251	IDAIMFGHSH	GVFPSKDFSD	IKGVDVAKGT	VNGVPAVMPG	QWGDHLGVVD
												151	–	164	1682.86	1681.85	1681.87	-11.5	0	K.NYFNPYIIVDTPVK.D	301	LVVNNDDGAW	KVVDATAHAR	PVYDKPNKKA	LVERDDDLAK	IIEQEHQDTR
												151	–	166	1953.98	1952.97	1953	-14.9	1	K.NYFNPYIIVDTPVKDR.D	351	KFVGKHIGKA	SENMYSYLAL	VQSDPTVQIV	NDAQIDYTKN	FIQGDPDLAD
												175	–	196	2497.35	2496.34	2496.38	-15.8	0	K.IGYIGFVPPQILIWDKPNLEGK.V	401	LPVLAAAAPF	KAGGRKNSPT	EFIEVEKGDL	TFRNAADLYL	YPNTLVVVKA
												215	–	235	2272.13	2271.12	2271.15	-12.7	1	K.KEGADLVVAIPHSGFSQEPYK.A	451	TGADVVEWLE	CSAGMFNQIN	PQSTAPQSLL	NWNGFRTYNF	DTISGVNYQI
												216	–	235	2144.04	2143.03	2143.06	-11.3	0	K.EGADLVVAIPHSGFSQEPYK.A	501	DLTQPAKYDV	DCQTVNKDAN	RIKNVTYQGK	PIDPKATFLV	ATNNYRGYGG
												236	–	266	3385.57	3384.56	3384.58	-5.54	0	K.AMAENSVYYLSEVPGIDAIMFGHSHGVFPSK.D + 2 Oxidation (M)	551	KFAGTGDNNV	AFASPDENRS	ILAAYIAKES	KDKGQIATKA	ANNWSFTPIK
												341	–	350	1268.62	1267.62	1267.62	1.63	0	K.IIEQEHQDTR.K	601	TDKKLDVRFE	TAPSEKAANF	IKENAQYPMK	QIGTDDIGFA	IYQIDLTEK
												390	–	411	2283.17	2282.16	2282.19	-13.2	0	K.NFIQGDPDLADLPVLAAAAPFK.A
												417	–	433	1981.96	1980.96	1980.98	-11.8	1	K.NSPTEFIEVEKGDLTFR.N
												434	–	449	1792.97	1791.97	1791.98	-6.29	0	R.NAADLYLYPNTLVVVK.A
												487	–	507	2388.15	2387.14	2387.16	-10.2	0	R.TYNFDTISGVNYQIDLTQPAK.Y
												536	–	546	1269.64	1268.64	1268.65	-12.2	0	K.ATFLVATNNYR.G
												552	–	569	1881.81	1880.81	1880.83	-11.4	0	K.FAGTGDNNVAFASPDENR.S
												590	–	600	1248.64	1247.63	1247.63	0.33	0	K.AANNWSFTPIK.T
												631	–	649	2140.03	2139.02	2139.07	-24.4	0	K.QIGTDDIGFAIYQIDLTEK.-
DS35	Transketolase (tkt)	WP_004914421	Nil	72.5/5.49	161	4.4e-09	0.52	22	78	100	1	Start	–	End	Observed	Mr(expt)	Mr(calc)	ppm	M	Peptide	1	MTTRKTLANA	IRFLSMDAVQ	KAKSGHPGAP	MGMADIAEVL	WRDHMNHNPA
												24	–	42	2026.93	2025.92	2025.94	-9.7	0	K.SGHPGAPMGMADIAEVLWR.D + 2 Oxidation (M)	51	DPHWADRDRF	VLSNGHGSML	IYSLLHLTGY	DLPIEELKNF	RQLHSKTPGH
												97	–	131	3528.75	3527.75	3527.73	4.32	0	K.TPGHPEYGYTPGVETTTGPLGQGIANAVGFAIAER.T	101	PEYGYTPGVE	TTTGPLGQGI	ANAVGFAIAE	RTLAAQFNRP	GHDVVDHHTY
												178	–	204	2990.33	2989.32	2989.36	-13.5	0	K.LIAFYDDNGISIDGEVEGWFTDDTAAR.F	151	VFMGDGCMME	GISHEACSLA	GTLKLNKLIA	FYDDNGISID	GEVEGWFTDD
												205	–	214	1293.63	1292.63	1292.63	-1.9	0	R.FESYGWHVIR.D	201	TAARFESYGW	HVIRDIDGHD	ASQINAAVNE	AKNQTDKPTL	IMCKTIIGFG
												233	–	244	1464.73	1463.72	1463.71	7.82	0	K.NQTDKPTLIMCK.T + Oxidation (M)	251	SPNKAGSESV	HGAPLGDAEI	AATREALGWS	YGPFEIPKDI	YEAWDARTAG
												255	–	274	1908.92	1907.91	1907.93	-10.6	0	K.AGSESVHGAPLGDAEIAATR.E	301	KEKQSAWDKK	FAAYSAQFPE	LAAEFTRRMN	GELPANFDAD	AKQFVENLQQ
												289	–	297	1138.51	1137.51	1137.51	-1.67	0	K.DIYEAWDAR.T	351	NPANIASRKA	SQNALEAFGK	VLPEFMGGSA	DLAPSNLTMW	SGSKALNVDP
												310	–	327	2046.97	2045.97	2046.02	-26.4	1	K.KFAAYSAQFPELAAEFTR.R	401	AGNYIHYGVR	EFGMSAIMNG	IALHGGFIPY	GATFLMFVEY	ARNAVRMAAL
												343	–	358	1828.91	1827.91	1827.92	-9.12	0	K.QFVENLQQNPANIASR.K	451	MKVRSIFVYT	HDSIGLGEDG	PTHQPVEQLA	SLRVTPNVST	WRPCDQVESA
												359	–	370	1263.64	1262.64	1262.66	-19.2	1	R.KASQNALEAFGK.V	501	VAWKYAIERK	DGPSALIFSR	QNLEQQPRTA	EQLANIEKGA	YILKDCAGSP
												371	–	394	2527.14	2526.13	2526.18	-18.9	0	K.VLPEFMGGSADLAPSNLTMWSGSK.A + 2 Oxidation (M)	551	ELIFIATGSE	VELAVKAADQ	LTSEGRKVRV	VSMPSTDAFD	KQDAAYREAV
												395	–	410	1758.87	1757.87	1757.88	-9.91	0	K.ALNVDPAGNYIHYGVR.E	601	LPANVTARVA	IEAGIADYWF	KYTGLNGAII	GMHTFGESAP	AEVLFKEFGI
												411	–	442	3542.74	3541.73	3541.69	11.7	0	R.EFGMSAIMNGIALHGGFIPYGATFLMFVEYAR.N + 2 Oxidation (M)	651	TVEKAVEAAK	SLLK
												455	–	483	3166.57	3165.56	3165.57	-3.36	0	R.SIFVYTHDSIGLGEDGPTHQPVEQLASLR.V
												510	–	520	1190.65	1189.64	1189.65	-4.09	1	R.KDGPSALIFSR.Q
												511	–	520	1062.56	1061.55	1061.55	-1.2	0	K.DGPSALIFSR.Q
												521	–	528	1012.52	1011.51	1011.51	1.09	0	R.QNLEQQPR.T
												567	–	576	1047.52	1046.51	1046.5	9.71	0	K.AADQLTSEGR.K
												580	–	597	2000.98	1999.98	1999.93	22.1	1	R.VVSMPSTDAFDKQDAAYR.E
												580	–	597	2016.91	2015.9	2015.93	-11.5	1	R.VVSMPSTDAFDKQDAAYR.E + Oxidation (M)
												598	–	608	1140.62	1139.61	1139.63	-15.5	0	R.EAVLPANVTAR.V
												609	–	621	1482.75	1481.74	1481.76	-11.3	0	R.VAIEAGIADYWFK.Y
DS36	Phosphate acetyltransferase (pta)	WP_036957977	A0A2A5Q1J5	77.7/5,49	122	3.5e-05	0.41	20	84	100	1	Start	–	End	Observed	Mr(expt)	Mr(calc)	ppm	M	Peptide	1	MSRTIMLIPT	GTSVGLTSVS	LGVVRSMEQK	GVQLSVFKPI	AQPRVSGNKD
												4	–	25	2217.32	2216.31	2216.24	31.2	0	R.TIMLIPTGTSVGLTSVSLGVVR.S + Oxidation (M)	51	QTTEVLRSHS	SITTIVEPLT	MEYVESLLTS	SKKDVLMEEI	VARYHDHTKN
												31	–	44	1539.93	1538.92	1538.89	18.9	0	K.GVQLSVFKPIAQPR.V	101	AEVILIEGLV	PTRKHSFAQS	LNYEIAKTLG	AEIVFVTAPG	NSSITQMQER
												58	–	82	2768.48	2767.48	2767.38	33.1	0	R.SHSSITTIVEPLTMEYVESLLTSSK.K + Oxidation (M)	151	LELVRNEFGG	QRNKNIIGVI	INKVNAPVDE	QGRTRPDLSE	IFDDSTKATV
												84	–	93	1190.65	1189.64	1189.6	32.7	0	K.DVLMEEIVAR.Y + Oxidation (M)	201	ANLDTKQLSA	LNLPVLASIP	WNFDLIATRA	IDMAKHLGAE	IVNEGEIKTR
												100	–	113	1523.91	1522.9	1522.87	17.8	0	K.NAEVILIEGLVPTR.K	251	RVKSVTFCAR	SIPHMLEHFR	PGSLLVTSAD	RPDVLVSASL	AAMNGVEIGA
												128	–	150	2465.31	2464.3	2464.23	31.5	0	K.TLGAEIVFVTAPGNSSITQMQER.L + Oxidation (M)	301	VLLTGGYNID	APIRQLCEQA	FETGLPVFMV	KSNTWQTSLN	LQSFSLEVPA
												156	–	162	807.404	806.396	806.367	36.4	0	R.NEFGGQR.N	351	DDHERIEKIQ	NYVARHISSD	WIESLVADSE	RPNRLSPPAF	RYQLTELARK
												174	–	183	1084.56	1083.55	1083.53	21	0	K.VNAPVDEQGR.T	401	AGKRIVLPEG	DEPRTVKAAS	ICAERGIATC	VLLGNPEDIR	RVAAAQGIEL
												184	–	197	1623.81	1622.81	1622.78	17.4	0	R.TRPDLSEIFDDSTK.A	451	GTGIEIVDPV	KVREEYVARL	VELRKSKGMT	EVVAREQLED	NVVLGTLMLE
												207	–	229	2552.5	2551.49	2551.42	28.8	0	K.QLSALNLPVLASIPWNFDLIATR.A	501	KGEVDGLVSG	AVHTTANTIR	PPLQLIKTAP	GSSLVSSVFF	MLLPEQVFVY
												332	–	355	2774.4	2773.39	2773.29	33.9	0	K.SNTWQTSLNLQSFSLEVPADDHER.I	551	GDCAINPDPT	AEQLSEIAIQ	SADSAKAFGI	DPRVAMISYS	TGDSGAGSDV
												332	–	358	3144.64	3143.63	3143.52	36.4	1	K.SNTWQTSLNLQSFSLEVPADDHERIEK.I	601	EKVREATRLA	QEKRPDLIID	GPLQYDAAVM	ADVAKSKAPN	SPVAGKATVF
												359	–	365	863.499	862.492	862.466	29.9	0	K.IQNYVAR.H	651	IFPDLNTGNT	TYKAVQRSAD	LVSIGPMLQG	MRKPVNDLSR	GALVDDIVYT
												366	–	384	2211.15	2210.14	2210.07	30.4	0	R.HISSDWIESLVADSERPNR.L	701	VALTAIQAVQ	NENA
												392	–	399	993.551	992.544	992.529	15.2	0	R.YQLTELAR.K
												405	–	414	1124.62	1123.61	1123.59	22.3	0	R.IVLPEGDEPR.T
												405	–	417	1452.73	1451.72	1451.8	-53.2	1	R.IVLPEGDEPRTVK.A
												426	–	440	1627.87	1626.86	1626.84	15.1	0	R.GIATCVLLGNPEDIR.R
												502	–	527	2686.58	2685.58	2685.48	35.2	0	K.GEVDGLVSGAVHTTANTIRPPLQLIK.T
												614	–	635	2387.29	2386.29	2386.22	28.1	0	K.RPDLIIDGPLQYDAAVMADVAK.S + Oxidation (M)
DS37	Formate C-acetyltransferase (pflB)	WP_004909495	A0A379FU25	85.7/5.5	233	2.8e-16	0.49	32	86	100	1	Start	–	End	Observed	Mr(expt)	Mr(calc)	ppm	M	Peptide	1	MSELNEKFAL	AWQGFNQGDW	QNNVNVRDFI	QKNYTPYEGD	ESFLAGSTPA
												8	–	27	2364.15	2363.14	2363.12	8.76	0	K.FALAWQGFNQGDWQNNVNVR.D	51	TDTLWDKVME	GIKIENRTHA	PVDFDTDVAS	TITSHDAGYI	TKELEKIVGL
												68	–	92	2662.31	2661.3	2661.26	16.7	0	R.THAPVDFDTDVASTITSHDAGYITK.E	101	QTDAPLKRGL	IPFGGIKMVE	GSCKAYDRTL	DPEIKKIFTE	YRKTHNQGVF
												97	–	108	1310.8	1309.79	1309.77	15.5	1	K.IVGLQTDAPLKR.G	151	DVYTPDILKC	RKSGILTGLP	DAYGRGRIIG	DYRRVALYGI	DFLMKDKFNQ
												109	–	117	901.583	900.576	900.543	36.3	0	R.GLIPFGGIK.M	201	FTSLQERLEK	GEDLQMTIQL	REEIAEQHRA	LGQMKEMAAK	YGYDISAPAT
												137	–	142	828.453	827.445	827.418	33.3	0	K.IFTEYR.K	251	NAQEAVQWTY	FGYLAAVKSQ	NGAAMSFGRV	STFLDVYIQR	DLEAGKITEQ
												137	–	143	956.548	955.54	955.513	29.1	1	K.IFTEYRK.T	301	QAQELIDHLV	MKLRMVRFLR	TPEYDELFSG	DPIWATESLA	GMGLDGRTLV
												143	–	159	1975.06	1974.06	1974.02	17.8	1	R.KTHNQGVFDVYTPDILK.C	351	TKSTFRFLNT	LYTMGPSPEP	NMTILWSEKL	PMNFKKFAAK	VSIDTSSVQY
												144	–	159	1846.97	1845.96	1845.93	18.5	0	K.THNQGVFDVYTPDILK.C	401	ENDDLMRPDF	NNDDYAIACC	VSPMIVGKQM	QFFGARANLA	KTMLYTINGG
												144	–	161	2163.1	2162.09	2162.06	17	1	K.THNQGVFDVYTPDILKCR.K	451	VDEKLKMQVG	PKHAPIMDEV	LDFDTVMNQM	DHFMDWLATQ	YVTALNCIHF
												162	–	175	1447.81	1446.81	1446.78	15.5	1	R.KSGILTGLPDAYGR.G	501	MHDKYSYEAS	LMALHDRDVY	RTMACGIAGL	SVAADSLSAI	KYAKVKPIRD
												163	–	175	1319.72	1318.71	1318.69	19	0	K.SGILTGLPDAYGR.G	551	EDGIAIDFEI	EGEYPQFGNN	DSRVDDIACD	LVERFMKKIQ	KLPTYRNAVP
												196	–	207	1512.77	1511.76	1511.74	18.3	1	K.DKFNQFTSLQER.L	601	TQSILTITSN	VVYGKKTGNT	PDGRRAGAPF	GPGANPMHGR	DQKGAVASLT
												198	–	207	1269.65	1268.64	1268.61	18.8	0	K.FNQFTSLQER.L	651	SVAKLPFAYA	KDGISYTFSI	VPNALGKDDD	VRKTNLAGLM	DGYFHHEASI
												208	–	221	1689.91	1688.91	1688.88	17.4	1	R.LEKGEDLQMTIQLR.E + Oxidation (M)	701	EGGQHLNVNV	MNREMLLDAM	ENPEKYPQLT	IRVSGYAVRF	NSLTKEQQQD
												222	–	229	1011.52	1010.51	1010.48	32.6	0	R.EEIAEQHR.A	751	VITRTFTSTM
												230	–	240	1193.59	1192.59	1192.59	-6.93	1	R.ALGQMKEMAAK.Y + Oxidation (M)
												269	–	279	1141.54	1140.53	1140.5	31.4	0	K.SQNGAAMSFGR.V + Oxidation (M)
												280	–	290	1340.74	1339.74	1339.71	17.5	0	R.VSTFLDVYIQR.D
												297	–	312	1912.02	1911.01	1910.98	19.1	0	K.ITEQQAQELIDHLVMK.L + Oxidation (M)
												321	–	347	2943.39	2942.39	2942.33	19.6	0	R.TPEYDELFSGDPIWATESLAGMGLDGR.T + Oxidation (M)
												429	–	436	1000.51	999.499	999.46	39.5	0	K.QMQFFGAR.A + Oxidation (M)
												505	–	517	1571.75	1570.75	1570.71	24.1	0	K.YSYEASLMALHDR.D + Oxidation (M)
												545	–	573	3323.64	3322.63	3322.57	18.1	1	K.VKPIRDEDGIAIDFEIEGEYPQFGNNDSR.V
												550	–	573	2730.21	2729.21	2729.17	11.9	0	R.DEDGIAIDFEIEGEYPQFGNNDSR.V
												597	–	615	2005.14	2004.13	2004.09	20	0	R.NAVPTQSILTITSNVVYGK.K
												626	–	640	1436.7	1435.69	1435.68	11.9	0	R.AGAPFGPGANPMHGR.D
												626	–	640	1452.71	1451.71	1451.67	23.9	0	R.AGAPFGPGANPMHGR.D + Oxidation (M)
												655	–	661	809.481	808.473	808.448	30.8	0	K.LPFAYAK.D
												662	–	682	2282.15	2281.14	2281.12	8.13	1	K.DGISYTFSIVPNALGKDDDVR.K
												684	–	713	3356.62	3355.61	3355.55	19.6	0	K.TNLAGLMDGYFHHEASIEGGQHLNVNVMNR.E + 2 Oxidation (M)
												714	–	732	2323.17	2322.17	2322.12	18.3	1	R.EMLLDAMENPEKYPQLTIR.V + 2 Oxidation (M)
												726	–	732	890.532	889.525	889.502	25.8	0	K.YPQLTIR.V
DS38	Formate C-acetyltransferase (pflB)	WP_004909495	A0A379FU25	85.7/5.5	251	4.4e-18	0.59	34	76	100	1	Start	–	End	Observed	Mr(expt)	Mr(calc)	ppm	M	Peptide	1	MSELNEKFAL	AWQGFNQGDW	QNNVNVRDFI	QKNYTPYEGD	ESFLAGSTPA
												8	–	27	2364.19	2363.19	2363.12	27.8	0	K.FALAWQGFNQGDWQNNVNVR.D	51	TDTLWDKVME	GIKIENRTHA	PVDFDTDVAS	TITSHDAGYI	TKELEKIVGL
												33	–	57	2778.34	2777.33	2777.23	34.9	0	K.NYTPYEGDESFLAGSTPATDTLWDK.V	101	QTDAPLKRGL	IPFGGIKMVE	GSCKAYDRTL	DPEIKKIFTE	YRKTHNQGVF
												68	–	92	2662.35	2661.34	2661.26	31.1	0	R.THAPVDFDTDVASTITSHDAGYITK.E	151	DVYTPDILKC	RKSGILTGLP	DAYGRGRIIG	DYRRVALYGI	DFLMKDKFNQ
												97	–	108	1310.82	1309.81	1309.77	27.8	1	K.IVGLQTDAPLKR.G	201	FTSLQERLEK	GEDLQMTIQL	REEIAEQHRA	LGQMKEMAAK	YGYDISAPAT
												109	–	117	901.588	900.581	900.543	41.9	0	R.GLIPFGGIK.M	251	NAQEAVQWTY	FGYLAAVKSQ	NGAAMSFGRV	STFLDVYIQR	DLEAGKITEQ
												137	–	142	828.457	827.449	827.418	38.1	0	K.IFTEYR.K	301	QAQELIDHLV	MKLRMVRFLR	TPEYDELFSG	DPIWATESLA	GMGLDGRTLV
												143	–	159	1975.09	1974.08	1974.02	29.5	1	R.KTHNQGVFDVYTPDILK.C	351	TKSTFRFLNT	LYTMGPSPEP	NMTILWSEKL	PMNFKKFAAK	VSIDTSSVQY
												144	–	159	1846.99	1845.98	1845.93	28.7	0	K.THNQGVFDVYTPDILK.C	401	ENDDLMRPDF	NNDDYAIACC	VSPMIVGKQM	QFFGARANLA	KTMLYTINGG
												144	–	161	2163.13	2162.12	2162.06	29.5	1	K.THNQGVFDVYTPDILKCR.K	451	VDEKLKMQVG	PKHAPIMDEV	LDFDTVMNQM	DHFMDWLATQ	YVTALNCIHF
												162	–	175	1447.83	1446.82	1446.78	28.8	1	R.KSGILTGLPDAYGR.G	501	MHDKYSYEAS	LMALHDRDVY	RTMACGIAGL	SVAADSLSAI	KYAKVKPIRD
												163	–	175	1319.73	1318.72	1318.69	22.9	0	K.SGILTGLPDAYGR.G	551	EDGIAIDFEI	EGEYPQFGNN	DSRVDDIACD	LVERFMKKIQ	KLPTYRNAVP
												185	–	197	1512.78	1511.77	1511.81	-21	1	R.VALYGIDFLMKDK.F	601	TQSILTITSN	VVYGKKTGNT	PDGRRAGAPF	GPGANPMHGR	DQKGAVASLT
												198	–	207	1269.66	1268.65	1268.61	26.7	0	K.FNQFTSLQER.L	651	SVAKLPFAYA	KDGISYTFSI	VPNALGKDDD	VRKTNLAGLM	DGYFHHEASI
												208	–	221	1689.93	1688.92	1688.88	26.3	1	R.LEKGEDLQMTIQLR.E + Oxidation (M)	701	EGGQHLNVNV	MNREMLLDAM	ENPEKYPQLT	IRVSGYAVRF	NSLTKEQQQD
												222	–	229	1011.53	1010.52	1010.48	40.1	0	R.EEIAEQHR.A	751	VITRTFTSTM
												230	–	240	1193.59	1192.58	1192.59	-13.8	1	R.ALGQMKEMAAK.Y + Oxidation (M)
												241	–	268	3097.6	3096.59	3096.49	32.8	0	K.YGYDISAPATNAQEAVQWTYFGYLAAVK.S
												269	–	279	1141.55	1140.55	1140.5	42.5	0	K.SQNGAAMSFGR.V + Oxidation (M)
												280	–	290	1340.75	1339.74	1339.71	20.4	0	R.VSTFLDVYIQR.D
												297	–	312	1912.04	1911.03	1910.98	29.3	0	K.ITEQQAQELIDHLVMK.L + Oxidation (M)
												321	–	347	2943.43	2942.43	2942.33	33.6	0	R.TPEYDELFSGDPIWATESLAGMGLDGR.T + Oxidation (M)
												429	–	436	1000.5	999.496	999.46	36.3	0	K.QMQFFGAR.A + Oxidation (M)
												505	–	517	1571.76	1570.75	1570.71	26.9	0	K.YSYEASLMALHDR.D + Oxidation (M)
												545	–	573	3323.71	3322.7	3322.57	39	1	K.VKPIRDEDGIAIDFEIEGEYPQFGNNDSR.V
												550	–	573	2730.26	2729.25	2729.17	29.5	0	R.DEDGIAIDFEIEGEYPQFGNNDSR.V
												574	–	584	1304.71	1303.7	1303.61	70.1	0	R.VDDIACDLVER.F
												597	–	615	2005.16	2004.15	2004.09	32.7	0	R.NAVPTQSILTITSNVVYGK.K
												626	–	640	1436.71	1435.7	1435.68	18.6	0	R.AGAPFGPGANPMHGR.D
												626	–	640	1452.72	1451.71	1451.67	28.8	0	R.AGAPFGPGANPMHGR.D + Oxidation (M)
												655	–	661	809.487	808.48	808.448	38.9	0	K.LPFAYAK.D
												662	–	682	2282.19	2281.18	2281.12	25.2	1	K.DGISYTFSIVPNALGKDDDVR.K
												684	–	713	3356.67	3355.67	3355.55	35.5	0	K.TNLAGLMDGYFHHEASIEGGQHLNVNVMNR.E + 2 Oxidation (M)
												714	–	732	2323.2	2322.19	2322.12	30.6	1	R.EMLLDAMENPEKYPQLTIR.V + 2 Oxidation (M)
												726	–	732	890.539	889.532	889.502	33.4	0	K.YPQLTIR.V
DS39	DNA gyrase subunit B (gyrB)	WP_004906247	D4C5R9	90.6/5.53	94	0.023	0.34	19	86	100	1	Start	–	End	Observed	Mr(expt)	Mr(calc)	ppm	M	Peptide	1	MSNTYDSSSI	KVLKGLDAVR	KRPGMYIGDT	DDGTGLHHMV	FEVVDNAIDE
												77	–	103	2718.43	2717.42	2717.37	18.7	0	R.GIPTGIHEEEGVSAAEVIMTVLHAGGK.F + Oxidation (M)	51	ALAGFCDDIV	ITIHADNSIS	VQDDGRGIPT	GIHEEEGVSA	AEVIMTVLHA
												147	–	166	2079.05	2078.05	2078	21.1	0	K.HGEPQGPLTVVGETDQTGTR.V	101	GGKFDDNSYK	VSGGLHGVGV	SVVNALSEKL	ELVIRRDGKV	HEQIYKHGEP
												178	–	189	1370.72	1369.71	1369.68	25.9	0	K.GVTEFEYDVLAK.R	151	QGPLTVVGET	DQTGTRVRFW	PSMDTFKGVT	EFEYDVLAKR	LRELSFLNSG
												210	–	223	1631.78	1630.77	1630.74	20.3	1	R.DGKEDHFHYEGGIK.A	201	VSIKLVDKRD	GKEDHFHYEG	GIKAFVEYLS	RNKTPIHPSV	FYFSTEKDGI
												224	–	231	984.546	983.538	983.508	31.3	0	K.AFVEYLSR.N	251	GVEVSMQWND	GFQENVYCFT	NNIPQRDGGT	HLAGFRAAMT	RTLNNYMEKE
												234	–	247	1652.87	1651.86	1651.82	20.9	0	K.TPIHPSVFYFSTEK.D	301	GYQKKSKVNA	TGDDAREGLI	AVISVKVPDP	KFSSQTKEKL	VSSEVKTAVE
												357	–	369	1517.82	1516.81	1516.78	24.1	0	K.LVEYLLENPNDAK.I	351	TMMNEKLVEY	LLENPNDAKI	VVGKIIDAAR	AREAARKARE	MTRRKGALDL
												490	–	507	2059.03	2058.02	2057.98	19.1	0	R.YHSIIIMTDADVDGSHIR.T + Oxidation (M)	401	AGLPGKLADC	QERDPALSEL	YLVEGDSAGG	SAKQGRNRKN	QAILPLKGKI
												508	–	516	1173.7	1172.69	1172.66	24.7	0	R.TLLLTFFYR.Q	451	LNVEKARFDK	MLSSQEVATL	ITALGCGIGR	DEYNPDKLRY	HSIIIMTDAD
												525	–	536	1383.81	1382.81	1382.77	24.7	0	R.GHIFIAQPPLYK.V	501	VDGSHIRTLL	LTFFYRQMPE	IVERGHIFIA	QPPLYKVKRG	KQEQYIKDDD
												636	–	655	2436.15	2435.14	2435.1	18.4	1	K.RLEDNEQFGSTYSYTINENR.E	551	AMDDYLISIA	LDGAELHLSA	EAPAMKGEEL	EKLVVEYNAA	HRIIRRLERL
												658	–	665	1003.59	1002.58	1002.55	29.9	0	R.QLFEPTIR.I	601	YPQALLNSLV	YQSTLTEDDL	KVSEKVEEWA	KTLVKRLEDN	EQFGSTYSYT
												668	–	688	2487.14	2486.13	2486.08	20.3	0	R.THGVDTDYNLDFDFVHGSEYR.R	651	INENRERQLF	EPTIRIRTHG	VDTDYNLDFD	FVHGSEYRRI	THLGDLISGL
												690	–	708	2042.16	2041.15	2041.11	19.4	0	R.ITHLGDLISGLIEEGAYIK.R	701	IEEGAYIKRG	ERRQDISNFE	EALAWLTRES	RRGLYVQRYK	GLGEMNPEQL
												690	–	709	2198.23	2197.22	2197.21	6.53	1	R.ITHLGDLISGLIEEGAYIKR.G	751	WETTMNPETR	RMMRVTVKDA	IATDLLFTTL	MGDAVEPRRA	FIEENALKAA
												714	–	728	1792.98	1791.98	1791.88	54.5	0	R.QDISNFEEALAWLTR.E	801	NIDI
												741	–	760	2365.1	2364.09	2364.04	22.6	0	K.GLGEMNPEQLWETTMNPETR.R + 2 Oxidation (M)
												769	–	788	2165.13	2164.12	2164.07	23.9	0	K.DAIATDLLFTTLMGDAVEPR.R + Oxidation (M)
												789	–	798	1190.68	1189.67	1189.65	20	1	R.RAFIEENALK.A
DS39	Pitrilysin (ptr)	WP_036957997	A0A6N4UIJ9	108.8/5.5	170	5.6e-10	0.38	28	86	100	1	Start	–	End	Observed	Mr(expt)	Mr(calc)	ppm	M	Peptide	1	MQYLSKNIAH	LFLLLIIFFG	GQAIAAQPLW	QVLPETVNKS	ERDPREYKAI
												103	–	116	1686.87	1685.86	1685.83	18.9	1	K.KYPEPSSFSEFLQK.H	51	KLSNDMTVLL	VSDAKATKSL	AAVSIPVGSI	ENPNSQLGLA	HYLEHMVLMG
												130	–	142	1504.77	1503.77	1503.72	27.5	0	R.TAYYFEVENGALK.E	101	SKKYPEPSSF	SEFLQKHGGS	HNASTASHRT	AYYFEVENGA	LKEATDRLAD
												258	–	278	2210.18	2209.17	2209.14	15.7	0	R.IPNFNASVPAVNIPAVTDNEK.G	151	ALAEPLLDPI	NADRERNAVN	AELTMARSRD	GMRIWQVRSE	TLNPLHPNSR
												279	–	291	1463.87	1462.86	1462.83	24.1	0	K.GIIIHYVPAQPQK.A	201	FSGGNLETLK	DKSNSKLQDE	LVGFYKQYYS	ANLMNAVLYG	DESIESLANI
												322	–	349	2840.49	2839.48	2839.44	16.5	0	R.SPGTLADWLISQGLAEGISASATPNLDR.N	251	AQETFGRIPN	FNASVPAVNI	PAVTDNEKGI	IIHYVPAQPQ	KAIQIEFSIK
												369	–	389	2365.1	2364.09	2364.26	-71.1	1	R.DEIIAAIFSYLELIKNDGVNK.S	301	NNMVDFRSKS	DNYISYLIGN	RSPGTLADWL	ISQGLAEGIS	ASATPNLDRN
												390	–	397	972.51	971.503	971.46	44.3	0	K.SYFDEIAK.V	351	YGSFSIYVTL	TDKGLQERDE	IIAAIFSYLE	LIKNDGVNKS	YFDEIAKVLN
												459	–	470	1458.74	1457.73	1457.73	0.17	0	R.IWFISPNEPNNK.K	401	LSFRYGSIVR	DMNYIEWLSD	QMIDVPVNHV	LDSDYIADKY	DPEAIKQRLS
												472	–	483	1414.73	1413.73	1413.69	24.2	0	K.AYFVDAPYQVNK.I	451	ELTAQEARIW	FISPNEPNNK	KAYFVDAPYQ	VNKITAKQFK	TWASLESKMN
												525	–	536	1476.72	1475.71	1475.68	23	0	K.HPEFIYQDGNTR.V	501	FKLPALNPYI	ADNLSLIKAD	KVYKHPEFIY	QDGNTRVLYM	PSQYFADEPK
												537	–	550	1703.84	1702.83	1702.79	25	0	R.VLYMPSQYFADEPK.A + Oxidation (M)	551	ASITLSLRSN	QGDKDAKQQV	TGSLLQYIAS	LKMDELQYQA	SVAGMSVSVS
												656	–	666	1335.7	1334.7	1334.67	23.4	0	K.AYELAMQPLQR.I + Oxidation (M)	601	QGIGLQLNAS	GYTQHLPELF	LSMIKLYLNF	EPTEQELAQA	KSWYKEQIEV
												667	–	678	1509.76	1508.75	1508.73	19	0	R.INSVPYFEQEQR.L	651	ANNAKAYELA	MQPLQRINSV	PYFEQEQRLA	ELDKISLQDI	TNYREMIVKS
												679	–	694	1892.03	1891.02	1891.01	8.2	1	R.LAELDKISLQDITNYR.E	701	AALQALVFGN	MTESQSIKTI	KDAQQLLKSE	GTNWWRGDIV	VIDKNYLADF
												685	–	694	1222.67	1221.66	1221.64	21.7	0	K.ISLQDITNYR.E	751	HKQGNSSDNA	LAEIFIPDGY	SRIDGAVLSG	ILSKVIQPWF	YDQLRTNEQL
												700	–	718	2011.04	2010.03	2010.01	12.1	0	K.SAALQALVFGNMTESQSIK.T + Oxidation (M)	801	GYAVFAFKAG	LGDQWGMGFL	IQSNAKTPSY	LNTRYQQFYL	QALEKLKKLP
												729	–	736	1035.49	1034.49	1034.46	28.9	0	K.SEGTNWWR.G	851	IDEFNQYKQS	IITEMNQPPQ	TFYEEVGRYS	SDFSRNIFSF	DTREKVIATL
												753	–	772	2154.05	2153.04	2153	18.4	0	K.QGNSSDNALAEIFIPDGYSR.I	901	GTATKEQVIE	YYENAVIKHK	GLAVSSQVIG	QGVDTKVGYA	HLKDWVLYPT
												796	–	808	1487.77	1486.76	1486.75	9.98	0	R.TNEQLGYAVFAFK.A	951	ASQLQKILPI	KEDAE
												827	–	834	951.524	950.516	950.482	35.8	0	K.TPSYLNTR.Y
												835	–	845	1430.77	1429.76	1429.72	24	0	R.YQQFYLQALEK.L
												848	–	858	1394.77	1393.76	1393.72	26.6	1	K.KLPIDEFNQYK.Q
												849	–	858	1266.67	1265.67	1265.63	29.7	0	K.LPIDEFNQYK.Q
												859	–	878	2383.17	2382.16	2382.12	17.8	0	K.QSIITEMNQPPQTFYEEVGR.Y + Oxidation (M)
												879	–	885	861.4	860.393	860.366	30.9	0	R.YSSDFSR.N
												886	–	893	999.523	998.516	998.482	33.9	0	R.NIFSFDTR.E
												906	–	918	1597.85	1596.84	1596.8	24.3	0	K.EQVIEYYENAVIK.H
												921	–	943	2327.21	2326.2	2326.26	-27.9	1	K.GLAVSSQVIGQGVDTKVGYAHLK.D
DS40	Fumarate reductase flavoprotein subunit (frdA)	WP_004258614	A0A1B8SY63	66.5/5.93	141	4.6e-07	0.38	17	67	100	1	Start	–	End	Observed	Mr(expt)	Mr(calc)	ppm	M	Peptide	1	MQTFNADLAI	IGAGGAGLRA	AIAAAEANPN	IKIALVSKVY	PMRSHTVAAE
												1	–	19	1891.99	1890.98	1890.96	9.21	0	-.MQTFNADLAIIGAGGAGLR.A + Oxidation (M)	51	GGSAAVTQAH	DSYDYHFNDT	VAGGDWLCEQ	DVVDYFVEHC	PTEMTQLELW
												147	–	152	804.463	803.456	803.429	33.7	0	K.YPQIQR.F	101	GCPWSRKPDG	SVNVRRFGGM	KIERTWFAAD	KTGFHMLHTL	FQTSLKYPQI
												153	–	169	2031.04	2030.03	2030.01	10.5	0	R.FDEHFVLDIIVDEGQVR.G	151	QRFDEHFVLD	IIVDEGQVRG	LVALNMMEGT	KVQIRANAIV	MATGGAGRVY
												186	–	198	1204.63	1203.63	1203.6	19.5	0	R.ANAIVMATGGAGR.V + Oxidation (M)	201	RYNTNGGIVT	GDGMGIAFRH	GVPLRDMEFV	QYHPTGLPGS	GILMTEGCRG
												226	–	249	2694.98	2693.97	2694.22	-94.8	0	R.DMEFVQYHPTGLPGSGILMTEGCR.G	251	EGGILVNKDG	YRYLQDYGMG	PETPLGKPEN	KYMELGPRDK	VSQAFWHEWR
												250	–	262	1377.66	1376.65	1376.7	-37.7	1	R.GEGGILVNKDGYR.Y	301	AGRTISTHRG	DVVYLDLRHL	GAEKLHERLP	FICELAKAYV	GVDPVTDPIP
												263	–	281	2153.04	2152.03	2152.01	8.55	0	R.YLQDYGMGPETPLGKPENK.Y + Oxidation (M)	351	VRPTAHYTMG	GIETDQRTET	RIKGLFAVGE	CSSVGLHGAN	RLGSNSLAEL
												282	–	288	881.449	880.442	880.411	35.2	0	K.YMELGPR.D + Oxidation (M)	401	VVFGRLAGEE	AARHAAEATP	ANANAIEART	RDIEADLSKL	MNQKGKESWS
												289	–	300	1588.78	1587.77	1587.76	9.92	1	R.DKVSQAFWHEWR.A	451	KIRDEMGISM	EEGCGIYRTP	ELMQKTVDKI	AELKERFKHV	EITDHSSVFN
												291	–	300	1345.66	1344.66	1344.64	14.5	0	K.VSQAFWHEWR.A	501	TDLLYTIELG	FGLDVAECMA	HSAINRKESR	GAHQRLDEGC	TERDDVNFLK
												310	–	318	1049.59	1048.58	1048.56	22.3	0	R.GDVVYLDLR.H	551	HTLAFYNPEG	SPRLEYSDVK	ITKSQPAKRV	YGAEAEAQDK	AKKEQANG
												329	–	337	1090.64	1089.64	1089.59	43.8	0	R.LPFICELAK.A
												338	–	367	3271.65	3270.64	3270.6	13.5	0	K.AYVGVDPVTDPIPVRPTAHYTMGGIETDQR.T + Oxidation (M)
												392	–	405	1461.82	1460.82	1460.8	12.3	0	R.LGSNSLAELVVFGR.L
												406	–	413	816.442	815.435	815.414	26	0	R.LAGEEAAR.H
												414	–	429	1606.81	1605.8	1605.79	10.6	0	R.HAAEATPANANAIEAR.T
												551	–	563	1488.74	1487.74	1487.72	14.2	0	K.HTLAFYNPEGSPR.L
DS41	Molybdopterin-dependent oxidoreductase	WP_004912136	Nil	90.6/6.24	84	0.21	0.19	15	61	100	1	Start	–	End	Observed	Mr(expt)	Mr(calc)	ppm	M	Peptide	1	MHKNKINTQF	GELSRREFIQ	TSATVAGVAA	VAGSITLPFA	VQAKTPAIMP
												137	–	149	1476.8	1475.8	1475.75	31.1	0	K.ISWDEATTIIAEK.L	51	DEVSEKISYS	ACLVNCGSRC	PLKVHVKDGV	ISRISNETMY	DDSTLGEHQI
												240	–	255	1746.87	1745.86	1745.79	40.9	0	R.MSGGGQFYETLNALDK.S + Oxidation (M)	101	RPCLRGRSVR	WKTYNPDRLK	YPMVRVGKRG	EGKFKKISWD	EATTIIAEKL
												240	–	257	1946.02	1945.01	1944.93	42.8	1	R.MSGGGQFYETLNALDKSK.A	151	KYTIDKYGSD	AIYYQYGSGS	TGANLHGRAA	CKRLLSLTGG	FLGDYGTYSY
												260	–	266	825.561	824.554	824.512	51.1	0	K.VIIIDPR.R	201	AQLMEITPYV	YGSVEESYLS	EIQNSDLVVM	FGHNLAETRM	SGGGQFYETL
												488	–	497	1142.59	1141.58	1141.56	18.5	0	K.THEILADESK.C	251	NALDKSKAKV	IIIDPRRTDS	VTTLGAEWIP	IYPGTDAALV	AALGYVMIEE
												546	–	569	2825.58	2824.58	2824.44	48.3	0	R.LQNAIEPLWENRPNYDVLAEIAEK.M	301	QLTDEEFLKN	YCVGWDESTL	PASAPRNASY	KDYILGNGPD	GIAKTPEWAS
												574	–	580	866.449	865.442	865.393	56.4	0	K.EQFTEGR.T	351	KLTGISVARI	KQLAREIGNA	NRAWISQGWG	LQRTENGEQA	CRSIMMLPLM
												595	–	614	2258.16	2257.15	2257.07	37.6	1	R.EKMPHLPEFSETDGAGIIDR.K + Oxidation (M)	401	SGNIGRAGTN	TGLWGNSYAY	PVAGFALPNP	VKALIPTYMW	SEAIVRGKEL
												597	–	614	2001.01	2000	1999.93	36.2	0	K.MPHLPEFSETDGAGIIDR.K + Oxidation (M)	451	TAENGGIKGV	DKLNNDIKFM	WCYSSNVIGN	QHGDLNKTHE	ILADESKCEF
												597	–	615	2129.11	2128.1	2128.03	34.2	1	K.MPHLPEFSETDGAGIIDRK.F + Oxidation (M)	501	ILVWDNHDTP	SAKYADLLLP	DVTTVETNDL	INNSYASGAY	HYLVRLQNAI
												616	–	626	1235.7	1234.7	1234.66	34	0	K.FLNSSENIALK.K	551	EPLWENRPNY	DVLAEIAEKM	GVKEQFTEGR	TYAEWIEFCY	NKTREKMPHL
												628	–	638	1328.74	1327.73	1327.69	30.1	1	K.FRDDPINNPLK.T	601	PEFSETDGAG	IIDRKFLNSS	ENIALKKFRD	DPINNPLKTP	SGKVEIYSEQ
												644	–	654	1336.72	1335.71	1335.67	34.4	0	K.VEIYSEQLAER.V	651	LAERVKNWEL	PEGQRIPAIP	EYCVNKEGVE	AQASQQKHPL	LMTGFHDKGH
												657	–	665	1128.59	1127.58	1127.54	40.2	0	K.NWELPEGQR.I	701	VHSSYYNVAM	LREAIPHQFW	LNPIDAQQRG	LNNGDMAEIF	NDRGRIQIKV
												730	–	743	1581.77	1580.76	1580.69	44.9	0	R.GLNNGDMAEIFNDR.G + Oxidation (M)	751	KVTERVLPGV	IAVPQGAWRT	LNDDGLDVGG	CINTLTSHVP	SPLAKGTPQH
																					801	TNLVEVKRA
DS42	Endopeptidase La (lon_1)	WP_004914515	A0A1B8SNK7	90.9/5.9	163	2.8e-09	0.37	26	55	100	1	Start	–	End	Observed	Mr(expt)	Mr(calc)	ppm	M	Peptide	1	MNPERSERIE	IPVLPLRDVV	VYPHMVIPLF	VGREKSIHSL	EAAMDHDKQV
												9	–	17	1049.68	1048.67	1048.66	4.61	0	R.IEIPVLPLR.D	51	MLVAQKEAST	DEPGVNDLFA	VGTVASVIQM	LKLPDGTVKV	LVEGLRRARI
												18	–	33	1857.01	1856	1856	1.25	0	R.DVVVYPHMVIPLFVGR.E + Oxidation (M)	101	TSLTDNGEYF	LAQAEYLATE	QNSESEHAPY	DETAAGSQSS	DALDEKENEV
												57	–	82	2707.34	2706.33	2706.34	-3.66	0	K.EASTDEPGVNDLFAVGTVASVIQMLK.L + Oxidation (M)	151	LYRTIVSQFE	SYIKLNKKIP	PEVLTALHAI	EQDQLDKLAD	TIASHMPLKL
												147	–	153	922.466	921.458	921.456	3.05	0	K.ENEVLYR.T	201	ADKQRVLEMA	NIAERVEFLM	AMMESETELL	QVEKRIRNRV	KKQMEKSQRE
												154	–	164	1314.7	1313.7	1313.69	6.91	0	R.TIVSQFESYIK.L	251	YYLNEQMKAI	QKELGEMDDA	PDEYESLKRK	IEEAKMPKEA	QEKAEAELQK
												168	–	187	2258.24	2257.23	2257.23	-1.48	1	K.KIPPEVLTALHAIEQDQLDK.L	301	LKMMSPMSAE	ATVVRSYIDW	MVQVPWHKRS	KVKKDLVKAQ	EVLDTDHYGL
												169	–	187	2130.14	2129.13	2129.14	-1.63	0	K.IPPEVLTALHAIEQDQLDK.L	351	ERVKDRILEY	LAVQSRVSKI	KGPILCLVGP	PGVGKTSLGQ	SIAKATGRQY
												216	–	234	2273.16	2272.16	2272.07	38.5	0	R.VEFLMAMMESETELLQVEK.R + Oxidation (M)	401	TRMALGGVRD	EAEIRGHRRT	YIGSMPGKLI	QKMAKVGVKN	PLFLLDEIDK
												216	–	234	2289.16	2288.15	2288.06	37.5	0	R.VEFLMAMMESETELLQVEK.R + 2 Oxidation (M)	451	MSSDMRGDPA	SALLEVLDPE	QNIAFNDHYL	EVDYDLSDVM	FVATSNSMNI
												216	–	234	2305.09	2304.08	2304.06	11.2	0	R.VEFLMAMMESETELLQVEK.R + 3 Oxidation (M)	501	PAPLLDRMEV	IRLSGYTEDE	KLNIAKRHLL	SKQIERNALK	KNELTIDDSA
												263	–	279	2012.88	2011.88	2011.87	4.04	1	K.ELGEMDDAPDEYESLKR.K + Oxidation (M)	551	LMSIIRYYTR	EAGVRGLERE	ISKLCRKAVK	ALLMDKKLKH	IEINADNLKD
												316	–	328	1704.83	1703.82	1703.81	5.28	0	R.SYIDWMVQVPWHK.R + Oxidation (M)	601	YLGVRRFDYG	QADTENRVGQ	VTGLAWTEVG	GDLLTIETAC	VPGKGKLTYT
												339	–	352	1645.79	1644.78	1644.77	4.1	0	K.AQEVLDTDHYGLER.V	651	GSLGEVMQES	IQTALTVVRA	RAEKLGINSD	FYEKRDIHVH	VPEGATPKDG
												357	–	366	1191.68	1190.67	1190.67	4.59	0	R.ILEYLAVQSR.V	701	PSAGIAMSTA	LVSCLTGNPV	RADVAMTGEI	TLRGLVFPIG	GLKEKLLAAH
												403	–	415	1432.72	1431.71	1431.71	0.45	1	R.MALGGVRDEAEIR.G + Oxidation (M)	751	RGGIKTVLIP	KENERDLEEI	PQNVIADLEI	HPVKTIEEVL	SLALVNPPFG
												440	–	450	1316.72	1315.71	1315.7	8.82	0	K.NPLFLLDEIDK.M	801	AEVVKKKAKR	VS
												440	–	456	2055.97	2054.97	2054.97	0.079	1	K.NPLFLLDEIDKMSSDMR.G + 2 Oxidation (M)
												541	–	556	1834.97	1833.96	1833.95	5.83	1	K.KNELTIDDSALMSIIR.Y + Oxidation (M)
												647	–	669	2496.3	2495.29	2495.29	-0.78	0	K.LTYTGSLGEVMQESIQTALTVVR.A
												647	–	669	2512.3	2511.29	2511.29	1.36	0	K.LTYTGSLGEVMQESIQTALTVVR.A + Oxidation (M)
												675	–	684	1185.58	1184.58	1184.57	3.99	0	K.LGINSDFYEK.R
												675	–	685	1341.69	1340.68	1340.67	6.25	1	K.LGINSDFYEKR.D
												686	–	698	1399.75	1398.74	1398.73	8.73	0	R.DIHVHVPEGATPK.D
												734	–	743	1000.63	999.622	999.612	10.3	0	R.GLVFPIGGLK.E
												766	–	784	2172.15	2171.15	2171.15	-0.42	0	R.DLEEIPQNVIADLEIHPVK.T
												785	–	805	2225.24	2224.23	2224.24	-2.47	0	K.TIEEVLSLALVNPPFGAEVVK.K
DS43	Glycine dehydrogenase (aminomethyl-transferring)	WP_036958458	Nil	106.1/5.78	78	0.97	0.24	17	74	100	1	Start	–	End	Observed	Mr(expt)	Mr(calc)	ppm	M	Peptide	1	MSMSLSQLEN	RSEFISRHIG	SSEQQLKTML	DTVGATSLDA	LMGKIVPKAI
												2	–	11	1180.59	1179.58	1179.56	23.7	0	M.SMSLSQLENR.S + Oxidation (M)	51	LLAEPPRVGG	GATEQEALAE	LKAIASLNKR	YKSYIGMGYA	PAVLPPVILR
												49	–	57	979.617	978.61	978.586	24.4	0	K.AILLAEPPR.V	101	NLLENPGWYT	AYTPYQPEVS	QGRLESLLNF	QQLTIDLTGL	DLASASLLDE
												83	–	100	1933.1	1932.09	1932.05	17.4	0	K.SYIGMGYAPAVLPPVILR.N + Oxidation (M)	151	ATAAAEAMAM	AKRISKLKDV	DRFFVADDVH	PQTLDVVRTR	AGTFGFEVIV
												101	–	123	2683.3	2682.3	2682.27	9.44	0	R.NLLENPGWYTAYTPYQPEVSQGR.L	201	DSAEKALEHE	GIFGVLLQQV	GTTGNVHDYS	SLFAQLKERK	IVSCVAADMM
												173	–	188	1857.98	1856.98	1856.94	17.8	0	R.FFVADDVHPQTLDVVR.T	251	ALVLLTAPGK	QGADIVFGSA	QRFGVPMGYG	GPHAAFFACR	DEFKRAMPGR
												191	–	205	1569.81	1568.8	1568.77	18.8	0	R.AGTFGFEVIVDSAEK.A	301	IIGVSRDAAG	NTALRMAMQT	REQHIRREKA	NSNICTSQVL	LANIAAMYAV
												261	–	272	1248.66	1247.65	1247.63	20.2	0	K.QGADIVFGSAQR.F	351	YHGPKGLKII	AERIHRFSTI	FAKALADAGF	TSRHKTWFDT	LCIEVADKTA
												307	–	315	888.472	887.465	887.446	20.9	0	R.DAAGNTALR.M	401	VLARAEKAKV	NLRTDIRGAV	GVTFSEITTR	QDLNELFAVI	TGVEAKLDFE
												330	–	355	2806.16	2805.16	2805.39	-84.7	0	K.ANSNICTSQVLLANIAAMYAVYHGPK.G	451	KLDQSVSATE	QAIPSSMLRD	DEILAHPNFH	RYHSETEMMR	YMHSLERKDL
												418	–	430	1337.73	1336.72	1336.7	15.5	0	R.GAVGVTFSEITTR.Q	501	ALNQAMIPLG	SCTMKLNAAA	EMIPITWPEF	GELHPFCPPE	QAQGYHQMIE
												470	–	481	1463.73	1462.72	1462.7	20.1	0	R.DDEILAHPNFHR.Y	551	QLSHWLVQLT	GYDAVCMQPN	SGAQGEYAGL	LAIRRYHESR	NEGERNICLI
												482	–	490	1215.53	1214.52	1214.47	41.5	0	R.YHSETEMMR.Y + 2 Oxidation (M)	601	PASAHGTNPA	SAHMAGMEVV	VVRCDDEGNI	DLTDLREKAQ	QHSEALSCVM
												491	–	497	951.466	950.459	950.428	32.8	0	R.YMHSLER.K + Oxidation (M)	651	VTYPSTHGVY	EESIREVCEI	IHQYGGQVYL	DGANMNAQVG	LTTPGFIGAD
												771	–	778	946.446	945.438	945.405	35.3	0	R.MMGSYGLR.K + 2 Oxidation (M)	701	VSHLNLHKTF	CIPHGGGGPG	MGPIGVKKHL	APFVPGHSVV	EQEMLTDQGA
												799	–	822	2852.42	2851.41	2851.42	-2.91	0	R.YDILYTGQEGYVAHECIVDLRPIK.R	751	VSAAPFGSAS	ILPISWMYIR	MMGSYGLRKA	SQVAILNANY	IAKRLSGRYD
												870	–	886	1992.08	1991.08	1991.04	18.2	1	R.FIDAMLAIRDEIDQVVK.G + Oxidation (M)	801	ILYTGQEGYV	AHECIVDLRP	IKRDTGISEL	DIAKRLIDYG	FHAPTMSFPV
												937	–	945	1108.57	1107.56	1107.53	25.6	1	K.RLDDVYGDR.H	851	AGTLMIEPTE	SESITEIDRF	IDAMLAIRDE	IDQVVKGQWT	LEDNPLVNSP
																					901	HVQTELAGEW	PHSYSRELAA	FPTAQTKANK	YWPAVKRLDD	VYGDRHLHCS
																					951	CVPIEDYM
DS43	Glycine dehydrogenase (decarboxylating) (gcvP)	EFE53122	D4C0A2	105.8/5.78	81	0.43	0.23	16	74	100	1	Start	–	End	Observed	Mr(expt)	Mr(calc)	ppm	M	Peptide	1	MSLSQLENRS	EFISRHIGSS	EQQLKTMLDT	VGATSLDALM	GKIVPKAILL
												47	–	55	979.617	978.61	978.586	24.4	0	K.AILLAEPPR.V	51	AEPPRVGGGA	TEQEALAELK	AIASLNKRYK	SYIGMGYAPA	VLPPVILRNL
												81	–	98	1933.1	1932.09	1932.05	17.4	0	K.SYIGMGYAPAVLPPVILR.N + Oxidation (M)	101	LENPGWYTAY	TPYQPEVSQG	RLESLLNFQQ	LTIDLTGLDL	ASASLLDEAT
												99	–	121	2683.3	2682.3	2682.27	9.44	0	R.NLLENPGWYTAYTPYQPEVSQGR.L	151	AAAEAMAMAK	RISKLKDVDR	FFVADDVHPQ	TLDVVRTRAG	TFGFEVIVDS
												171	–	186	1857.98	1856.98	1856.94	17.8	0	R.FFVADDVHPQTLDVVR.T	201	AEKALEHEGI	FGVLLQQVGT	TGNVHDYSSL	FAQLKERKIV	SCVAADMMAL
												189	–	203	1569.81	1568.8	1568.77	18.8	0	R.AGTFGFEVIVDSAEK.A	251	VLLTAPGKQG	ADIVFGSAQR	FGVPMGYGGP	HAAFFACRDE	FKRAMPGRII
												259	–	270	1248.66	1247.65	1247.63	20.2	0	K.QGADIVFGSAQR.F	301	GVSRDAAGNT	ALRMAMQTRE	QHIRREKANS	NICTSQVLLA	NIAAMYAVYH
												305	–	313	888.472	887.465	887.446	20.9	0	R.DAAGNTALR.M	351	GPKGLKIIAE	RIHRFSTIFA	KALADAGFTS	RHKTWFDTLC	IEVADKTAVL
												328	–	353	2806.16	2805.16	2805.39	-84.7	0	K.ANSNICTSQVLLANIAAMYAVYHGPK.G	401	ARAEKAKVNL	RTDIRGAVGV	TFSEITTRQD	LNELFAVITG	VEAKLDFEKL
												416	–	428	1337.73	1336.72	1336.7	15.5	0	R.GAVGVTFSEITTR.Q	451	DQSVSATEQA	IPSSMLRDDE	ILAHPNFHRY	HSETEMMRYM	HSLERKDLAL
												468	–	479	1463.73	1462.72	1462.7	20.1	0	R.DDEILAHPNFHR.Y	501	NQAMIPLGSC	TMKLNAAAEM	IPITWPEFGE	LHPFCPPEQA	QGYHQMIEQL
												480	–	488	1215.53	1214.52	1214.47	41.5	0	R.YHSETEMMR.Y + 2 Oxidation (M)	551	SHWLVQLTGY	DAVCMQPNSG	AQGEYAGLLA	IRRYHESRNE	GERNICLIPA
												489	–	495	951.466	950.459	950.428	32.8	0	R.YMHSLER.K + Oxidation (M)	601	SAHGTNPASA	HMAGMEVVVV	RCDDEGNIDL	TDLREKAQQH	SEALSCVMVT
												769	–	776	946.446	945.438	945.405	35.3	0	R.MMGSYGLR.K + 2 Oxidation (M)	651	YPSTHGVYEE	SIREVCEIIH	QYGGQVYLDG	ANMNAQVGLT	TPGFIGADVS
												797	–	820	2852.42	2851.41	2851.42	-2.91	0	R.YDILYTGQEGYVAHECIVDLRPIK.R	701	HLNLHKTFCI	PHGGGGPGMG	PIGVKKHLAP	FVPGHSVVEQ	EMLTDQGAVS
												868	–	884	1992.08	1991.08	1991.04	18.2	1	R.FIDAMLAIRDEIDQVVK.G + Oxidation (M)	751	AAPFGSASIL	PISWMYIRMM	GSYGLRKASQ	VAILNANYIA	KRLSGRYDIL
												935	–	943	1108.57	1107.56	1107.53	25.6	1	K.RLDDVYGDR.H	801	YTGQEGYVAH	ECIVDLRPIK	RDTGISELDI	AKRLIDYGFH	APTMSFPVAG
																					851	TLMIEPTESE	SITEIDRFID	AMLAIRDEID	QVVKGQWTLE	DNPLVNSPHV
																					901	QTELAGEWPH	SYSRELAAFP	TAQTKANKYW	PAVKRLDDVY	GDRHLHCSCV
																					951	PIEDYM
DS44	Translation initiation factor IF-2	KLN46000	Nil	100.0/5.7	133	2.8e-06	0.35	21	69	100	1	Start	–	End	Observed	Mr(expt)	Mr(calc)	ppm	M	Peptide	1	MTETVKSLAT	EIQTTADRLV	QQFAEAGITK	SENDSVSQSE	KEALLNHLNR
												312	–	328	1761.95	1760.94	1760.92	13.5	0	K.GSSLQQSFTKPAAAVNR.D	51	EQGGAAGQPS	KLTLQRKTRS	TLSVPVTGGK	SKSVNVEVRK	KRTYVNRDAE
												359	–	384	2863.34	2862.33	2862.32	4.3	0	K.MGAMATINQVIDQETAQLVAEEMGHK.V + 3 Oxidation (M)	101	EAKAEEQAQR	EAEEQAQREA	EELAQREAQA	KRLAEETAKR	EADELAKRDA
												426	–	433	980.559	979.552	979.534	18.7	0	K.TSLLDYIR.S	151	QEKAKREAAD	KATREVAERE	KVKPSENQQK	AGKAAESNAD	KQRREAEAAE
												437	–	458	2239.13	2238.12	2238.1	9.22	0	K.VASGEAGGITQHIGAYHVQTDK.G	201	LKRKAEEETQ	RKVEAEARRV	AEEARKMAEE	NGEKWTAETK	TEEDSDYHTT
												459	–	476	1984.96	1983.95	1983.92	15.9	0	K.GMITFLDTPGHAAFTSMR.A + 2 Oxidation (M)	251	TSTHARAAED	ESDEKEEGRR	SRNRTAKAPR	QKKGNKLSEK	ADREEERAAG
												479	–	508	3076.62	3075.61	3075.59	7.48	0	R.GAQATDIVVLVVAADDGVMPQTIEAIQHAK.A + Oxidation (M)	301	RSGRSKGKQR	KGSSLQQSFT	KPAAAVNRDV	IIGETITVGE	LANKMAVKGS
												531	–	557	2969.48	2968.47	2968.46	5.66	1	R.VRNELSQYGVISEEWGGDTQFIGVSAK.K	351	QVIKTMMKMG	AMATINQVID	QETAQLVAEE	MGHKVILRRE	NELEESVMND
												533	–	557	2714.31	2713.3	2713.29	5.92	0	R.NELSQYGVISEEWGGDTQFIGVSAK.K	401	RDTGSAPQEP	RAPVVTIMGH	VDHGKTSLLD	YIRSTKVASG	EAGGITQHIG
												580	–	597	1904.95	1903.94	1903.92	8.94	0	K.AVYTGMASGVVVESYLDK.G + Oxidation (M)	451	AYHVQTDKGM	ITFLDTPGHA	AFTSMRARGA	QATDIVVLVV	AADDGVMPQT
												600	–	614	1539.89	1538.89	1538.87	13.1	0	R.GPVATILVQEGTLNK.G	501	IEAIQHAKAA	GVPIVVAVNK	IDKPEADPDR	VRNELSQYGV	ISEEWGGDTQ
												615	–	626	1385.68	1384.67	1384.64	17.6	0	K.GDIVLCGFEYGR.I	551	FIGVSAKKGT	GIDDLLDALL	LQAEVLELKA	VYTGMASGVV	VESYLDKGRG
												637	–	666	3011.52	3010.52	3010.49	7.81	0	K.DVQSAGPSMPVEILGLSNVPSAGDEATVVR.D + Oxidation (M)	601	PVATILVQEG	TLNKGDIVLC	GFEYGRIRAM	RNELGKDVQS	AGPSMPVEIL
												637	–	669	3383.67	3382.67	3382.66	2.98	1	K.DVQSAGPSMPVEILGLSNVPSAGDEATVVRDEK.K + Oxidation (M)	651	GLSNVPSAGD	EATVVRDEKK	AREVALYRQG	KFRDVKLARQ	QKSKLENMFA
												741	–	770	2901.6	2900.59	2900.56	10.4	0	K.IIGSGVGGITETDATLAAASNAIILGFNVR.A	701	NMEDGKVSEL	NIVLKTDVQG	TCEAITDSLM	KLSTDEVKVK	IIGSGVGGIT
												788	–	800	1605.87	1604.86	1604.83	16.1	0	R.YYSVIYSLIDEIK.Q	751	ETDATLAAAS	NAIILGFNVR	ADASARRVIE	SESVDLRYYS	VIYSLIDEIK
												813	–	822	1126.67	1125.66	1125.65	12.4	0	K.QQIIGLAEVR.D	801	QAMSGMLAPE	YKQQIIGLAE	VRDVFKSPKF	GAVAGCMVTE	GTIKRNNPIR
												854	–	867	1635.85	1634.84	1634.82	15	0	R.DNVVIYEGELESLR.R	851	VLRDNVVIYE	GELESLRRFK	DDVSEVRNGM	ECGIGVKNYN	DVRVGDMIEV
												854	–	868	1791.95	1790.94	1790.92	14.3	1	R.DNVVIYEGELESLRR.F	901	FEVIEVKRSI	DG
												869	–	877	1094.57	1093.56	1093.54	16.4	1	R.FKDDVSEVR.N
												888	–	907	2383.98	2382.98	2383.17	-82.4	1	K.NYNDVRVGDMIEVFEVIEVK.R + Oxidation (M)
												894	–	907	1622.86	1621.85	1621.83	16.3	0	R.VGDMIEVFEVIEVK.R + Oxidation (M)
DS45	Bifunctional polymyxin resistance protein ArnA (arnA)	WP_004263736	D4C2Z0	74.7/5.64	192	3.5e-12	0.44	22	59	100	1	Start	–	End	Observed	Mr(expt)	Mr(calc)	ppm	M	Peptide	1	MKAIVFAYHD	IGCVGLKALE	KAGFDIQAVF	THTDDPNENH	FYSSVARLSA
												22	–	47	2938.35	2937.35	2937.33	4.82	0	K.AGFDIQAVFTHTDDPNENHFYSSVAR.L	51	DMELPVFAPE	NVNHPLWIER	IREMKPDVIF	SFYYRDMLSE	ELLAIAPKGA
												48	–	70	2693.36	2692.35	2692.33	7.32	0	R.LSADMELPVFAPENVNHPLWIER.I + Oxidation (M)	101	FNLHGSLLPK	YRGRAPINWA	LLKGESETGV	TLHKMVAKAD	AGDIIAQEKV
												73	–	85	1710.84	1709.83	1709.81	10.1	0	R.EMKPDVIFSFYYR.D + Oxidation (M)	151	VITDTDTSLT	LHAKVREAAE	VLLDKTLPLI	EAGSYKAVAQ	DESQATYFGR
												73	–	98	3137.41	3136.4	3136.55	-47.3	1	R.EMKPDVIFSFYYRDMLSEELLAIAPK.G + 2 Oxidation (M)	201	RTAEDGLINW	NDSAKDVNCL	IRAVTEPYPG	AFTYLGARKM	IIWRARVLDD
												99	–	110	1253.72	1252.71	1252.69	17.7	0	K.GAFNLHGSLLPK.Y	251	NQGKPAGTVL	SSDPLRIACG	QGAIEVISGQ	SETGLYMQGS	RLANEMGIVT
												115	–	123	1025.63	1024.62	1024.61	17.2	0	R.APINWALLK.G	301	DVRVGAKPTA	QVKRRTRVLI	LGVNGFIGNH	LTERLLKDGN	YDIYGMDIGS
												187	–	200	1542.74	1541.73	1541.71	12	0	K.AVAQDESQATYFGR.R	351	SAIERFIGNP	RFHFIEGDVS	IHTEWIEYHI	KKCDVILPLV	AIATPIEYTR
												187	–	201	1698.86	1697.85	1697.81	23.5	1	K.AVAQDESQATYFGRR.T	401	NPLRVFELDF	EENLKVVRYC	VKYNKRIIFP	STSEVYGMCD	DKEFDEDESR
												223	–	238	1712.88	1711.87	1711.86	9.95	0	R.AVTEPYPGAFTYLGAR.K	451	LIVGPINKQR	WIYSVSKQLL	DRVIWAYGAK	EGLKFTLFRP	FNWMGPRLDS
												267	–	291	2612.19	2611.19	2611.24	-19.2	0	R.IACGQGAIEVISGQSETGLYMQGSR.L	501	LNSARIGSSR	AITQLILNLV	EGSPIKLVDG	GAQKRCFTDI	KDGIEALFRI
												292	–	303	1333.7	1332.69	1332.67	16.6	0	R.LANEMGIVTDVR.V + Oxidation (M)	551	IENKDGKCDG	QIINIGNPTN	EASIRELAEM	LLESFEKHPQ	RGKFPPFAGF
												318	–	334	1852.06	1851.06	1851.04	10.5	0	R.VLILGVNGFIGNHLTER.L	601	REIESSSYYG	QGYQDVEHRK	PSVENARRLL	DWVPTIDMKD	TIEETLDFFL
												338	–	355	1991.89	1990.89	1990.86	14.9	0	K.DGNYDIYGMDIGSSAIER.F + Oxidation (M)	651	QGAVEELGNK	D
												383	–	400	2044.13	2043.12	2043.11	6.61	0	K.CDVILPLVAIATPIEYTR.N
												405	–	415	1382.71	1381.7	1381.68	17.1	0	R.VFELDFEENLK.V
												481	–	497	2096.12	2095.11	2095.08	12.9	1	K.EGLKFTLFRPFNWMGPR.L
												485	–	497	1684.85	1683.85	1683.83	7.74	0	K.FTLFRPFNWMGPR.L + Oxidation (M)
												542	–	549	920.497	919.49	919.476	14.8	0	K.DGIEALFR.I
												576	–	591	1972.99	1971.99	1971.97	6.72	1	R.ELAEMLLESFEKHPQR.G + Oxidation (M)
												592	–	601	1123.62	1122.62	1122.6	16.2	1	R.GKFPPFAGFR.E
												594	–	601	938.507	937.5	937.481	20.1	0	K.FPPFAGFR.E
												602	–	619	2146.95	2145.95	2145.92	10.1	0	R.EIESSSYYGQGYQDVEHR.K
DS46	F0F1 ATP synthase subunit alpha (atpA)	WP_004906297	A0A1B8SW54	55.3/5.62	201	4.4e-13	0.53	24	66	100	1	Start	–	End	Observed	Mr(expt)	Mr(calc)	ppm	M	Peptide	1	MQLNSTEISE	LIKQRIAQFD	VVSEAHNEGT	IVSVNDGIIR	IHGLAEVMQG
												16	–	40	2683.38	2682.37	2682.36	3.73	0	R.IAQFDVVSEAHNEGTIVSVNDGIIR.I	51	EMIALPGNRY	AIALNLERDS	VGAVVMGPYA	DLAEGMKVKC	TGRILEVPVG
												41	–	59	2036.03	2035.03	2035.03	-4.27	0	R.IHGLAEVMQGEMIALPGNR.Y	101	RGLLGRVVNT	LGQPIDGKGP	VDNDGFSPVE	VIAPGVIDRQ	SVDQPVQTGY
												41	–	59	2052.04	2051.03	2051.03	0.16	0	R.IHGLAEVMQGEMIALPGNR.Y + Oxidation (M)	151	KSVDAMIPIG	RGQRELVIGD	RQTGKTALAI	DAIINQRDSG	IKCVYVAIGQ
												41	–	59	2068.03	2067.03	2067.02	0.81	0	R.IHGLAEVMQGEMIALPGNR.Y + 2 Oxidation (M)	201	KASTVSNVVR	KLEEHGALQN	TIVVVATASE	SAALQYLAPY	AGCAMGEYFR
												60	–	68	1062.59	1061.59	1061.59	-0.71	0	R.YAIALNLER.D	251	DRGEDALIVY	DDLSKQAVAY	RQISLLLRRP	PGREAYPGDV	FYLHSRLLER
												69	–	87	1941.89	1940.89	1940.89	0.019	0	R.DSVGAVVMGPYADLAEGMK.V + 2 Oxidation (M)	301	AARVNAEYVE	NFTKGEVKGK	TGSLTALPII	ETQAGDVSAF	VPTNVISITD
												69	–	89	2137.1	2136.09	2136.06	16.4	1	R.DSVGAVVMGPYADLAEGMKVK.C	351	GQIFLESNLF	NSGIRPAVNP	GISVSRVGGA	AQTKIIKKLS	GGIRTALAQY
												94	–	101	882.543	881.536	881.533	2.97	0	R.ILEVPVGR.G	401	RELAAFAQFA	SDLDDATRKQ	LSHGQKVTEL	LKQKQYAPMS	VAEQALSLFA
												107	–	139	3374.79	3373.78	3373.75	9.51	1	R.VVNTLGQPIDGKGPVDNDGFSPVEVIAPGVIDR.Q	451	AERGFLDDVE	LAKIGAFEAA	LVSFAQREHA	DLMNEIGPAG	SYNDDIEGKL
												119	–	139	2153.09	2152.08	2152.08	1.26	0	K.GPVDNDGFSPVEVIAPGVIDR.Q	501	KKLLESFKAT	QSW
												152	–	161	1074.56	1073.55	1073.55	-2.95	0	K.SVDAMIPIGR.G + Oxidation (M)
												176	–	187	1298.73	1297.73	1297.74	-5.86	0	K.TALAIDAIINQR.D
												202	–	210	932.516	931.509	931.509	0.076	0	K.ASTVSNVVR.K
												251	–	265	1708.83	1707.82	1707.83	-4.7	1	R.DRGEDALIVYDDLSK.Q
												272	–	278	842.541	841.534	841.538	-5.54	0	R.QISLLLR.R
												284	–	296	1553.73	1552.72	1552.73	-4.16	0	R.EAYPGDVFYLHSR.L
												304	–	314	1313.64	1312.63	1312.63	-0.012	0	R.VNAEYVENFTK.G
												395	–	401	822.444	821.437	821.439	-3.21	0	R.TALAQYR.E
												402	–	418	1840.87	1839.86	1839.86	-2.67	0	R.ELAAFAQFASDLDDATR.K
												402	–	419	1968.96	1967.95	1967.96	-3.51	1	R.ELAAFAQFASDLDDATRK.Q
												433	–	453	2338.21	2337.2	2337.18	8.56	1	K.QKQYAPMSVAEQALSLFAAER.G
												435	–	453	2098.03	2097.02	2097.02	2.11	0	K.QYAPMSVAEQALSLFAAER.G + Oxidation (M)
												464	–	477	1479.78	1478.78	1478.79	-7.42	0	K.IGAFEAALVSFAQR.E
												478	–	499	2391.04	2390.03	2390.03	0.58	0	R.EHADLMNEIGPAGSYNDDIEGK.L + Oxidation (M)
DS47	Glycerol kinase (glpK)	WP_004265295	A0A2A5Q8C9	56.5/5.82	219	7e-15	0.61	28	89	100	1	Start	–	End	Observed	Mr(expt)	Mr(calc)	ppm	M	Peptide	1	MTTETTIAKK	YIVALDQGTT	SSRAVVLDHD	ANIVSISQRE	FTQIYPKPGW
												1	–	9	1011.53	1010.52	1010.5	22.2	0	-.MTTETTIAK.K + Oxidation (M)	51	VEHDPMEIWA	SQSSTLVEVL	AKADIRTDEV	AGIGITNQRE	TTIVWEKATG
												10	–	23	1538.82	1537.81	1537.81	-0.37	1	K.KYIVALDQGTTSSR.A	101	KPVYNAIVWQ	CRRTADFCTH	LKQNDRDLEE	YIRQNTGLVV	DPYFSGTKVK
												11	–	23	1410.72	1409.72	1409.72	1.07	0	K.YIVALDQGTTSSR.A	151	WILDHVEGAR	ERAEKGELLF	GTVDTWLVWK	MTQGRVHVTD	YTNASRTMLF
												24	–	39	1736.93	1735.92	1735.92	1.88	0	R.AVVLDHDANIVSISQR.E	201	NIRNLEWDDK	ILKALNIPRA	MLPEVRPSSE	VYGQTNIGGK	GGTRIPISGM
												77	–	89	1373.7	1372.69	1372.69	-3.64	0	R.TDEVAGIGITNQR.E	251	AGDQQAALYG	QLCVKSGMAK	NTYGTGCFLL	LNTGETAVRS	NHGLLTTIAC
												90	–	97	1005.49	1004.48	1004.52	-37.8	0	R.ETTIVWEK.A	301	GPKGEVNYAL	EGAVFVGGAS	IQWLRDELKL	IDESTDSEYF	ATKVKDSNGV
												123	–	133	1450.7	1449.69	1449.68	4.31	1	K.QNDRDLEEYIR.Q	351	YVVPAFTGLG	APYWDPYARG	AIFGLTRGAN	RNHIIRATLE	SIAYQTRDVL
												127	–	133	937.469	936.462	936.455	7.39	0	R.DLEEYIR.Q	401	DAMQADSGER	LKALRVDGGA	VANNFLMQFQ	SDILGTPVER	PEVRESTALG
												134	–	148	1625.82	1624.82	1624.81	3.35	0	R.QNTGLVVDPYFSGTK.V	451	AAYLAGLAVG	FWSNLDELQS	KATIERVFKP	GIETTERNFK	YEGWKKAVAR
												151	–	160	1195.56	1194.55	1194.61	-54.2	0	K.WILDHVEGAR.E	501	AQEWEDRG
												166	–	180	1763.93	1762.93	1762.93	-2.37	0	K.GELLFGTVDTWLVWK.M
												186	–	196	1262.61	1261.61	1261.61	1.8	0	R.VHVTDYTNASR.T
												197	–	203	894.492	893.485	893.479	6.53	0	R.TMLFNIR.N
												197	–	203	910.492	909.485	909.474	11.7	0	R.TMLFNIR.N + Oxidation (M)
												220	–	240	2233.14	2232.14	2232.12	6.35	0	R.AMLPEVRPSSEVYGQTNIGGK.G
												220	–	240	2249.13	2248.12	2248.12	3.32	0	R.AMLPEVRPSSEVYGQTNIGGK.G + Oxidation (M)
												271	–	289	2087.03	2086.02	2086.02	1.51	0	K.NTYGTGCFLLLNTGETAVR.S
												304	–	325	2336.21	2335.21	2335.2	4.58	0	K.GEVNYALEGAVFVGGASIQWLR.D
												330	–	343	1618.75	1617.74	1617.74	2.07	0	K.LIDESTDSEYFATK.V
												346	–	369	2615.26	2614.25	2614.25	-0.49	0	K.DSNGVYVVPAFTGLGAPYWDPYAR.G
												370	–	377	834.49	833.483	833.476	8.51	0	R.GAIFGLTR.G
												387	–	397	1252.66	1251.65	1251.65	2.02	0	R.ATLESIAYQTR.D
												398	–	410	1422.65	1421.64	1421.61	21	0	R.DVLDAMQADSGER.L + Oxidation (M)
												398	–	412	1647.8	1646.79	1646.79	-1.12	1	R.DVLDAMQADSGERLK.A
												416	–	444	3159.59	3158.58	3158.58	0.9	0	R.VDGGAVANNFLMQFQSDILGTPVERPEVR.E
												416	–	444	3175.61	3174.61	3174.58	9.12	0	R.VDGGAVANNFLMQFQSDILGTPVERPEVR.E + Oxidation (M)
												477	–	487	1276.69	1275.69	1275.68	2.19	0	R.VFKPGIETTER.N
												501	–	508	990.435	989.428	989.42	7.31	1	R.AQEWEDRG.-
DS48	Pyruvate kinase (pykF)	WP_042844034	A0A6M8RI04	50.7/5.37	91	0.043	0.42	14	69	100	1	Start	–	End	Observed	Mr(expt)	Mr(calc)	ppm	M	Peptide	1	MKKTKIVCTI	GPKTESEEKL	TQLLDAGMNV	MRLNFSHGDY	EEHGQRINNL
												20	–	32	1477.72	1476.71	1476.74	-22.3	0	K.LTQLLDAGMNVMR.L + Oxidation (M)	51	RSVCAKTGKQ	AAILLDTKGP	EIRTMKLEGG	NDVSLVAGQT	FTFTTDTSVI
												20	–	32	1493.77	1492.76	1492.74	15.5	0	K.LTQLLDAGMNVMR.L + 2 Oxidation (M)	101	GNKDKVAVTY	AGLTSDLEVG	NTVLVDDGLI	GMKVTSITAT	EVICEVLNNG
												33	–	46	1688.76	1687.76	1687.73	13	0	R.LNFSHGDYEEHGQR.I	151	DLGEKKGVNL	PGVSIGLPAL	AEKDKEDLVF	GCQQGVDFVA	ASFIRKRSDV
												77	–	103	2771.4	2770.4	2770.37	11.1	0	K.LEGGNDVSLVAGQTFTFTTDTSVIGNK.D	201	EEIRAHLKKH	GGENIQIISK	IENQEGLNNF	DEILEASDGI	MVARGDLGVE
												221	–	244	2693.31	2692.3	2692.26	14.6	0	K.IENQEGLNNFDEILEASDGIMVAR.G + Oxidation (M)	251	IPVEEVIFAQ	KMMIEKCVAA	RKVVITATQM	LDSMIKNPRP	TRAEAGDVAN
												245	–	261	1843.01	1842.01	1841.98	15.1	0	R.GDLGVEIPVEEVIFAQK.M	301	AILDGTDAVM	LSGESAKGKY	PVEAVTIMAT	ICERTDSVMQ	TRIDNQKPSQ
												293	–	317	2421.18	2420.17	2420.14	12.8	0	R.AEAGDVANAILDGTDAVMLSGESAK.G + Oxidation (M)	351	RLRVTEAVCR	GAVEMSEKLD	VPLIVVATYG	GKSAKSVRKY	FPTAPILALT
												318	–	334	1954	1952.99	1952.97	12.3	1	K.GKYPVEAVTIMATICER.T + Oxidation (M)	401	TNEETARQLL	LVKGVIPMIV	GGFTSTDDFY	REGKRAALES	GLAVSGDAVV
												335	–	342	937.48	936.473	936.433	41.9	0	R.TDSVMQTR.I	451	MVSGALVQSG	TTNTSSVHVL
												369	–	382	1444.87	1443.86	1443.83	16.9	0	K.LDVPLIVVATYGGK.S
												389	–	407	2136.16	2135.15	2135.13	12.5	1	R.KYFPTAPILALTTNEETAR.Q
												390	–	407	2008.06	2007.06	2007.03	12.1	0	K.YFPTAPILALTTNEETAR.Q
												414	–	431	1990.99	1989.98	1989.95	15.1	0	K.GVIPMIVGGFTSTDDFYR.E + Oxidation (M)
												414	–	434	2289.19	2288.18	2288.11	27.7	1	K.GVIPMIVGGFTSTDDFYREGK.R
DS49	Fumarate hydratase (fum)	WP_004259110	A0A264VTF9	61.4/6.05	100	0.0059	0.36	16	66	100	1	Start	–	End	Observed	Mr(expt)	Mr(calc)	ppm	M	Peptide	1	MANKEFFYQE	PYPLSEDKTE	YFQVSDKYVS	VEQFAGKQIL	KIEPEALTLL
												5	–	27	2889.41	2888.4	2888.31	33.8	1	K.EFFYQEPYPLSEDKTEYFQVSDK.Y	51	AEHAIYESQF	FLRAAHQKQV	AAILQDPEAS	ENDKYVALQL	LRNAEISAKG
												28	–	37	1127.6	1126.59	1126.57	24.4	0	K.YVSVEQFAGK.Q	101	ILPNCQDTGT	VAVVGKKGQQ	VWTDCNDEEY	LSRGIYNVFQ	HENLRFSQNA
												85	–	92	975.624	974.616	974.591	25.8	0	K.YVALQLLR.N	151	PLDMFNEVNT	GTNLPAQFDI	FATTGDEYHF	LFVNKGGGSA	NKSALYQETK
												134	–	145	1489.78	1488.77	1488.75	14.2	0	R.GIYNVFQHENLR.F	201	ATLTPAKLKN	FLIEKMRNLG	TTACPPYHIA	FVIGGTSAET	TLKTAKLASA
												252	–	265	1662.77	1661.76	1661.73	16.2	0	K.YYDNLPTTGNEYGR.A	251	KYYDNLPTTG	NEYGRAFRDI	ELENELLEAS	RHLGFGAQFG	GKYFAHDVRV
												269	–	281	1530.79	1529.79	1529.76	18.3	0	R.DIELENELLEASR.H	301	IRLPRHGASC	PIGLAISCSA	DRNIKAKITK	SGLWLEKMEH	NPAQYIPESM
												282	–	292	1118.6	1117.6	1117.57	26.6	0	R.HLGFGAQFGGK.Y	351	RNQAEGKVVH	IDLNRPMKDI	LAELSKHPVS	TRVSLSGPLI	IARDIAHTKL
												293	–	299	907.468	906.461	906.435	28.7	0	K.YFAHDVR.V	401	KERLDNGEEL	PQYFKDHMVY	YAGPAKKPED	MVSGSLGPTT	GNRMDPYVDL
												338	–	351	1718.8	1717.79	1717.76	19.5	0	K.MEHNPAQYIPESMR.N + Oxidation (M)	451	FQSHGGSMLM	LAKGNRTQAV	TDACKKHGGF	YLGSIGGSAA	ILAQEYVKSL
												338	–	351	1734.8	1733.79	1733.75	22.5	0	K.MEHNPAQYIPESMR.N + 2 Oxidation (M)	501	NCLEYPELGM	EAIWKMEVEG	LPAFILVDDK	GNNFFEQVQN	ETCSKCVK
												358	–	368	1337.77	1336.76	1336.73	26	0	K.VVHIDLNRPMK.D + Oxidation (M)
												383	–	393	1125.72	1124.72	1124.69	23.1	0	R.VSLSGPLIIAR.D
												427	–	443	1761.89	1760.88	1760.84	24.4	0	K.KPEDMVSGSLGPTTGNR.M + Oxidation (M)
												464	–	475	1320.61	1319.61	1319.63	-13.3	1	K.GNRTQAVTDACK.K
												477	–	498	2238.21	2237.2	2237.15	23.2	0	K.HGGFYLGSIGGSAAILAQEYVK.S
												516	–	530	1691.88	1690.88	1690.85	16.9	0	K.MEVEGLPAFILVDDK.G + Oxidation (M)
DS50	CTP synthetase (pyrG)	WP_004260455	D4BYZ3	60.6/5.82	164	2.3e-09	0.41	19	65	100	1	Start	–	End	Observed	Mr(expt)	Mr(calc)	ppm	M	Peptide	1	MKTNYIFVTG	GVVSSLGKGI	AAASLAAILE	ARGLNVTIMK	LDPYINVDPG
												3	–	18	1641.94	1640.94	1640.88	35.5	0	K.TNYIFVTGGVVSSLGK.G	51	TMSPTQHGEV	FVTEDGAETD	LDLGHYERFI	RTKMTRRNNF	TTGRVYSEVL
												19	–	32	1326.82	1325.81	1325.77	34.1	0	K.GIAAASLAAILEAR.G	101	RKERRGDYLG	ATIQVIPHIT	NEIKDRIIRG	GEGHDVVLVE	VGGTVGDIES
												87	–	94	965.537	964.529	964.484	47.3	1	R.RNNFTTGR.V	151	LPFLEAIRQM	AAEVGRERTL	YLHLTLVPYL	AAAGEVKTKP	TQHSVKELLS
												95	–	101	865.519	864.511	864.471	47.2	0	R.VYSEVLR.K	201	IGIQPDVLIC	RSDRVIPANE	RAKIALFCNV	PEKAVISLKD	VDSIYKIPAL
												105	–	124	2238.31	2237.3	2237.22	37.6	1	R.RGDYLGATIQVIPHITNEIK.D	251	LKSQGLDEYI	CNRFRIDAPE	ANLAEWEQVI	YEEANPAGEV	TIGMVGKYVE
												106	–	124	2082.2	2081.19	2081.12	34.7	0	R.GDYLGATIQVIPHITNEIK.D	301	LPDAYKSVIE	ALKHGGLKNR	LTVNIKLIDS	QDIETRGVEL	LKGLDAILVP
												130	–	158	2964.66	2963.65	2963.52	43.7	0	R.GGEGHDVVLVEVGGTVGDIESLPFLEAIR.Q	351	GGFGERGVEG	KILTAQYARE	NKIPYLGICL	GMQVALIEFA	RNVANMADAN
												169	–	187	2072.25	2071.24	2071.17	34.4	0	R.TLYLHLTLVPYLAAAGEVK.T	401	STEFKADCKF	PVVALITEWR	DEEGNLEVRS	EESDLGGTMR	VGGQPCHLVN
												197	–	211	1726.01	1725.01	1724.95	33.7	0	K.ELLSIGIQPDVLICR.S	451	GSLVREMYGS	ETIIERHRHR	YEVNNLLLKR	IEDAGLKIAG	RSVDNKLVEI
												253	–	263	1354.7	1353.69	1353.6	67.2	0	K.SQGLDEYICNR.F	501	IENPNHPWFV	ACQFHPEFTS	TPRDGHPLFA	GFVKAAGKYQ	KGELK
												327	–	336	1189.66	1188.65	1188.6	44.2	0	K.LIDSQDIETR.G
												343	–	356	1400.8	1399.79	1399.75	32.2	0	K.GLDAILVPGGFGER.G
												362	–	369	935.569	934.562	934.524	41.3	0	K.ILTAQYAR.E
												410	–	420	1330.79	1329.78	1329.74	29.2	0	K.FPVVALITEWR.D
												410	–	429	2372.31	2371.3	2371.22	34.7	1	K.FPVVALITEWRDEEGNLEVR.S
												456	–	466	1343.67	1342.66	1342.61	42.6	0	R.EMYGSETIIER.H + Oxidation (M)
												469	–	479	1398.83	1397.82	1397.78	31.1	1	R.HRYEVNNLLLK.R
												471	–	479	1105.67	1104.66	1104.62	39.4	0	R.YEVNNLLLK.R
												524	–	534	1187.67	1186.66	1186.61	39.6	0	R.DGHPLFAGFVK.A
DS51	dihydrolipoyl dehydrogenase	WP_042845078	Nil	51.0/5.49	88	0.093	0.33	10	70	100	1	Start	–	End	Observed	Mr(expt)	Mr(calc)	ppm	M	Peptide	1	MMSTEIKAQV	VVLGAGPAGY	SAAFRCADLG	LETVLVERYS	TLGGVCLNVG
												8	–	25	1734.02	1733.02	1732.93	52.3	0	K.AQVVVLGAGPAGYSAAFR.C	51	CIPSKALLHV	AKVIEEAKAL	AEHGIVFGEP	KTDISKVRLW	KEKVINQLTG
												26	–	38	1474.83	1473.82	1473.75	48.3	0	R.CADLGLETVLVER.Y	101	GLAGMAKGRK	VNVVNGFGKF	TGANTLVVEG	ENGSTTINFD	NAIIAAGSRP
												69	–	81	1367.81	1366.8	1366.72	54.2	0	K.ALAEHGIVFGEPK.T	151	IQLPFIPHED	PRIWDSTDAL	ELTEVPERLL	VMGGGIIGLE	MGTVYHALGS
												94	–	107	1388.83	1387.82	1387.75	52.1	0	K.VINQLTGGLAGMAK.G + Oxidation (M)	201	QIDVVEMFDQ	VIPAADKDVV	KVFTKQISKK	FNLLLETKVT	AVEAKEDGIY
												163	–	178	1874.02	1873.01	1872.91	52.2	0	R.IWDSTDALELTEVPER.L	251	VSMEGKKASA	EPQRYDAVLV	AIGRVPNGKN	LDAGKAGVEV	DDRGFIHVDK
												265	–	274	1076.67	1075.66	1075.6	54.1	0	R.YDAVLVAIGR.V	301	QMRTNVPHIF	AIGDIVGQPM	LAHKGVHEGH	VAAEVISGLK	HYFDPKVIPS
												304	–	324	2274.33	2273.32	2273.2	54.9	0	R.TNVPHIFAIGDIVGQPMLAHK.G + Oxidation (M)	351	IAYTEPEVAW	VGLTEKEAKE	QNISYEVATF	PWAASGRAIA	SDCSEGMTKL
												325	–	340	1602.94	1601.93	1601.85	49.2	0	K.GVHEGHVAAEVISGLK.H	401	IFDKQSNRVI	GGAVVGVNGG	ELLGEIGLAI	EMGCDAEDLA	LTIHAHPTLY
												347	–	366	2202.3	2201.3	2201.16	60.8	0	K.VIPSIAYTEPEVAWVGLTEK.E	451	ESIGMAAEIY	EGSITDLPNA	KAKKKK
												370	–	387	2026.07	2025.06	2024.96	52.1	0	K.EQNISYEVATFPWAASGR.A
DS52	Glutamate--tRNA ligase (gltX)	WP_036958984	A0A6N4UBT4	54.0/5.32	160	5.6e-09	0.47	17	51	100	1	Start	–	End	Observed	Mr(expt)	Mr(calc)	ppm	M	Peptide	1	MSKIKTRFAP	SPTGYLHVGG	ARTALYSWLF	SRHNQGEFVL	RIEDTDLERS
												8	–	22	1529.73	1528.72	1528.78	-39.5	0	R.FAPSPTGYLHVGGAR.T	51	TQEAIDAIMD	GMNWLNLNWD	EGPYYQTKRF	DRYNDVIDQM	LDAGTAYRCY
												23	–	32	1243.59	1242.58	1242.64	-44.7	0	R.TALYSWLFSR.H	101	CSKERLEALR	EEQMANNEKP	RYDGCCRDHA	HNHTPDEPHV	VRFRNPQEGS
												33	–	41	1099.52	1098.51	1098.56	-44.4	0	R.HNQGEFVLR.I	151	VIFDDKIRGP	IEFSNQELDD	LIIRRTDGSP	TYNFCVVIDD	WDMEITHVIR
												83	–	98	1844.8	1843.79	1843.84	-27.4	0	R.YNDVIDQMLDAGTAYR.C	201	GEDHINNTPR	QINILKALGA	PVPVYAHVSM	ILGDDGKKLS	KRHGAVSVMQ
												106	–	121	1943.9	1942.89	1942.95	-31.4	1	R.LEALREEQMANNEKPR.Y + Oxidation (M)	251	YRDDGYLPQA	LLNYLVRLGW	SHGDQEIFTV	EEMKEYFSLD	AISKSASAFN
												128	–	142	1760.76	1759.75	1759.81	-36.8	0	R.DHAHNHTPDEPHVVR.F	301	TEKLQWLNHH	YINSLPAEEV	ATYLAWHIEQ	QNIDTSTGPQ	LVDLIKLLGE
												159	–	174	1858.86	1857.85	1857.95	-50.7	0	R.GPIEFSNQELDDLIIR.R	351	RCKTLKEMAE	SCHYFYQDFE	EFDADAAKKH	LRPVARQPLE	VVKDKLAAIT
												201	–	210	1152.48	1151.48	1151.53	-48.8	0	R.GEDHINNTPR.Q	401	DWTAENVHQA	IEATAAELEV	GMGKVGMPLR	VAVTGAGQSP	GLDVTVHAIG
												201	–	216	1861.83	1860.82	1860.98	-85.8	1	R.GEDHINNTPRQINILK.A	451	QARSIARIEK	ALAFIAEREA	SAQ
												217	–	238	2254.14	2253.13	2253.18	-24	1	K.ALGAPVPVYAHVSMILGDDGKK.L + Oxidation (M)
												243	–	252	1147.5	1146.49	1146.56	-59	0	R.HGAVSVMQYR.D
												243	–	252	1163.52	1162.51	1162.56	-39.4	0	R.HGAVSVMQYR.D + Oxidation (M)
												253	–	267	1749.85	1748.84	1748.91	-37.9	0	R.DDGYLPQALLNYLVR.L
												380	–	386	848.488	847.481	847.514	-39.2	0	K.HLRPVAR.Q
												396	–	424	3055.51	3054.5	3054.5	0.78	0	K.LAAITDWTAENVHQAIEATAAELEVGMGK.V + Oxidation (M)
												431	–	453	2204.12	2203.11	2203.17	-28	0	R.VAVTGAGQSPGLDVTVHAIGQAR.S
												461	–	468	890.472	889.464	889.502	-42.4	0	K.ALAFIAER.E
DS53	Phosphoenolpyruvate carboxykinase (ATP) (pckA)	WP_004263163	A0A2A5Q8Z9	59.6/5.41	148	9.2e-08	0.46	17	61	100	1	Start	–	End	Observed	Mr(expt)	Mr(calc)	ppm	M	Peptide	1	MSAKSITLKE	LEKYGIHDVT	EVVYNPSYEL	LFTEETKPGL	EGYERGTVTT
												46	–	64	1835.9	1834.9	1834.98	-44.7	0	R.GTVTTLGAVAVDTGIFTGR.S	51	LGAVAVDTGI	FTGRSPKDKY	IVRDDVTRDT	VWWADQGKGK	NDNKPMSQEV
												79	–	88	1205.51	1204.5	1204.55	-43.9	0	R.DTVWWADQGK.G	101	WADLKHLVTE	QLSGKRLFII	DAFCGANADT	RLKVRFITEV	AWQAHFVKNM
												91	–	105	1790.75	1789.74	1789.83	-47.9	0	K.NDNKPMSQEVWADLK.H + Oxidation (M)	151	FIRPSDEELV	GFEPDFIVMN	GAKCTNPNWK	AQGLNSENFV	AFNLTERMQL
												106	–	115	1111.51	1110.5	1110.6	-93	0	K.HLVTEQLSGK.R	201	IGGSWYGGEM	KKGMFSMMNY	LLPLKGIASM	HCSANVGEKG	DVAIFFGLSG
												117	–	131	1683.71	1682.7	1682.81	-63.4	0	R.LFIIDAFCGANADTR.L	251	TGKTTLSTDP	KRKLIGDDEH	GWDDDGVFNF	EGGCYAKTIN	LSKEAEPDIY
												136	–	148	1575.73	1574.73	1574.82	-61.5	0	R.FITEVAWQAHFVK.N	301	GAIKRDALLE	NVMVLADGSV	DFNDGSKTEN	TRVSYPIYHI	ENIVKPVSKA
												181	–	197	1909.86	1908.85	1908.93	-43	0	K.AQGLNSENFVAFNLTER.M	351	GHATKVIFLT	ADAFGVLPPV	SRLTPEQTQY	HFLSGFTAKL	AGTERGVTEP
												198	–	211	1588.62	1587.61	1587.71	-58.5	0	R.MQLIGGSWYGGEMK.K + 2 Oxidation (M)	401	TPTFSACFGA	AFLSLHPTQY	AEVLVKRMEA	AGAKAYLVNT	GWNGTGKRIS
												240	–	253	1368.62	1367.61	1367.71	-69.5	0	K.GDVAIFFGLSGTGK.T	451	IKDTRAIIDA	ILSGDIEKAD	MIKLPVFDLE	IPTALPGVDT	NILDPRNTYA
												294	–	305	1361.63	1360.62	1360.7	-55.9	1	K.EAEPDIYGAIKR.D	501	DKAQWDEKAQ	DLAERFVNNF	DKYTDTPAGA	ALVKAGPKL
												333	–	349	1986	1984.99	1985.1	-52.8	0	R.VSYPIYHIENIVKPVSK.A
												356	–	372	1801.94	1800.93	1801.01	-44.1	0	K.VIFLTADAFGVLPPVSR.L
												373	–	389	1967.89	1966.88	1966.98	-50.2	0	R.LTPEQTQYHFLSGFTAK.L
												373	–	395	2595.2	2594.19	2594.31	-47.7	1	R.LTPEQTQYHFLSGFTAKLAGTER.G
												456	–	468	1357.66	1356.65	1356.75	-72	0	R.AIIDAILSGDIEK.A
												474	–	496	2505.23	2504.22	2504.35	-52.4	0	K.LPVFDLEIPTALPGVDTNILDPR.N
												516	–	534	2070.94	2069.93	2070.04	-53.2	1	R.FVNNFDKYTDTPAGAALVK.A
DS54	ATP F0F1 synthase subunit alpha	KLN46534	Nil	55.3/5.62	74	2.3	0.27	9	94	100	0	Start	–	End	Observed	Mr(expt)	Mr(calc)	ppm	M	Peptide	1	MQLNSTEISE	LIKQRIAQFD	VVSEAHNEGT	IVSVNDGIIR	IHGLAEVMQG
												2	–	13	1374.69	1373.69	1373.74	-38.7	0	M.QLNSTEISELIK.Q	51	EMIALPGNRY	AIALNLERDS	VGAVVMGPYA	DLAEGMKVKC	TGRILEVPVG
												16	–	40	2683.41	2682.4	2682.36	15.5	0	R.IAQFDVVSEAHNEGTIVSVNDGIIR.I	101	RGLLGRGVNT	LGQPIDGKGP	VDNDGFSPVE	VIAPGVIDRQ	SVDQPVQTGY
												60	–	68	1062.59	1061.58	1061.59	-2.15	0	R.YAIALNLER.D	151	KSVDAMIPIG	RGQRELVIGD	RQTGKTALAI	DAIINQRDSG	IKCVYVAIGQ
												107	–	118	1198.69	1197.68	1197.64	38.8	0	R.GVNTLGQPIDGK.G	201	KASTVSNVVR	KLEEHGALQN	TIVVVATASE	SAALQYLAPY	AGCAMGEYFR
												119	–	139	2153.1	2152.09	2152.08	4.02	0	K.GPVDNDGFSPVEVIAPGVIDR.Q	251	DRGEDALIVY	DDLSKQAVAY	RQISLLLRRP	PGREAYPGDV	FYLHSRLLER
												176	–	187	1298.73	1297.72	1297.74	-8.71	0	K.TALAIDAIINQR.D	301	AARVNAEYVE	NFTKGEVKGK	TGSLTALPII	ETQAGDVSAF	VPTNVISITD
												284	–	296	1553.73	1552.73	1552.73	-3.64	0	R.EAYPGDVFYLHSR.L	351	GQIFLESNLF	NSGIRPAVNP	GISVSRVGGA	AQTKIMKKLS	GGIRTALAQY
												402	–	418	1840.87	1839.87	1839.86	0.86	0	R.ELAAFAQFASDLDDATR.K	401	RELAAFAQFA	SDLDDATRKQ	LSHGQKVTEL	LKQKQYAPMS	VAEQALSLFA
												478	–	499	2375.18	2374.17	2374.04	56.5	0	R.EHADLMNEIGPAGSYNDDIEGK.L	451	AERGFLDDVE	LAKIGAFEAA	LVSFAQREHA	DLMNEIGPAG	SYNDDIEGKL
																					501	KKLLESFKAT	QSW
DS55	Dihydrolipoamide succinyltransferase	WP_004909074	A0A3E2BIJ4	43.8/5.39	151	4.4e-08	0.46	16	64	100	1	Start	–	End	Observed	Mr(expt)	Mr(calc)	ppm	M	Peptide	1	MSSVEILVPD	LPESVADATV	ATWHKKPGDS	VQRDEVLVEI	ETDKVVLEVP
												2	–	25	2564.34	2563.33	2563.32	5.5	0	M.SSVEILVPDLPESVADATVATWHK.K	51	ASEAGVLEAI	VEDEGATVLS	KQLLGRIRLG	DSTGIPAEVK	EAQESTPAQR
												26	–	33	886.459	885.452	885.467	-17.2	0	K.KPGDSVQR.D	101	QTASLETESN	DALTPAIRRL	IAEHDLNPAD	IKGTGVGGRL	TREDVEKHLA
												91	–	100	1116.53	1115.52	1115.52	0.85	0	K.EAQESTPAQR.Q	151	ANKSAAPAAK	APEAPQAPLA	HRSEKRVPMT	RLRKRIAERL	LEAKNTTAML
												101	–	118	1916.96	1915.95	1915.95	-0.38	0	R.QTASLETESNDALTPAIR.R	201	TTFNEVNMQP	IKDLRKQYGE	VFEKRHGVRL	GFMSFYVKAA	VEALKRYPEV
												119	–	132	1604.87	1603.87	1603.87	-0.69	1	R.RLIAEHDLNPADIK.G	251	NASIDGDDVV	YHNYFDISIA	VSTPRGLVTP	VLRDVDAMSM	ADIEKKIKEL
												120	–	132	1448.77	1447.76	1447.77	-2.31	0	R.LIAEHDLNPADIK.G	301	AVKGRDGKLT	VEDLSGGNFT	ITNGGVFGSL	MSTPIINPPQ	SAILGMHAIK
												195	–	212	2085.01	2084	2083.99	3.06	0	K.NTTAMLTTFNEVNMQPIK.D + 2 Oxidation (M)	351	DRPMAVNGKV	EILPMMYLAL	SYDHRLIDGS	ESVGFLVAIK	DMLEDPTRLL
												216	–	224	1127.57	1126.57	1126.57	1.11	1	R.KQYGEVFEK.R	401	LDV
												217	–	224	999.483	998.476	998.471	4.96	0	K.QYGEVFEK.R
												230	–	238	1107.55	1106.55	1106.55	0.42	0	R.LGFMSFYVK.A + Oxidation (M)
												246	–	275	3412.68	3411.67	3411.64	11	1	K.RYPEVNASIDGDDVVYHNYFDISIAVSTPR.G
												247	–	275	3256.58	3255.57	3255.54	9.91	0	R.YPEVNASIDGDDVVYHNYFDISIAVSTPR.G
												276	–	283	854.535	853.528	853.538	-12.6	0	R.GLVTPVLR.D
												360	–	375	1982.98	1981.97	1981.96	4.7	0	K.VEILPMMYLALSYDHR.L + 2 Oxidation (M)
												376	–	390	1547.87	1546.86	1546.86	0.4	0	R.LIDGSESVGFLVAIK.D
												376	–	398	2521.3	2520.3	2520.28	7.1	1	R.LIDGSESVGFLVAIKDMLEDPTR.L + Oxidation (M)
DS56	NADP-dependent phosphogluconate dehydrogenase (gnd_2)	WP_004909277	A0A1B8SVJ4	51.8/5.38	223	2.8e-15	0.63	22	68	100	1	Start	–	End	Observed	Mr(expt)	Mr(calc)	ppm	M	Peptide	1	MSKQQIGVVG	MAVMGRNLAL	NIESRGYSVS	IFNRSKDKTD	EVIAENPGKK
												1	–	16	1707.77	1706.76	1706.86	-59.7	1	-.MSKQQIGVVGMAVMGR.N + Oxidation (M)	51	LVPNYTIEEF	VDSLEKPRRI	LLMVKAGEAT	DKTIASLTPH	LDKGDILIDG
												4	–	16	1377.69	1376.68	1376.69	-8.34	0	K.QQIGVVGMAVMGR.N + 2 Oxidation (M)	101	GNTLFTDTIR	RNRELSEQGF	NFIGTGVSGG	EEGALKGPSI	MPGGQKEAYE
												17	–	25	1029.55	1028.54	1028.56	-20.2	0	R.NLALNIESR.G	151	LVAPILKEIA	AQAEGEPCVT	YIGADGAGHY	VKMVHNGIEY	GDMQLIAEAY
												26	–	34	1042.52	1041.51	1041.52	-11.4	0	R.GYSVSIFNR.S	201	SLLKGSLNLS	NEELAGIFAE	WNKGELSSYL	IEITADIFKK	KDEDGKYLVD
												50	–	68	2277.2	2276.19	2276.21	-6.88	1	K.KLVPNYTIEEFVDSLEKPR.R	251	VILDEAANKG	TGKWTSQSAL	DLGIPLTLIT	ESVFARYISF	LKDQRVAASK
												51	–	68	2149.11	2148.1	2148.11	-3.04	0	K.LVPNYTIEEFVDSLEKPR.R	301	VLTGPVLKAV	EGDKKEFIEK	VRRALYLGKI	VSYAQGFQQL	KAASEEYNWD
												83	–	110	2997.56	2996.55	2996.58	-10.8	1	K.TIASLTPHLDKGDILIDGGNTLFTDTIR.R	351	LNYGEIAKIF	RAGCIIRAQF	LQKITDAYNQ	DAKIANLLLA	PYFKQIADEY
												94	–	110	1820.93	1819.92	1819.93	-6.16	0	K.GDILIDGGNTLFTDTIR.R	401	QQALRDVVCY	GVQNGIPTPT	FSAAISYYDS	YRSAVLPANL	IQAQRDYFGA
												114	–	136	2326.1	2325.09	2325.11	-8.33	0	R.ELSEQGFNFIGTGVSGGEEGALK.G	451	HTYKRTDKDG	VFHTEWME
												147	–	157	1245.7	1244.69	1244.7	-7.7	0	K.EAYELVAPILK.E
												205	–	223	2092.01	2091	2091.03	-11.1	0	K.GSLNLSNEELAGIFAEWNK.G
												224	–	239	1798.93	1797.92	1797.94	-8.41	0	K.GELSSYLIEITADIFK.K
												247	–	259	1462.77	1461.76	1461.77	-8.41	0	K.YLVDVILDEAANK.G
												264	–	286	2518.34	2517.33	2517.35	-6.92	0	K.WTSQSALDLGIPLTLITESVFAR.Y
												342	–	358	1972.88	1971.87	1971.88	-8.22	0	K.AASEEYNWDLNYGEIAK.I
												374	–	383	1138.52	1137.51	1137.53	-19.8	0	K.ITDAYNQDAK.I
												384	–	394	1262.74	1261.73	1261.74	-10.6	0	K.IANLLLAPYFK.Q
												395	–	405	1334.66	1333.65	1333.66	-5.99	0	K.QIADEYQQALR.D
												406	–	432	3043.36	3042.35	3042.41	-17.9	0	R.DVVCYGVQNGIPTPTFSAAISYYDSYR.S
												433	–	445	1380.78	1379.77	1379.79	-13.1	0	R.SAVLPANLIQAQR.D
												446	–	454	1101.49	1100.48	1100.49	-8.87	0	R.DYFGAHTYK.R
												456	–	468	1610.67	1609.66	1609.67	-6.75	1	R.TDKDGVFHTEWME.- + Oxidation (M)
DS57	Aspartate ammonia-lyase (aspA)	WP_004908081	A0A1B8SUB6	52.4/5.35	131	4.4e-06	0.36	14	44	100	1	Start	–	End	Observed	Mr(expt)	Mr(calc)	ppm	M	Peptide	1	MSNNTRIEED	LLGKKEVPAD	AYYGVHTLRA	IENFYISDRT	INDVPEFIRG
												15	–	29	1718.95	1717.94	1717.88	35.2	1	K.KEVPADAYYGVHTLR.A	51	MVMVKKAAAL	ANKEQHTIPR	NIADTIIKAC	DVVLNEGKCM	DQFPVDVFQG
												16	–	29	1590.88	1589.87	1589.78	53.8	0	K.EVPADAYYGVHTLR.A	101	GAGTSLNMNT	NEVLANIGLE	LMGHKKGEYE	FLNPNDHLNK	SQSTNDAYPT
												30	–	39	1227.66	1226.65	1226.59	44.7	0	R.AIENFYISDR.T	151	GFRIAVYNSI	LKLIESVEYL	KKGFEAKAEE	YKDILKMGRT	QLQDAVPMTV
												40	–	49	1203.7	1202.69	1202.63	54.1	0	R.TINDVPEFIR.G	201	GQEFHAFATL	LKEEEKNLKR	SIELLLEVNL	GATAIGTGLN	TAPGYSELAV
												126	–	140	1817.96	1816.95	1816.87	42.5	1	K.KGEYEFLNPNDHLNK.S	251	KKLAEVTGLP	CVPAEDLIEA	TSDCGAYITV	HAGLKRLAMK	LSKICNDLRL
												127	–	140	1689.85	1688.85	1688.78	39.4	0	K.GEYEFLNPNDHLNK.S	301	LSSGPRAGLK	EINLPELQAG	SSIMPAKVNP	VIPEVVNQAC	FKVIGNDICV
												141	–	153	1443.71	1442.7	1442.64	42.9	0	K.SQSTNDAYPTGFR.I	351	TMAAEAGQLQ	LNVMEPAIGQ	AMFESISLMS	NACRNLQEKC	ISGITVNKEI
												154	–	162	1020.54	1019.53	1019.6	-69.9	0	R.IAVYNSILK.L	401	CEAFVFNSIG	IVTYLNPFIG	HHNGDIVGKI	CAETGKSVRE	VVLERGLLTE
												163	–	171	1093.65	1092.64	1092.61	30.8	0	K.LIESVEYLK.K	451	AELDDIFSVE	NLKHPAYKAK	RFDD
												190	–	212	2561.42	2560.41	2560.3	42.7	0	R.TQLQDAVPMTVGQEFHAFATLLK.E + Oxidation (M)
												190	–	216	3076.66	3075.66	3075.52	43.4	1	R.TQLQDAVPMTVGQEFHAFATLLKEEEK.N + Oxidation (M)
												221	–	251	3114.83	3113.82	3113.69	44.6	0	R.SIELLLEVNLGATAIGTGLNTAPGYSELAVK.K
												328	–	342	1713.97	1712.96	1712.89	39	0	K.VNPVIPEVVNQACFK.V
												446	–	463	2006.14	2005.13	2005.03	52.4	0	R.GLLTEAELDDIFSVENLK.H
DS58	Arginine--tRNA ligase (argS)	WP_004255076	D4BUC2	64.5/5.29	174	2.2e-10	0.38	20	50	100	1	Start	–	End	Observed	Mr(expt)	Mr(calc)	ppm	M	Peptide	1	MNIQAILSDK	ISAAMLAAGA	PEDSDALVRQ	SAKAQFGDYQ	ANGVMGAAKK
												11	–	29	1873.98	1872.97	1872.93	23.7	0	K.ISAAMLAAGAPEDSDALVR.Q + Oxidation (M)	51	MGIAPRQLAE	QLVNHLDLEG	IASKVEIAGP	GFINIFLEPA	WVEKHVEEAL
												57	–	74	1978.12	1977.11	1977.05	27.8	0	R.QLAEQLVNHLDLEGIASK.V	101	ASQRLGIAPV	KPETIVIDYS	APNVAKQMHV	GHLRSTIIGD	AAARTQEFIG
												95	–	104	1139.59	1138.59	1138.57	11.8	0	K.HVEEALASQR.L	151	HKVIRANHVG	DWGTQFGMLI	AYLEKVQNED	ATDMALADLE	EFYREAKKHY
												127	–	134	993.516	992.509	992.497	11.7	0	K.QMHVGHLR.S + Oxidation (M)	201	DEDEEFAVRA	RGYVVKLQSG	DEYCRQMWRK	LVDITMQQNQ	ETYRRLNVTL
												176	–	194	2246.06	2245.05	2244.98	29.7	0	K.VQNEDATDMALADLEEFYR.E + Oxidation (M)	251	TEDDVMGESL	YNSMLPGIVA	DLKAKGLAVE	SEGATVVFLD	EFKNKEGEPM
												198	–	209	1537.73	1536.72	1536.68	23.6	1	K.KHYDEDEEFAVR.A	301	GVIVQKKDGG	FLYTTTDIAC	AKYRYETLHA	DRSLYYIDSR	QHQHLMQAWT
												199	–	209	1409.62	1408.62	1408.59	18.8	0	K.HYDEDEEFAVR.A	351	IVRKAGYIPE	SMALEHHMFG	MMLGKDGKPF	KTRTGGTVRL	SDLLDEAVER
												230	–	244	1882.98	1881.97	1881.93	25.9	1	R.KLVDITMQQNQETYR.R + Oxidation (M)	401	AQALIREKNP	DMPEDELLNV	ANVVGIGAVK	YADLSKNRTT	DYIFDWDNML
												231	–	244	1754.88	1753.87	1753.83	22.7	0	K.LVDITMQQNQETYR.R + Oxidation (M)	451	AFEGNTAPYM	QYAYTRVASI	FKKANLTHAD	LTLPISLQDP	REIALATRLL
												276	–	293	1911.03	1910.02	1909.97	28.5	0	K.GLAVESEGATVVFLDEFK.N	501	QFEETILTVA	RDGTPHVMCA	YLYELAGLFS	GFYEHCPILS	ADDEAQRQSR
												323	–	332	1323.67	1322.66	1322.64	21.3	1	K.YRYETLHADR.S	551	LKLAALTQKT	LKTGLDTLGI	ETVERM
												325	–	332	1004.5	1003.49	1003.47	16.2	0	R.YETLHADR.S
												333	–	340	1016.52	1015.51	1015.5	12.4	0	R.SLYYIDSR.Q
												390	–	400	1259.67	1258.66	1258.64	15.1	0	R.LSDLLDEAVER.A
												407	–	430	2567.35	2566.34	2566.29	18.9	1	R.EKNPDMPEDELLNVANVVGIGAVK.Y + Oxidation (M)
												473	–	491	2103.21	2102.2	2102.15	23.8	1	K.KANLTHADLTLPISLQDPR.E
												474	–	491	1975.11	1974.1	1974.05	25.2	0	K.ANLTHADLTLPISLQDPR.E
												499	–	511	1532.9	1531.9	1531.86	22.4	0	R.LLQFEETILTVAR.D
												560	–	575	1745.84	1744.83	1744.96	-72	1	K.TLKTGLDTLGIETVER.M
												563	–	575	1403.76	1402.75	1402.73	16.3	0	K.TGLDTLGIETVER.M
DS59	ATP-dependent protease ATPase subunit HslU (hslU)	WP_004265302	D4C5G4	50.1/5.25	126	1.4e-05	0.41	13	37	100	1	Start	–	End	Observed	Mr(expt)	Mr(calc)	ppm	M	Peptide	1	MSEMTPREIV	SELDNHIIGQ	NKAKRSVAIA	LRNRWRRMQL	NEVLRHEVTP
												8	–	22	1708.88	1707.87	1707.88	-5.85	0	R.EIVSELDNHIIGQNK.A	51	KNILMIGPTG	VGKTEIARRL	AKLANAPFIK	VEATKFTEVG	YVGKEVDSII
												121	–	130	1299.57	1298.56	1298.56	2.14	1	R.YRAEEMAEER.I + Oxidation (M)	101	RDLTDSAVKM	VRLQSIEKNR	YRAEEMAEER	ILDVLIPPAK	NNWGQSEPTD
												141	–	156	1824.8	1823.8	1823.78	7.07	0	K.NNWGQSEPTDEHSPAR.Q	151	EHSPARQAFR	KKLREGQLDD	KEIEIEVAAS	PMGVEIMAPP	GMEEMTNQLQ
												241	–	260	2294.14	2293.13	2293.11	9.71	0	K.EQAIEAVEQNGIVFIDEFDK.I	201	SMFQNLAGQK	QKPRKMKIKE	AFKLLVEEEA	AKLVNPEELK	EQAIEAVEQN
												300	–	326	2898.59	2897.58	2897.49	30.3	0	K.TDHILFIASGAFQVSSPSDLIPELQGR.L	251	GIVFIDEFDK	ICKRGGQSSG	PDVSREGVQR	DLLPLIEGCT	ISTKHGMVKT
												331	–	343	1520.79	1519.78	1519.79	-5.24	0	R.VELQALTTEDFVR.I	301	DHILFIASGA	FQVSSPSDLI	PELQGRLPIR	VELQALTTED	FVRILTEPNA
												344	–	357	1606.83	1605.82	1605.83	-2.66	0	R.ILTEPNASLTEQYK.A	351	SLTEQYKALM	ATEGVNIEFT	TDGIRKIAES	AWQVNESTEN	IGARRLHTVL
												358	–	375	1953.96	1952.95	1952.95	-0.8	0	K.ALMATEGVNIEFTTDGIR.K + Oxidation (M)	401	ERLMEDISFD	ASDRNGQTIQ	IDADYVRQHL	DELVADEDLS	RFIL
												376	–	394	2103.06	2102.05	2102.04	7.19	1	R.KIAESAWQVNESTENIGAR.R
												377	–	394	1974.97	1973.96	1973.94	7.11	0	K.IAESAWQVNESTENIGAR.R
												395	–	402	1023.61	1022.6	1022.6	1.21	1	R.RLHTVLER.L
												403	–	414	1414.62	1413.61	1413.61	2.29	0	R.LMEDISFDASDR.N + Oxidation (M)
												428	–	441	1639.81	1638.8	1638.78	11.7	0	R.QHLDELVADEDLSR.F
DS61	DNA-directed RNA polymerase subunit alpha (rpoA)	WP_004265491	D4C5Z6	36.6/4.97	175	1.8e-10	0.61	19	64	100	1	Start	–	End	Observed	Mr(expt)	Mr(calc)	ppm	M	Peptide	1	MQGSVTEFLK	PRLVDIEQVS	STHAKVTLEP	LERGFGHTLG	NALRRILLSS
												1	–	12	1392.68	1391.67	1391.72	-34.8	0	-.MQGSVTEFLKPR.L	51	MPGCAVTEVE	IDGVLHEYST	KEGVQEDILE	ILLNLKGLAV	KVQGKDEVIL
												1	–	12	1408.69	1407.68	1407.72	-23.6	0	-.MQGSVTEFLKPR.L + Oxidation (M)	101	TLNKSGIGPV	TAADIIHDGD	VEIVKPQHII	CHLTDESASI	NMRIKVQRGR
												26	–	33	956.513	955.505	955.534	-29.7	0	K.VTLEPLER.G	151	GYVPASARVH	SEEDERPIGR	LLVDACYSPV	ERIAYNVEAA	RVEQRTDLDK
												34	–	44	1142.57	1141.56	1141.6	-32.8	0	R.GFGHTLGNALR.R	201	LVIEMETNGT	IDPEEAIRRA	ATILAEQLEA	FVDLRDVRQP	EVKEEKPEFD
												46	–	71	2864.34	2863.34	2863.4	-21.9	0	R.ILLSSMPGCAVTEVEIDGVLHEYSTK.E + Oxidation (M)	251	PILLRPVDDL	ELTVRSANCL	KAEAIHYIGD	LVQRTEVELL	KTPNLGKKSL
												72	–	86	1725.93	1724.93	1724.96	-16.4	0	K.EGVQEDILEILLNLK.G	301	TEIKDVLASR	GLSLGMRLEN	WPPASIADD
												92	–	104	1456.81	1455.8	1455.83	-19.9	1	K.VQGKDEVILTLNK.S
												96	–	104	1044.53	1043.52	1043.59	-60.5	0	K.DEVILTLNK.S
												151	–	158	820.401	819.394	819.424	-36.9	0	R.GYVPASAR.V
												159	–	170	1423.65	1422.64	1422.69	-28.3	0	R.VHSEEDERPIGR.L
												171	–	182	1421.66	1420.66	1420.7	-32.3	0	R.LLVDACYSPVER.I
												183	–	191	1006.5	1005.49	1005.52	-30.6	0	R.IAYNVEAAR.V
												196	–	218	2602.41	2601.4	2601.28	46.2	1	R.TDLDKLVIEMETNGTIDPEEAIR.R
												196	–	218	2618.22	2617.22	2617.28	-23.8	1	R.TDLDKLVIEMETNGTIDPEEAIR.R + Oxidation (M)
												201	–	218	2045.95	2044.94	2045	-29.1	0	K.LVIEMETNGTIDPEEAIR.R + Oxidation (M)
												219	–	235	1916.01	1915	1915.05	-28.1	1	R.RAATILAEQLEAFVDLR.D
												220	–	235	1759.91	1758.91	1758.95	-26.2	0	R.AATILAEQLEAFVDLR.D
												244	–	265	2623.36	2622.35	2622.39	-14.9	0	K.EEKPEFDPILLRPVDDLELTVR.S
												272	–	284	1484.74	1483.74	1483.78	-27.5	0	K.AEAIHYIGDLVQR.T
DS62	Succinate--CoA ligase [ADP-forming] subunit beta (sucC)	WP_004909077	A0A2U9L6B1	41.4/5.06	163	2.8e-09	0.57	19	80	100	1	Start	–	End	Observed	Mr(expt)	Mr(calc)	ppm	M	Peptide	1	MNLHEYQAKQ	LFARYGMPAP	TGYACSSVAE	TVDAAKKIGD	GPWVIKCQVH
												1	–	9	1149.53	1148.52	1148.53	-7.97	0	-.MNLHEYQAK.Q + Oxidation (M)	51	AGGRGKAGGV	KVTSDINEVK	AFAEHWLGKN	LVTYQTDANG	QPVNQILVET
												37	–	46	1112.63	1111.62	1111.64	-16.7	1	K.KIGDGPWVIK.C	101	ATDIAKELYL	GAVVDRSTRR	VVFMASTEGG	VEIEKVAEET	PELIHKAIID
												38	–	46	984.554	983.546	983.544	2.42	0	K.IGDGPWVIK.C	151	PLTGPMPFQG	RELAFKLGLT	GKQVSQFAKI	FMGLATLFLE	RDLALAEINP
												47	–	54	884.415	883.408	883.408	-0.6	0	K.CQVHAGGR.G	201	LVISTAGDLV	CLDGKLGIDS	NALYRQPEIR	ELRDESQEDA	REAQAAQWEL
												71	–	79	1058.53	1057.53	1057.53	-6.47	0	K.AFAEHWLGK.N	251	NYVALDGNIG	CMVNGAGLAM	GTMDIVKLHG	GAPANFLDVG	GGATKERVTE
												80	–	106	2916.36	2915.35	2915.49	-46.9	0	K.NLVTYQTDANGQPVNQILVETATDIAK.E	301	AFKIILSDEN	VKAVFVNIFG	GIVRCDLIAD	GIIGAVEEVG	VNVPVVVRLE
												107	–	116	1134.6	1133.59	1133.61	-12.7	0	K.ELYLGAVVDR.S	351	GNNAELGAKK	LADSGLNIIA	ANSLTDAAKK	AVAAAEAK
												120	–	135	1767.84	1766.83	1766.89	-30.6	1	R.RVVFMASTEGGVEIEK.V + Oxidation (M)
												136	–	146	1265.64	1264.64	1264.67	-23.8	0	K.VAEETPELIHK.A
												147	–	161	1612.79	1611.78	1611.84	-38.4	0	K.AIIDPLTGPMPFQGR.E
												147	–	161	1628.81	1627.81	1627.84	-20.6	0	K.AIIDPLTGPMPFQGR.E + Oxidation (M)
												180	–	191	1410.73	1409.73	1409.77	-34.7	0	K.IFMGLATLFLER.D
												180	–	191	1426.75	1425.74	1425.77	-21.1	0	K.IFMGLATLFLER.D + Oxidation (M)
												216	–	225	1121.58	1120.58	1120.59	-10.5	0	K.LGIDSNALYR.Q
												231	–	241	1347.58	1346.57	1346.61	-23.4	1	R.ELRDESQEDAR.E
												278	–	295	1681.81	1680.81	1680.86	-30.6	0	K.LHGGAPANFLDVGGGATK.E
												313	–	324	1291.73	1290.72	1290.74	-20.8	0	K.AVFVNIFGGIVR.C
												325	–	348	2493.24	2492.23	2492.33	-39.7	0	R.CDLIADGIIGAVEEVGVNVPVVVR.L
												361	–	380	1986.01	1985	1985.08	-37.8	1	K.LADSGLNIIAANSLTDAAKK.A
DS63	FliC/FljB family flagellin	WP_048606819	Nil	39.0/484	63	29	0.27	7	60	100	0	Start	–	End	Observed	Mr(expt)	Mr(calc)	ppm	M	Peptide	1	MAQVINTNIL	SLTTQNNLNR	SQGVLGTAIE	RLSSGSRINS	AKDDAAGQAI
												2	–	20	2127.15	2126.14	2126.14	-1.4	0	M.AQVINTNILSLTTQNNLNR.S	51	ANRFTANIKG	LTQASRNAND	GISIAQTAEG	AVNEINDNLQ	RIRELTVQAQ
												21	–	31	1130.61	1129.6	1129.61	-4.74	0	R.SQGVLGTAIER.L	101	NGSNSESDTK	SIQAEVKQRM	DEINRISEET	QFNGVKVLSK	DTSLAVQVGA
												43	–	53	1101.53	1100.53	1100.52	3.91	0	K.DDAAGQAIANR.F	151	NDGEKVNIQL	QQIDRGTLGL	TDFNLETGSS	LGAKVTKIKT	ADVEAKPGNG
												307	–	325	2061.01	2060	2060.01	-3.33	0	R.MQSTINNLNNSVNNLSAAR.S	201	KPTDDPDYEG	PVAGSKGKEI	DITLGKGETI	YQSMSKGVAD	KDNYIVKTVA
												328	–	342	1683.77	1682.77	1682.76	4.92	0	R.IQDADFATEVSNMSR.G	251	DDGTVTYNKA	TIGDDGAINK	GDEATMGVND	LPLDALDKAL	AQVDSFRSDL
												328	–	342	1699.77	1698.76	1698.75	5.97	0	R.IQDADFATEVSNMSR.G + Oxidation (M)	301	GAIQNRMQST	INNLNNSVNN	LSAARSRIQD	ADFATEVSNM	SRGQILQQAG
												343	–	369	2773.55	2772.54	2772.56	-7.99	0	R.GQILQQAGTAVLAQANQVPQGVLSLLR.-	351	TAVLAQANQV	PQGVLSLLR
DS64	Glycerophosphoryldiester phosphodiesterase	WP_004908121	A0A1B8SXY8	40.7/5.45	65	16	0.36	9	49	100	1	Start	–	End	Observed	Mr(expt)	Mr(calc)	ppm	M	Peptide	1	MSFPLKTLVA	SMVLVMSVSA	VAQASSKVVI	AHRGASGYLP	EHTLPAKAMA
												48	–	66	2134	2132.99	2132.98	6.19	0	K.AMAYAQGADFLEQDLVMTK.D + 2 Oxidation (M)	51	YAQGADFLEQ	DLVMTKDNEL	VVLHDHYLDR	VTDVAERFPD	RARKDGRYYA
												67	–	80	1737.88	1736.87	1736.85	14.9	0	K.DNELVVLHDHYLDR.V	101	IDFTLDEIKS	LNFTEGFDIV	DGKKVQSYPN	RFPMGKSDFR	VHTFQEEIEF
												98	–	109	1490.76	1489.75	1489.73	12.6	0	R.YYAIDFTLDEIK.S	151	VQGLNKSTGK	NIGIYPEIKA	PWFHLQEGKD	ITKKTLEVLK	EYGYTTKDSN
												110	–	123	1541.76	1540.75	1540.74	7.93	0	K.SLNFTEGFDIVDGK.K	201	VYLQSFDPND	LKRIKNTLMP	EMGIDLKLIQ	LIAYTDWNET	QEQKPDGTWV
												141	–	156	1917.97	1916.97	1916.96	0.97	0	R.VHTFQEEIEFVQGLNK.S	251	NYNYDWMMKP	GAMKEIATYA	DGIGPDYHML	ISEESTPTNI	KVNGMVKEAH
												170	–	179	1212.64	1211.63	1211.61	18.3	0	K.APWFHLQEGK.D	301	DNKMAVHPFT	IRVDKLPKYA	KDGQQLYDII	YNQADVDGAF	TDFPDLGVKF
												198	–	212	1754.84	1753.84	1753.82	10.9	0	K.DSNVYLQSFDPNDLK.R	351	LEQQKQK
												198	–	213	1910.93	1909.92	1909.92	1.95	1	K.DSNVYLQSFDPNDLKR.I
												322	–	349	3117.45	3116.45	3116.46	-5.1	0	K.DGQQLYDIIYNQADVDGAFTDFPDLGVK.F
DS65	Transaldolase B (tal)	WP_004914703	A0A1B8SND7	35.6/5.36	88	0.083	0.4	10	74	100	1	Start	–	End	Observed	Mr(expt)	Mr(calc)	ppm	M	Peptide	1	MTDKLTSLRS	LTTVVADTGD	IEAMKLYKPQ	DATTNPSLIL	NAAQIPEYRK
												26	–	49	2716.35	2715.34	2715.42	-30	0	K.LYKPQDATTNPSLILNAAQIPEYR.K	51	LIDEAVEWAR	KQSNNREQQI	VDACDKLAVN	IGLEILKLVP	GRISTEVDAR
												51	–	60	1201.62	1200.61	1200.61	0.74	0	K.LIDEAVEWAR.K	101	LSYDEEACIA	KARHLIKMYN	DAGISNDRIL	IKLASTWQGI	RAAEKLEKEG
												51	–	61	1329.71	1328.7	1328.71	-6.42	1	K.LIDEAVEWARK.Q	151	INCNLTLLFS	FAQARACAEA	GVYLISPFVG	RILDWYKANT	DKKEFAPHED
												77	–	87	1182.74	1181.74	1181.74	-1.33	0	K.LAVNIGLEILK.L	201	PGVVSVTEIY	NYYKAHGYKT	VVMGASFRNV	GEIIELAGCD	RLTISPGLLK
												133	–	141	1031.58	1030.57	1030.56	11.8	0	K.LASTWQGIR.A	251	ELSESQGELV	RKLTDSGKTQ	EPGAKLTEAE	FYWQHNQDPM	AVDKLSDGIR
												149	–	165	1953.94	1952.93	1952.98	-24.5	0	K.EGINCNLTLLFSFAQAR.A	301	KFAVDQEKLE	KMIADLL
												166	–	181	1709.84	1708.83	1708.86	-15.4	0	R.ACAEAGVYLISPFVGR.I
												229	–	241	1445.7	1444.69	1444.7	-3.15	0	R.NVGEIIELAGCDR.L
												276	–	294	2337.98	2336.97	2337.04	-28.8	0	K.LTEAEFYWQHNQDPMAVDK.L + Oxidation (M)
												309	–	317	1061.5	1060.49	1060.58	-90.2	1	K.LEKMIADLL.- + Oxidation (M)
DS66	Phosphopyruvate hydratase/ Enolase (eno)	WP_004260453	A0A1B8SP59	45.8/5.17	143	2.8e-07	0.56	15	67	100	1	Start	–	End	Observed	Mr(expt)	Mr(calc)	ppm	M	Peptide	1	MSKIVKVIGR	EIIDSRGNPT	VEAEVHLEGG	FVGLAAAPSG	ASTGSREALE
												17	–	46	2838.3	2837.29	2837.39	-36.4	0	R.GNPTVEAEVHLEGGFVGLAAAPSGASTGSR.E	51	LRDGDKARFL	GKGVLKAVAA	VNGPIAEALI	GKDAKDQANI	DKIMIDLDGT
												67	–	82	1493.81	1492.8	1492.86	-41.4	0	K.AVAAVNGPIAEALIGK.D	101	ENKSKFGANA	ILAVSLANAK	AAAAAKGMPL	YEHISDLNGT	HGQYSMPLPM
												86	–	103	2048.87	2047.86	2047.97	-56.2	1	K.DQANIDKIMIDLDGTENK.S + Oxidation (M)	151	MNIINGGEHA	DNNVDIQEFM	IQPVGAPTLK	EAVRMGSEIF	HHLAKVLKSK
												106	–	120	1459.77	1458.76	1458.82	-41.6	0	K.FGANAILAVSLANAK.A	201	GMNTAVGDEG	GYAPNLESNA	AALAAIKEAV	EQAGYVLGKD	VTLAMDCAAS
												185	–	195	1285.58	1284.57	1284.63	-41.8	0	R.MGSEIFHHLAK.V + Oxidation (M)	251	EFYNAETGNY	ELKGEGKTFT	SQEFTHYLEE	LTKQYPIVSI	EDGLNESDWD
												201	–	227	2621.14	2620.13	2620.24	-43.2	0	K.GMNTAVGDEGGYAPNLESNAAALAAIK.E + Oxidation (M)	301	GFAYQTKVLG	DKIQLVGDDL	FVTNTKILKE	GIDKGIANSI	LIKFNQIGSL
												228	–	239	1263.61	1262.6	1262.65	-37.5	0	K.EAVEQAGYVLGK.D	351	TETLAAIKMA	KDAGYTAVIS	HRSGETEDAT	IADLAVGTAA	GQIKTGSMSR
												240	–	263	2728.07	2727.07	2727.17	-37.3	0	K.DVTLAMDCAASEFYNAETGNYELK.G + Oxidation (M)	401	SDRVAKYNQL	IRIEEALGKN	APFNGLKEVK	GQA
												268	–	283	1973.88	1972.87	1972.94	-34.9	0	K.TFTSQEFTHYLEELTK.Q
												284	–	307	2775.19	2774.19	2774.27	-30.8	0	K.QYPIVSIEDGLNESDWDGFAYQTK.V
												308	–	326	2075.05	2074.04	2074.13	-41.9	1	K.VLGDKIQLVGDDLFVTNTK.I
												313	–	326	1562.78	1561.77	1561.84	-38.8	0	K.IQLVGDDLFVTNTK.I
												344	–	358	1605.82	1604.81	1604.88	-39.2	0	K.FNQIGSLTETLAAIK.M
												362	–	372	1189.54	1188.53	1188.59	-46.6	0	K.DAGYTAVISHR.S
												407	–	412	806.41	805.403	805.445	-51.9	0	K.YNQLIR.I
DS67	Phosphopentomutase (deoB)	WP_004905728	A0A2A5Q3W4	44.4/5.11	213	2.8e-14	0.58	20	71	100	1	Start	–	End	Observed	Mr(expt)	Mr(calc)	ppm	M	Peptide	1	MKRTFIMVLD	SFGIGAAHDA	HKFGDEGSNT	LGHIADACAR	GEADIGRKGP
												4	–	22	2046	2044.99	2045	-5.79	0	R.TFIMVLDSFGIGAAHDAHK.F + Oxidation (M)	51	LHLPNLTKLG	LGKAGEESSG	SFPAGLDPNA	EIIGAYGYAS	EISSGKDTPS
												23	–	40	1890.83	1889.82	1889.83	-7.24	0	K.FGDEGSNTLGHIADACAR.G	101	GHWEIAGVPV	LFDWGYFSDE	ENSFPQELLD	TLVEKANLPG	YLGNCHSSGT
												48	–	58	1217.74	1216.73	1216.73	-0.67	1	R.KGPLHLPNLTK.L	151	VILDQLGEEH	MKTGKPIFYT	SADSVFQIAC	HEETYGLDKL	YELCEIAREE
												49	–	58	1089.63	1088.62	1088.63	-9.93	0	K.GPLHLPNLTK.L	201	LTKGGYNIGR	VIARPFVGDK	AGNFTRTGNR	HDLAVEPPAP	TVLKKLVDEK
												64	–	96	3231.45	3230.44	3230.49	-15.5	0	K.AGEESSGSFPAGLDPNAEIIGAYGYASEISSGK.D	251	QGEVVSIGKI	ADIYAHVGIT	KKIKATGIDA	LFDATVEEMK	LAGDNTIVFT
												190	–	198	1166.58	1165.58	1165.58	-3.89	0	K.LYELCEIAR.E	301	NFVDFDSAYG	HRRDVAGYAA	ALELFDRRLP	ELMKLVKEDD	ILILTADHGC
												190	–	203	1766.89	1765.88	1765.89	-7.01	1	K.LYELCEIAREELTK.G	351	DPTWPGTDHT	REHIPVLIYG	PKVKPGSLGH	RETFADIGQT	VAKYFDLSPM
												211	–	220	1101.64	1100.64	1100.63	3.06	0	R.VIARPFVGDK.A	401	DYGKPML
												227	–	244	1915.02	1914.01	1914.03	-10.5	1	R.TGNRHDLAVEPPAPTVLK.K
												231	–	244	1486.83	1485.82	1485.82	0.66	0	R.HDLAVEPPAPTVLK.K
												260	–	271	1300.73	1299.72	1299.72	3.71	0	K.IADIYAHVGITK.K
												275	–	290	1726.83	1725.82	1725.81	3	0	K.ATGIDALFDATVEEMK.L + Oxidation (M)
												291	–	312	2459.14	2458.13	2458.16	-10.6	0	K.LAGDNTIVFTNFVDFDSAYGHR.R
												314	–	327	1510.75	1509.74	1509.75	-2.48	0	R.DVAGYAAALELFDR.R
												314	–	328	1666.85	1665.84	1665.85	-4.79	1	R.DVAGYAAALELFDRR.L
												328	–	334	902.515	901.508	901.505	2.59	1	R.RLPELMK.L + Oxidation (M)
												362	–	372	1265.73	1264.72	1264.72	2.18	0	R.EHIPVLIYGPK.V
												373	–	381	950.549	949.542	949.546	-4.28	0	K.VKPGSLGHR.E
												382	–	393	1279.67	1278.66	1278.65	9.57	0	R.ETFADIGQTVAK.Y
												394	–	407	1708.76	1707.75	1707.75	0.63	0	K.YFDLSPMDYGKPML.- + 2 Oxidation (M)
DS68	Trans-2-enoyl-CoA reductase	WP_004910178	Nil	44.0/5.09	185	1.8e-11	0.59	17	60	100	1	Start	–	End	Observed	Mr(expt)	Mr(calc)	ppm	M	Peptide	1	MIIKPKIRGF	ICTTAHPAGC	EANVREQIAY	VKSRGELKNG	PKKVLVIGAS
												9	–	25	1860.86	1859.85	1859.84	5.03	0	R.GFICTTAHPAGCEANVR.E	51	TGYGLASRIN	AAFGSGAATI	GVFFEKPGSE	GKTGSAGWYN	SAGFDKAAKE
												43	–	58	1591.91	1590.91	1590.91	-1.57	1	K.KVLVIGASTGYGLASR.I	101	EGLYAKSING	DAFSDECRQT	VIDLIKQDLG	QIDLVVYSLA	SPVRKMPETG
												44	–	58	1463.8	1462.79	1462.81	-15.3	0	K.VLVIGASTGYGLASR.I	151	EIVRSALKPI	GEPYKSVALD	TNKDVLIEAV	VEPANEQEIA	DTVKVMGGQD
												59	–	82	2355.23	2354.23	2354.19	15.4	0	R.INAAFGSGAATIGVFFEKPGSEGK.T	201	WELWMNALDE	AGVLADNAQS	VAYSYIGTDL	TWPIYWHGTL	GKAKEDLDRA
												83	–	96	1460.66	1459.65	1459.64	12	0	K.TGSAGWYNSAGFDK.A	251	AHAINQKLQA	KGGAAYVAVL	KSVVTQASSA	IPVMPLYISI	VFKIMKEKGI
												107	–	118	1370.57	1369.56	1369.56	2.22	0	K.SINGDAFSDECR.Q	301	HEGCIEQIQR	LFATKLFNYA	VPDTDEKHRL	RLDDWELRDD	VQNTCREIWQ
												127	–	144	1973.07	1972.06	1972.06	-0.53	0	K.QDLGQIDLVVYSLASPVR.K	351	QLNDNNINEL	TDYQGYKAEF	LRLFGFGLNG	VDYDADLSGE	VNFEVKELI
												145	–	154	1175.62	1174.61	1174.6	5.5	1	R.KMPETGEIVR.S + Oxidation (M)
												155	–	165	1202.67	1201.66	1201.67	-6.28	0	R.SALKPIGEPYK.S
												166	–	194	3110.67	3109.66	3109.6	18.9	1	K.SVALDTNKDVLIEAVVEPANEQEIADTVK.V
												174	–	194	2282.21	2281.2	2281.17	14	0	K.DVLIEAVVEPANEQEIADTVK.V
												272	–	293	2366.29	2365.28	2365.3	-5.21	0	K.SVVTQASSAIPVMPLYISIVFK.I + Oxidation (M)
												299	–	310	1439.69	1438.68	1438.7	-10.6	0	K.GIHEGCIEQIQR.L
												330	–	338	1215.65	1214.64	1214.64	0.47	1	R.LRLDDWELR.D
												332	–	338	946.456	945.448	945.456	-7.51	0	R.LDDWELR.D
												347	–	367	2598.26	2597.25	2597.2	19.2	0	R.EIWQQLNDNNINELTDYQGYK.A
												373	–	396	2605.27	2604.27	2604.24	11.1	0	R.LFGFGLNGVDYDADLSGEVNFEVK.E
DS69	Elongation factor Tu (tuf2)	WP_004264373	D4C447	43.3/5.34	88	0.085	0.4	12	55	100	1	Start	–	End	Observed	Mr(expt)	Mr(calc)	ppm	M	Peptide	1	MSKEKFERSK	PHVNVGTIGH	VDHGKTTLTA	AITTVLAKTY	GGSARAFDQI
												60	–	75	1776.84	1775.83	1775.87	-22	0	R.GITISTSHVEYDTPTR.H	51	DNAPEEKARG	ITISTSHVEY	DTPTRHYAHV	DCPGHADYVK	NMITGAAQMD
												76	–	90	1768.75	1767.75	1767.78	-17.7	0	R.HYAHVDCPGHADYVK.N	101	GAILVVAATD	GPMPQTREHI	LLGRQVGVPY	IIVFLNKCDM	VDDEELLELV
												91	–	117	2777.25	2776.25	2776.32	-26.4	0	K.NMITGAAQMDGAILVVAATDGPMPQTR.E + 3 Oxidation (M)	151	EMEVRELLSQ	YDFPGDDTPV	VRGSALKALE	GNPEWEAKIV	ELAGHLDTYI
												156	–	172	1950.9	1949.89	1949.94	-24.3	0	R.ELLSQYDFPGDDTPVVR.G	201	PEPERAIDKP	FLLPIEDVFS	ISGRGTVVTG	RVERGIIKVG	EEVEIVGIQD
												178	–	188	1243.57	1242.56	1242.59	-22.4	0	K.ALEGNPEWEAK.I	251	TVKTTCTGVE	MFRKLLDEGR	AGENVGVLLR	GTKREEIQRG	QVLAKPGSIK
												206	–	224	2117.12	2116.11	2116.16	-22.5	0	R.AIDKPFLLPIEDVFSISGR.G	301	PHTKFESEVY	ILSKDEGGRH	TPFFKGYRPQ	FYFRTTDVTG	TIELPEGVEM
												239	–	253	1614.82	1613.81	1613.85	-24.6	0	K.VGEEVEIVGIQDTVK.T	351	VMPGDNINMI	VTLIHPIAMD	DGLRFAIREG	GRTVGAGVVA	KIIA
												271	–	280	1027.56	1026.56	1026.58	-24.7	0	R.AGENVGVLLR.G
												284	–	289	830.44	829.433	829.441	-9.4	1	K.REEIQR.G
												305	–	314	1214.61	1213.6	1213.62	-16.3	0	K.FESEVYILSK.D
												305	–	319	1728.81	1727.8	1727.84	-21.9	1	K.FESEVYILSKDEGGR.H
												326	–	334	1233.58	1232.58	1232.61	-27.3	0	K.GYRPQFYFR.T
DS70	Thymidine phosphorylase (deoA)	WP_004914783	A0A379FM86	47.3/5.27	185	1.8e-11	0.56	23	59	100	1	Start	–	End	Observed	Mr(expt)	Mr(calc)	ppm	M	Peptide	1	MFLAQEIIRK	KRDGKPLSEE	EIRFFINGVR	DNSVSEGQIA	ALAMTIYFND
												1	–	9	1120.64	1119.63	1119.61	20.8	0	-.MFLAQEIIR.K	51	MTMPERVALT	LAMRDSGTVL	NWKSLNLNGP	LVDKHSTGGV	GDVTSLMLGP
												1	–	9	1136.64	1135.64	1135.61	27.6	0	-.MFLAQEIIR.K + Oxidation (M)	101	MVAACGGYVP	MISGRGLGHT	GGTLDKLEAI	PNFDIFPDDA	RFRDIIKDVG
												13	–	23	1272.67	1271.66	1271.64	19.8	0	R.DGKPLSEEEIR.F	151	VAIIGQTNSL	APADKRFYAT	RDITATVDSI	PLITASILGK	KLAEGLDALV
												24	–	30	852.494	851.487	851.465	25.2	0	R.FFINGVR.D	201	MDVKVGSGAF	MPTYEKSEQL	AESIVKVANG	AGCKTTALLT	DMNEVLASSA
												31	–	56	2952.35	2951.35	2951.3	15.9	0	R.DNSVSEGQIAALAMTIYFNDMTMPER.V + 3 Oxidation (M)	251	GNAVEVREAV	QFLTGEYRNP	RLYEVTMALC	VEMLVSGSLA	ANREEARQKL
												116	–	141	2769.44	2768.43	2768.38	18.8	1	R.GLGHTGGTLDKLEAIPNFDIFPDDAR.F	301	QAVLDNGKAA	EVFGRMVAAQ	KGPADFVENY	NKYLPTAVLS	KAVYAPKDGI
												127	–	141	1732.89	1731.88	1731.85	19.5	0	K.LEAIPNFDIFPDDAR.F	351	ITQMDTRALG	MSVVTLGGGR	RKATDPIDYS	VGLSDIAALG	AKVDTQTPLA
												148	–	165	1768.97	1767.96	1767.94	15.6	0	K.DVGVAIIGQTNSLAPADK.R	401	IIHANSEKAW	EEAAKEVREA	MVIGDKAPEA	TPMVYRQISE
												148	–	166	1925.08	1924.07	1924.04	17.8	1	K.DVGVAIIGQTNSLAPADKR.F
												172	–	190	1928.13	1927.13	1927.09	19.8	0	R.DITATVDSIPLITASILGK.K
												205	–	216	1302.63	1301.63	1301.6	22.4	0	K.VGSGAFMPTYEK.S + Oxidation (M)
												235	–	257	2362.23	2361.22	2361.18	14.9	0	K.TTALLTDMNEVLASSAGNAVEVR.E
												235	–	257	2378.23	2377.22	2377.18	17.6	0	K.TTALLTDMNEVLASSAGNAVEVR.E + Oxidation (M)
												258	–	268	1312.68	1311.67	1311.65	19.4	0	R.EAVQFLTGEYR.N
												342	–	357	1778.9	1777.9	1777.9	-4.6	1	K.AVYAPKDGIITQMDTR.A
												342	–	357	1794.9	1793.9	1793.9	-0.32	1	K.AVYAPKDGIITQMDTR.A + Oxidation (M)
												358	–	370	1233.7	1232.69	1232.65	27.2	0	R.ALGMSVVTLGGGR.R + Oxidation (M)
												358	–	371	1389.76	1388.75	1388.76	-0.82	1	R.ALGMSVVTLGGGRR.K + Oxidation (M)
												372	–	392	2105.15	2104.14	2104.11	18.6	1	R.KATDPIDYSVGLSDIAALGAK.V
												373	–	392	1977.06	1976.05	1976.01	19.9	0	K.ATDPIDYSVGLSDIAALGAK.V
												393	–	408	1736.94	1735.93	1735.91	14.1	0	K.VDTQTPLAIIHANSEK.A
												419	–	436	2010.01	2009	2008.96	19.2	1	R.EAMVIGDKAPEATPMVYR.Q + 2 Oxidation (M)
												427	–	436	1150.59	1149.59	1149.55	33.6	0	K.APEATPMVYR.Q + Oxidation (M)
DS71	Porin OmpA (ompA)	WP_004909650	Nil	39.8/5.48	129	7.1e-06	0.53	13	56	100	1	Start	–	End	Observed	Mr(expt)	Mr(calc)	ppm	M	Peptide	1	MITRRKNEKT	AIAVAVAVAA	FATVAQAAPK	DNTWYTGAKL	GWSHYEDTSL
												31	–	39	1055.51	1054.5	1054.47	27.9	0	K.DNTWYTGAK.L	51	NPAKTGTDYA	GWGTVGNSTD	RDTIGAGAYA	GYQYNQYLGF	ELGYDWFGKM
												136	–	142	811.445	810.437	810.406	39	0	R.LGGMVYR.T + Oxidation (M)	101	KYKGAGNSGD	LKSMGVSLTT	KLSYPIIDDL	DVYTRLGGMV	YRTEAKAHQN
												156	–	180	2723.38	2722.38	2722.35	10.2	0	K.ETDTGVAPVYALGLEYAITPEWATR.L	151	GERFKETDTG	VAPVYALGLE	YAITPEWATR	LDYQWVSNLG	DKDNIGTRPD
												181	–	211	3469.71	3468.7	3468.67	8.26	1	R.LDYQWVSNLGDKDNIGTRPDNGMLSVGVAYR.F + Oxidation (M)	201	NGMLSVGVAY	RFGQADAPVV	APAPVVAPAP	VVENKRFTLR	SDVLFNFNKA
												212	–	235	2343.3	2342.29	2342.26	11.4	0	R.FGQADAPVVAPAPVVAPAPVVENK.R	251	SLKPEGQEAL	NELYNELSSI	DPTQGRVLVV	GFTDRIGSQN	YNLPLSQKRA
												212	–	236	2499.39	2498.38	2498.36	6.98	1	R.FGQADAPVVAPAPVVAPAPVVENKR.F	301	QSVVDYLVAK	GVPASAIAAE	GRGKEDPVTG	NKCDDVKGRA	ALIECLAPDR
												250	–	276	2959.49	2958.48	2958.46	7.71	0	K.ASLKPEGQEALNELYNELSSIDPTQGR.V	351	RVEIEIQGTT	EVVTQPGA
												277	–	285	1005.6	1004.59	1004.57	24.9	0	R.VLVVGFTDR.I
												286	–	298	1461.8	1460.79	1460.76	20.7	0	R.IGSQNYNLPLSQK.R
												299	–	310	1348.79	1347.78	1347.75	20.9	1	K.RAQSVVDYLVAK.G
												323	–	332	1044.57	1043.56	1043.52	32.7	1	R.GKEDPVTGNK.C
												340	–	350	1228.67	1227.66	1227.63	26.3	0	R.AALIECLAPDR.R
												351	–	368	1927.05	1926.04	1926.01	16.6	1	R.RVEIEIQGTTEVVTQPGA.-
DS72	ADP-glyceromanno-heptose 6-epimerase (hldD)	WP_004906933	A0A1B8SW97	35.2/4.74	150	5.6e-08	0.45	15	65	100	1	Start	–	End	Observed	Mr(expt)	Mr(calc)	ppm	M	Peptide
												88	–	98	1472.64	1471.63	1471.57	39.1	0	K.YMMDNNYQYSK.E + Oxidation (M)
												108	–	123	1702.9	1701.89	1701.84	33.3	0	R.EIPFLYASSAATYGGR.S
												124	–	131	1009.5	1008.49	1008.45	39.6	0	R.SDNFIEER.Q
												132	–	144	1572.86	1571.85	1571.8	33.8	0	R.QFEKPLNVYGYSK.F
												145	–	152	1102.56	1101.56	1101.52	29.2	0	K.FQFDQYVR.E
												167	–	178	1482.72	1481.71	1481.66	37.8	0	R.YFNVYGPNEDHK.G
												200	–	208	1071.55	1070.55	1070.5	40.5	0	K.LFEGSDTFR.R
												200	–	209	1227.66	1226.65	1226.6	37.6	1	K.LFEGSDTFRR.D
												240	–	255	1749.9	1748.9	1748.84	34.2	0	R.AESFQAVADAVTEFHK.D
												240	–	257	1993.03	1992.02	1991.96	30.2	1	R.AESFQAVADAVTEFHKDK.N
												256	–	269	1694.92	1693.91	1693.86	30.7	1	K.DKNVAIEYIEFPEK.L
												258	–	269	1451.79	1450.79	1450.73	35.9	0	K.NVAIEYIEFPEK.L
												274	–	284	1301.69	1300.68	1300.63	37.4	0	R.YQSFTQADLTK.L
												287	–	295	925.513	924.506	924.471	38.1	0	R.AAGYTAPFK.T
												296	–	310	1720.91	1719.91	1719.85	32.3	0	K.TVAEGVTEYMHLLNK.D + Oxidation (M)
DS73	Cell division protein FtsZ (ftsZ)	WP_004262022	A0A264VV64	40.7/4.70	262	3.5e-19	0.83	25	63	100	1	Start	–	End	Observed	Mr(expt)	Mr(calc)	ppm	M	Peptide	1	MFEPMELTND	AVIKVIGVGG	GGGNAVEHMV	RERIEGVEFF	AVNTDAQALR
												1	–	14	1669.8	1668.79	1668.77	12.5	0	-.MFEPMELTNDAVIK.V + 2 Oxidation (M)	51	KTAVGQTIQI	GTGITKGLGA	GANPEVGRNA	AEEDREALRN	ALDGADMVFI
												1	–	31	3227.48	3226.48	3226.59	-36.8	1	-.MFEPMELTNDAVIKVIGVGGGGGNAVEHMVR.E	101	AAGMGGGTGT	GAAPVVAEVA	KELGILTVAV	VTKPFNFEGK	KRMAFAEAGI
												15	–	31	1624.85	1623.84	1623.82	14.6	0	K.VIGVGGGGGNAVEHMVR.E + Oxidation (M)	151	TELSKHVDSL	ITIPNDKLLK	VLGRGISLLD	AFGAANDVLK	GAVQGIAELI
												32	–	50	2165.12	2164.11	2164.09	10.9	1	R.ERIEGVEFFAVNTDAQALR.K	201	TRPGLMNVDF	ADVRTVMSEM	GYAMMGSGVA	RGEDRAEEAA	EMAISSPLLE
												34	–	50	1879.98	1878.97	1878.95	12.5	0	R.IEGVEFFAVNTDAQALR.K	251	DIDLSGARGV	LVNITAGFDL	RLDEFETVGN	TIRAFASDNA	TVVIGTSLDP
												67	–	78	1097.59	1096.58	1096.56	16.1	0	K.GLGAGANPEVGR.N	301	EMHEELRVTV	VATGIGMDKR	PEITLVSNKM	SQQASMEQRY	QQMQNSMSSL
												79	–	89	1273.63	1272.62	1272.61	10.5	1	R.NAAEEDREALR.N	351	TEEKPAAKAV	NDQNTQTNKE	PDYLDIPAFL	RKQAD
												90	–	121	2950.44	2949.43	2949.42	4.4	0	R.NALDGADMVFIAAGMGGGTGTGAAPVVAEVAK.E + 2 Oxidation (M)
												122	–	140	2062.18	2061.17	2061.15	9.59	0	K.ELGILTVAVVTKPFNFEGK.K
												156	–	167	1351.73	1350.72	1350.71	4.1	0	K.HVDSLITIPNDK.L
												175	–	190	1603.89	1602.89	1602.86	14.8	0	R.GISLLDAFGAANDVLK.G
												191	–	214	2542.36	2541.35	2541.34	4.5	0	K.GAVQGIAELITRPGLMNVDFADVR.T
												191	–	214	2558.36	2557.35	2557.33	6.26	0	K.GAVQGIAELITRPGLMNVDFADVR.T + Oxidation (M)
												215	–	231	1841.77	1840.77	1840.75	11.5	0	R.TVMSEMGYAMMGSGVAR.G + 4 Oxidation (M)
												232	–	258	2861.37	2860.36	2860.34	6.61	1	R.GEDRAEEAAEMAISSPLLEDIDLSGAR.G + Oxidation (M)
												236	–	258	2404.18	2403.17	2403.15	9.05	0	R.AEEAAEMAISSPLLEDIDLSGAR.G + Oxidation (M)
												259	–	271	1374.79	1373.79	1373.77	14.7	0	R.GVLVNITAGFDLR.L
												259	–	283	2749.46	2748.46	2748.44	4.36	1	R.GVLVNITAGFDLRLDEFETVGNTIR.A
												272	–	283	1393.72	1392.71	1392.69	16.7	0	R.LDEFETVGNTIR.A
												284	–	307	2602.27	2601.27	2601.24	10.8	0	R.AFASDNATVVIGTSLDPEMHEELR.V
												284	–	307	2618.27	2617.26	2617.23	9.63	0	R.AFASDNATVVIGTSLDPEMHEELR.V + Oxidation (M)
												320	–	329	1156.68	1155.68	1155.66	14.1	0	K.RPEITLVSNK.M
												340	–	358	2203.04	2202.03	2201.99	18.5	0	R.YQQMQNSMSSLTEEKPAAK.A + 2 Oxidation (M)
												359	–	381	2662.33	2661.32	2661.3	5.74	1	K.AVNDQNTQTNKEPDYLDIPAFLR.K
												370	–	381	1448.77	1447.76	1447.73	16.2	0	K.EPDYLDIPAFLR.K
DS75	DNA-binding protein (Transcriptional regulator)	WP_004262503	A0A1B8ST98	26.1/5.08	105	0.0018	0.46	8	31	100	1	Start	–	End	Observed	Mr(expt)	Mr(calc)	ppm	M	Peptide	1	MSDSIQSHDL	SDINILDNQP	FSETDHEILK	SYEAAVDGLA	MLIGGHCEIV
												2	–	30	3310.64	3309.63	3309.56	20.5	0	M.SDSIQSHDLSDINILDNQPFSETDHEILK.S	51	LHSLEDLNCS	AVRIANGQHT	GRKIGSPITD	LALRMLHDMA	DEESNVSKAY
												64	–	72	953.521	952.513	952.484	30.9	0	R.IANGQHTGR.K	101	FTKAKSGDLM	KSVTIAIRNR	KQRVIGLLCI	NMNLDVPFSE	IIQSFVPETK
												73	–	84	1283.81	1282.8	1282.76	32.3	1	R.KIGSPITDLALR.M	151	QEVTSDVNFA	SSVDDLVAQT	LEYTIEEVGG	DRNVSNNAKN	KQVVLNLYEK
												74	–	84	1155.71	1154.71	1154.67	34.2	0	K.IGSPITDLALR.M	201	GIFDIKDAIN	QVADRLNISK	HTVYLYIRQF	KSGE
												151	–	182	3486.71	3485.7	3485.63	20.2	0	K.QEVTSDVNFASSVDDLVAQTLEYTIEEVGGDR.N
												192	–	200	1105.67	1104.66	1104.62	37.7	0	K.QVVLNLYEK.G
												207	–	215	1001.54	1000.53	1000.49	38.2	0	K.DAINQVADR.L
												221	–	228	1064.63	1063.62	1063.58	35.5	0	K.HTVYLYIR.Q
DS78	Peptidyl-prolyl cis-trans isomerase (ppiase1)	WP_004262508	D4C1U0	21.4/4.67	75	1.8	0.58	6	37	100	1	Start	–	End	Observed	Mr(expt)	Mr(calc)	ppm	M	Peptide	1	MKVAKDLVVS	LAYQVRTEDG	VLVDESPASA	PMDYLHGRGS	LISGLEKALE
												6	–	16	1262.68	1261.68	1261.7	-21	0	K.DLVVSLAYQVR.T	51	GRSVGENFDV	EVASDDAYGQ	YDDNLVQRVP	KDVFMGVDEL	EVGMRFLADT
												17	–	38	2375.04	2374.04	2374.07	-16.5	0	R.TEDGVLVDESPASAPMDYLHGR.G + Oxidation (M)	101	DMGPVPVEIT	GIEGDEVIVD	GNHMLAGQNL	KFNVEIMAIR	EATEEEIAHG
												53	–	78	2905.27	2904.26	2904.27	-2.87	0	R.SVGENFDVEVASDDAYGQYDDNLVQR.V	151	HVHGAGGHDH	DHDHEGGCCG	GGGHSHGSEG	GCCGGGEGHG	HGHKQGGCGC
												82	–	95	1628.69	1627.68	1627.72	-25.1	0	K.DVFMGVDELEVGMR.F + 2 Oxidation (M)	201	H
												96	–	131	3826.98	3825.97	3825.84	32.4	0	R.FLADTDMGPVPVEITGIEGDEVIVDGNHMLAGQNLK.F + 2 Oxidation (M)
												132	–	140	1108.57	1107.56	1107.57	-12.2	0	K.FNVEIMAIR.E + Oxidation (M)
DS79	Elongation factor Ts (tsf)	WP_004908761	A0A264VW86	30.1/5.34	116	0.00014	0.43	8	20	100	1	Start	–	End	Observed	Mr(expt)	Mr(calc)	ppm	M	Peptide	1	MSGITAALVK	ELRERTGAGM	MECKKALVEA	NGDIELAIDN	MRKSGQAKAA
												26	–	42	1859.93	1858.93	1858.91	8.75	0	K.ALVEANGDIELAIDNMR.K + Oxidation (M)	51	KKAGRVAAEG	VILTEVFNGG	KTGALVELNC	ETDFVAKDAG	FLAFGKEVLA
												56	–	71	1603.88	1602.87	1602.86	7.6	0	R.VAAEGVILTEVFNGGK.T	101	SVVADKNADI	DALKAKFEEA	RTTLVAKIGE	NINIRRVAIL	EGAQVGSYLH
												128	–	135	928.556	927.549	927.514	38	0	K.IGENINIR.R	151	GARIGVLVAA	EGADEELLKH	IAMHIAASKP	EYVTPDDVPA	DVVAHEHQIQ
												137	–	153	1740.95	1739.94	1739.93	5.25	0	R.VAILEGAQVGSYLHGAR.I	201	LDIAMQSGKP	REIAEKMVIG	RMNKFTGEIS	LTGQPFVMDP	SKSVGDLLKE
												154	–	169	1626.89	1625.88	1625.89	-3.65	0	R.IGVLVAAEGADEELLK.H	251	KGATVSGFLR	FEVGEGIEKV	ETDFAAEVAA	MSK
												225	–	242	1969.98	1968.97	1968.95	9.49	0	K.FTGEISLTGQPFVMDPSK.S + Oxidation (M)
												252	–	260	907.536	906.529	906.492	40	0	K.GATVSGFLR.F
												261	–	283	2473.27	2472.27	2472.17	37.6	1	R.FEVGEGIEKVETDFAAEVAAMSK.- + Oxidation (M)
DS80	Malate dehydrogenase (mdh)	WP_004905937	A0A1B8SXF7	32.5/5.52	97	0.011	0.39	8	45	100	1	Start	–	End	Observed	Mr(expt)	Mr(calc)	ppm	M	Peptide	1	MKVAVLGAAG	GIGQALALLL	KNQLPAGSEL	SLYDIAPVTP	GVAADLSHIP
												3	–	21	1735.08	1734.07	1734.08	-5.07	0	K.VAVLGAAGGIGQALALLLK.N	51	TDVKVTGFAG	EDAKPALKGA	DIVLISAGVA	RKPGMDRSDL	FNINAGIVRN
												22	–	54	3388.94	3387.93	3387.76	50.8	0	K.NQLPAGSELSLYDIAPVTPGVAADLSHIPTDVK.V	101	LIQQIAETCP	KALIGIITNP	VNTTVAIAAE	VLKKAGVYDK	NRLFGVTTLD
												69	–	81	1241.72	1240.71	1240.71	-2.1	0	K.GADIVLISAGVAR.K	151	IIRSNTFVAE	LKGKNVNDLE	VPVIGGHSGV	TILPLLSQIE	GVSFTDEEVA
												88	–	99	1318.71	1317.7	1317.7	0.42	0	R.SDLFNINAGIVR.N	201	ALTKRIQNAG	TEVVEAKAGG	GSATLSMGQA	AARLGLSLIR	GLQGESNVVE
												100	–	111	1414.71	1413.7	1413.73	-17	0	R.NLIQQIAETCPK.A	251	CVYTEGDGEH	ARFFAQPVVL	GKNGIEKHLP	IGKLSAFEEK	ALKDMLDVLK
												112	–	133	2221.31	2220.3	2220.31	-2.41	0	K.ALIGIITNPVNTTVAIAAEVLK.K	301	ADIELGEKFI	NG
												112	–	134	2349.41	2348.4	2348.4	-1.95	1	K.ALIGIITNPVNTTVAIAAEVLKK.A
												143	–	153	1247.74	1246.73	1246.73	1.4	0	R.LFGVTTLDIIR.S
DS81	DNA-binding response regulator (arcA)	WP_004905684	A0A1B8SND1	27.3/5.38	103	0.0028	0.32	8	16	100	1	Start	–	End	Observed	Mr(expt)	Mr(calc)	ppm	M	Peptide	1	MQTPHILIVE	DEIVTRNTLK	SIFEAEGYVV	HEATDGEEMN	NVLSEHDINL
												71	–	83	1494.76	1493.76	1493.75	1.09	0	R.EQESIALMFLTGR.D	51	VIMDINLPGK	NGLLLARELR	EQESIALMFL	TGRDNEVDKI	LGLEIGADDY
												71	–	83	1510.78	1509.78	1509.75	18.3	0	R.EQESIALMFLTGR.D + Oxidation (M)	101	ITKPFNPREL	TIRARNLLSR	TMNLAGGTEE	RRLVESYKFN	GWELDINSRS
												84	–	108	2832.54	2831.53	2831.43	34.8	1	R.DNEVDKILGLEIGADDYITKPFNPR.E	151	LVSPAGEHYK	LPRSEFRAML	HFCENPGKIQ	TRADLLKKMT	GRELKPHDRT
												90	–	108	2132.18	2131.18	2131.13	20.8	0	K.ILGLEIGADDYITKPFNPR.E	201	VDVTIRRIRK	HFESTPDTPE	IIATIHGEGY	RFCGDLDE
												132	–	138	894.516	893.508	893.497	12.6	1	R.RLVESYK.F
												139	–	149	1350.66	1349.65	1349.64	13.3	0	K.FNGWELDINSR.S
												210	–	231	2498.3	2497.29	2497.22	27.2	1	R.KHFESTPDTPEIIATIHGEGYR.F
												211	–	231	2370.19	2369.19	2369.13	24.6	0	K.HFESTPDTPEIIATIHGEGYR.F
DS82	Uncharacterized protein	WP_004254841	D4BU50	34.2/5.73	153	2.8e-08	0.55	12	38	100	1	Start	–	End	Observed	Mr(expt)	Mr(calc)	ppm	M	Peptide	1	MKLKTTVIAA	AVLSLTSITA	TQAAVELTPK	QATELKPYER	ITVTGRFNAI
												47	–	59	1442.72	1441.71	1441.68	18.1	0	R.FNAIYEASDAVSR.R	51	YEASDAVSRR	ADKMGAYAFY	IQSLDDVGDS	GNMRVVADVY	AKDAPQVDTP
												64	–	84	2342.11	2341.1	2341	42.9	0	K.MGAYAFYIQSLDDVGDSGNMR.V + 2 Oxidation (M)	101	KRRVFGGVEE	MSKTDATEYE	PFDTVTVSGF	YPSQPDLYEA	IAKKALEKNA
												114	–	143	3354.8	3353.79	3353.55	72.3	0	K.TDATEYEPFDTVTVSGFYPSQPDLYEAIAK.K	151	ASFYVVRNIA	MNDGGNTLAT	AYIYKKDAPK	RQVLNEDAVV	PADSDAGRAL
												149	–	157	1026.57	1025.56	1025.53	31.2	0	K.NAASFYVVR.N	201	LAEGGEAAKK	VRIPGVASSE	EPTTAVGRFF	ETSSSQPGRT	SVTLPSGYVI
												181	–	198	1911.99	1910.99	1910.94	21.5	1	K.RQVLNEDAVVPADSDAGR.A	251	EEVNKTAAAQ	MVPFDSITFS	GYYTNTPEVR	YQIAKRAEAK	GAKYFHITRE
												182	–	198	1755.88	1754.88	1754.84	19.1	0	R.QVLNEDAVVPADSDAGR.A	301	WQSNGGSVTI	SADLFK
												182	–	209	2766.44	2765.43	2765.38	16.7	1	R.QVLNEDAVVPADSDAGRALLAEGGEAAK.K
												213	–	228	1570.83	1569.83	1569.8	16	0	R.IPGVASSEEPTTAVGR.F
												229	–	239	1242.6	1241.59	1241.57	21.6	0	R.FFETSSSQPGR.T
												240	–	255	1735.95	1734.94	1734.9	21.9	0	R.TSVTLPSGYVIEEVNK.T
												256	–	280	2782.44	2781.43	2781.3	50	0	K.TAAAQMVPFDSITFSGYYTNTPEVR.Y + Oxidation (M)
												294	–	299	836.483	835.475	835.434	49.4	0	K.YFHITR.E
DS83	Purine-nucleoside phosphorylase (deoD)	WP_004914779	A0A1B8SNH8	26.1/5.17	125	1.8e-05	0.67	14	49	100	1	Start	–	End	Observed	Mr(expt)	Mr(calc)	ppm	M	Peptide	1	MATPHINAEM	GDFADVVLMP	GDPLRAKYIA	ETFLQDVRQV	NNVRGMLGFT
												2	–	25	2582.32	2581.31	2581.23	31	0	M.ATPHINAEMGDFADVVLMPGDPLR.A + Oxidation (M)	51	GTYKGRKISV	MGHGMGIPSC	SIYAKELITD	FGVKVIIRVG	SCGAVMDDVK
												2	–	25	2598.32	2597.31	2597.23	32.9	0	M.ATPHINAEMGDFADVVLMPGDPLR.A + 2 Oxidation (M)	101	LRDVVIGMGA	CTDSRVNRQR	FKENDFAAIA	DYDLVHNAVE	AAKARNVNVR
												26	–	38	1553.85	1552.84	1552.82	10.7	1	R.AKYIAETFLQDVR.Q	151	VGNLFSADLF	YSPDPDMFKV	MEKYGILGVE	MEAAGIYGVA	AEFGARALTI
												28	–	38	1354.72	1353.71	1353.69	11.3	0	K.YIAETFLQDVR.Q	201	CTVSDHIKTG	EQTTSEERQT	TFNEMIEIAL	DSVLLGDK
												45	–	54	1090.55	1089.55	1089.52	28.5	0	R.GMLGFTGTYK.G + Oxidation (M)
												58	–	75	1939.94	1938.93	1938.9	16.7	0	K.ISVMGHGMGIPSCSIYAK.E + 2 Oxidation (M)
												121	–	143	2551.32	2550.31	2550.24	28.8	1	R.FKENDFAAIADYDLVHNAVEAAK.A
												123	–	143	2276.14	2275.14	2275.08	26.2	0	K.ENDFAAIADYDLVHNAVEAAK.A
												151	–	169	2179.05	2178.04	2178	20.8	0	R.VGNLFSADLFYSPDPDMFK.V + Oxidation (M)
												174	–	196	2344.22	2343.21	2343.16	23.2	0	K.YGILGVEMEAAGIYGVAAEFGAR.A
												174	–	196	2360.22	2359.21	2359.15	26.6	0	K.YGILGVEMEAAGIYGVAAEFGAR.A + Oxidation (M)
												209	–	218	1137.53	1136.52	1136.49	25.2	0	K.TGEQTTSEER.Q
												219	–	238	2237.17	2236.16	2236.13	14.2	0	R.QTTFNEMIEIALDSVLLGDK.-
												219	–	238	2253.18	2252.17	2252.12	20	0	R.QTTFNEMIEIALDSVLLGDK.- + Oxidation (M)
DS84	Uracil phosphoribosyltransferase (upp)	WP_004253541	A0A264VYL5	22.6/5.08	99	0.0065	0.59	8	32	100	1	Start	–	End	Observed	Mr(expt)	Mr(calc)	ppm	M	Peptide	1	MKIVEVKHPL	VKHKLGLMRD	HDISTKRFRE	LASEVGSLLT	YEATADLETE
												28	–	51	2672.37	2671.36	2671.32	14.5	1	R.FRELASEVGSLLTYEATADLETEK.V	51	KVTIDGWCGP	VEIEQIKGKK	ITVVPILRAG	IGMMNGVLDS	IPSARISVVG
												30	–	51	2369.17	2368.16	2368.15	4.41	0	R.ELASEVGSLLTYEATADLETEK.V	101	VYRDEETLQP	VPYFQKLASN	IEERMALVVD	PMLATGGSMI	ATIDLLKNAG
												52	–	67	1843.92	1842.91	1842.92	-2.91	0	K.VTIDGWCGPVEIEQIK.G	151	CTSIKILVLV	AAPEGLKALE	AAHPDVELYT	ASIDEYLNEE	GYIVPGLGDA
												70	–	78	1038.73	1037.72	1037.7	21.3	1	K.KITVVPILR.A	201	GDKIFGTK
												71	–	78	910.641	909.634	909.601	35.7	0	K.ITVVPILR.A
												79	–	95	1720.83	1719.83	1719.83	-0.51	0	R.AGIGMMNGVLDSIPSAR.I + 2 Oxidation (M)
												96	–	116	2467.31	2466.3	2466.28	9.16	1	R.ISVVGVYRDEETLQPVPYFQK.L
												168	–	203	3835.06	3834.05	3833.82	61.7	0	K.ALEAAHPDVELYTASIDEYLNEEGYIVPGLGDAGDK.I
DS85	Stringent starvation protein A (sspA)	WP_004908304	A0A1B8SYE5	24.4/5.15	92	0.036	0.6	12	65	100	1	Start	–	End	Observed	Mr(expt)	Mr(calc)	ppm	M	Peptide	1	MAVAPNKRSV	MTLFSGPTDI	FSHQVRIVLA	EKGVSVEIEH	VEPGHLPQDL
												9	–	26	2022	2020.99	2021	-4.84	0	R.SVMTLFSGPTDIFSHQVR.I	51	IDLNPYQSVP	TLVDRDLTLY	DPHIIMEYLD	ERFPHPPLMP	VYPVARGTSR
												9	–	26	2038.01	2037.01	2037	3.24	0	R.SVMTLFSGPTDIFSHQVR.I + Oxidation (M)	101	QLMHRIQSDW	YSLMSKIENG	SAQEAANARR	QLSEELIAVS	PVFAEMEFFM
												33	–	65	3665.91	3664.9	3664.87	7.91	0	K.GVSVEIEHVEPGHLPQDLIDLNPYQSVPTLVDR.D	151	SEEFSLVDCY	LAPLLWRLPV	LGIELNPSSS	KYLQLYMQRV	FARDAFLASL
												66	–	82	2136.04	2135.03	2135.02	1.61	0	R.DLTLYDPHIIMEYLDER.F	201	TESEREMRLS	TRG
												66	–	82	2152.03	2151.03	2151.02	3.15	0	R.DLTLYDPHIIMEYLDER.F + Oxidation (M)
												83	–	96	1620.87	1619.86	1619.86	-3.16	0	R.FPHPPLMPVYPVAR.G
												83	–	96	1636.88	1635.87	1635.86	6.02	0	R.FPHPPLMPVYPVAR.G + Oxidation (M)
												117	–	129	1330.63	1329.62	1329.63	-5.75	0	K.IENGSAQEAANAR.R
												168	–	181	1453.83	1452.82	1452.82	2.31	0	R.LPVLGIELNPSSSK.Y
												182	–	189	1114.57	1113.56	1113.56	-1.92	0	K.YLQLYMQR.V
												182	–	189	1130.57	1129.57	1129.56	5.81	0	K.YLQLYMQR.V + Oxidation (M)
												194	–	205	1338.65	1337.65	1337.65	0.21	0	R.DAFLASLTESER.E
DS87	2-deoxyribose-5-phosphate aldolase (deoC_2)	WP_004905730	A0A6N4UC51	27.8/5.34	109	0.00071	0.4	6	27	100	1	Start	–	End	Observed	Mr(expt)	Mr(calc)	ppm	M	Peptide	1	MTDLKAAAQR	ALSLMDLTTL	NDDDTDAKVI	ALCHQAKSPA	GNTAAICIYP
												70	–	91	2355.15	2354.15	2354.18	-12.7	0	R.IATVTNFPHGNDDIDIALAETK.A	51	RFIPIARKTL	REQGTPDVRI	ATVTNFPHGN	DDIDIALAET	KAAIAYGADE
												92	–	108	1855.9	1854.89	1854.92	-11.3	0	K.AAIAYGADEVDVVFPYR.A	101	VDVVFPYRAL	IAGNEQIGFD	LVKACKDACA	AANVLLKVII	ETGELKDAEL
												109	–	123	1587.86	1586.85	1586.87	-11.9	0	R.ALIAGNEQIGFDLVK.A	151	IRKASEISIK	AGADFIKTST	GKVPVNATLE	SAEIMMQVIR	DMGVEKTVGF
												173	–	190	2033.02	2032.01	2032.03	-9.82	0	K.VPVNATLESAEIMMQVIR.D + 2 Oxidation (M)	201	KPAGGVRTAE	EAAEYLALAG	RILGDNWADS	RHFRFGASSL	LANLLNTLGF
												208	–	221	1464.71	1463.7	1463.73	-17.3	0	R.TAEEAAEYLALAGR.I	251	DVKKSSSSY
												235	–	253	1980.05	1979.04	1979.07	-17.5	0	R.FGASSLLANLLNTLGFDVK.K
DS88	Class B acid phosphatase (aphA)	WP_004911059	A0A379FSI5	26.4/6.11	70	5.4	0.37	8	38	100	1	Start	–	End	Observed	Mr(expt)	Mr(calc)	ppm	M	Peptide	1	MKKITLTLSA	IALALSFTAT	SQAKIPMPET	VSPGVTVVEL	AQQQPIHWVS
												62	–	83	2405.14	2404.13	2404.14	-5.05	0	K.APMAVGFDIDDTVLFSSPGFYR.G	51	IEQIKQSLEG	KAPMAVGFDI	DDTVLFSSPG	FYRGKLEFSP	NDFSYLKNQQ
												62	–	83	2421.12	2420.11	2420.14	-9.22	0	K.APMAVGFDIDDTVLFSSPGFYR.G + Oxidation (M)	101	FWEKMNNEWD	KFSMPKQVGI	DLVKMHLDRG	DTVYFITGRT	KTKTETVTKY
												84	–	97	1644.8	1643.79	1643.82	-17.7	1	R.GKLEFSPNDFSYLK.N	151	VQEGLAIPAD	KMQPVIFAGD	EPGQNNKVSW	MRDHKLTIYY	GDADADIAAA
												86	–	97	1459.69	1458.68	1458.7	-16.3	0	K.LEFSPNDFSYLK.N	201	HELGIRGVRI	LRAANSSYQP	LPKAGRFGEE	VVINSEY
												98	–	104	979.446	978.438	978.456	-17.9	0	K.NQQFWEK.M
												130	–	139	1128.54	1127.54	1127.56	-22.1	0	R.GDTVYFITGR.T
												162	–	177	1760.8	1759.79	1759.82	-18.2	0	K.MQPVIFAGDEPGQNNK.V + Oxidation (M)
												186	–	206	2248.09	2247.08	2247.12	-14.8	0	K.LTIYYGDADADIAAAHELGIR.G
DS90	Adenylate kinase (adk)	WP_004913624	A0A1B8SPC6	23.7/5.54	66	13	0.3	4	37	100	1	Start	–	End	Observed	Mr(expt)	Mr(calc)	ppm	M	Peptide	1	MRIILLGAPG	AGKGTQAQFI	MEKFGIPQIS	TGDMLRAAVK	SGSELGLQAK
												24	–	36	1450.72	1449.71	1449.73	-10.4	0	K.FGIPQISTGDMLR.A + Oxidation (M)	51	ELMDNGKLVT	DELVIALVKE	RIKQDDCRNG	FLLDGFPRTI	PQADAMKEAG
												79	–	88	1135.57	1134.56	1134.58	-18.8	0	R.NGFLLDGFPR.T	101	ITVDNVLEFD	VPDEIIVERI	IGRRVHAPSG	RVYHINFNPP	KVEGKDDVTG
												98	–	119	2472.23	2471.22	2471.24	-9.93	0	K.EAGITVDNVLEFDVPDEIIVER.I	151	EELTIRKDDQ	EDTVRKRLVE	YHALTAPLIA	YYQNEAKQGN	TKYFKLDGTR
												168	–	187	2307.17	2306.17	2306.19	-12	0	R.LVEYHALTAPLIAYYQNEAK.Q	201	KVSEVSEELA	KILG
DS91	2,3-diphosphoglycerate-dependent phosphoglycerate mutase	WP_042846626	Nil	28.5/5.68	112	0.00035	0.48	9	32	100	1	Start	–	End	Observed	Mr(expt)	Mr(calc)	ppm	M	Peptide	1	MAVTKLVLVR	HGESEWNKEN	RFTGWTDVEL	SDKGREEAKI	AGQLLKDEGF
												11	–	21	1385.65	1384.64	1384.61	18.9	1	R.HGESEWNKENR.F	51	VFDFAYTSVL	KRAIHTLWNI	LDQVEQQWLP	VEKSWKLNER	HYGALQGLDK
												22	–	33	1397.66	1396.65	1396.65	2.59	0	R.FTGWTDVELSDK.G	101	SETAAKYGDE	QVKLWRRGFA	ITPPDLTKDD	ERYPGHDPRY	AKLSEKELPV
												40	–	61	2461.29	2460.28	2460.29	-5.33	1	K.IAGQLLKDEGFVFDFAYTSVLK.R	151	TESLATTIER	VVPYWEEVIK	PRVASGEKVI	IAAHGNSLRA	LVKYLDNMGE
												47	–	61	1737.84	1736.84	1736.83	4.2	0	K.DEGFVFDFAYTSVLK.R	201	DEILNLNIPT	AVPMVYEFDE	NMKPIKRYYL	GNQDEIAAKQ	AAVANQGKAK
												63	–	83	2560.33	2559.32	2559.35	-9.71	0	R.AIHTLWNILDQVEQQWLPVEK.S
												91	–	106	1688.84	1687.84	1687.85	-9.79	1	R.HYGALQGLDKSETAAK.Y
												147	–	160	1558.83	1557.82	1557.83	-1.82	0	K.ELPVTESLATTIER.V
												179	–	189	1150.66	1149.66	1149.66	-5.5	0	K.VIIAAHGNSLR.A
												227	–	239	1540.82	1539.81	1539.77	29.4	1	K.RYYLGNQDEIAAK.Q
DS94	Nitroreductase domain-containing protein	WP_004905586	D4C1G1	22.4/5.39	96	0.015	0.43	8	29	100	1	Start	–	End	Observed	Mr(expt)	Mr(calc)	ppm	M	Peptide	1	MSNAFIEMIK	NRRTIYNLGD	ALPVSEEHVT	KLIKEAVKHS	PSSFNSQTSR
												13	–	31	2142.11	2141.1	2141.11	-6.5	1	R.RTIYNLGDALPVSEEHVTK.L	51	VVILFGAEHK	KLWNMTKEAL	RKIVPEQAFA	STEQKIDSFA	AGAGSILFFE
												14	–	31	1986.02	1985.01	1985.01	1.07	0	R.TIYNLGDALPVSEEHVTK.L	101	DENIVKGLQE	QFPLYADNFP	IWSEQASGIA	QFAVWTALSQ	ENIGASLQHY
												39	–	50	1334.6	1333.6	1333.6	-3.13	0	K.HSPSSFNSQTSR.V	151	NPLIDNDVQT	TWNVPANWIL	RAQMVFGSIN	APAGDKDFMD	DDVRFKVFK
												51	–	61	1240.71	1239.7	1239.73	-24.8	1	R.VVILFGAEHKK.L
												62	–	71	1277.71	1276.7	1276.66	31.9	1	K.LWNMTKEALR.K + Oxidation (M)
												72	–	85	1575.84	1574.83	1574.83	-1.38	1	R.KIVPEQAFASTEQK.I
												73	–	85	1447.74	1446.74	1446.74	1.59	0	K.IVPEQAFASTEQK.I
												86	–	106	2243.12	2242.11	2242.12	-0.36	0	K.IDSFAAGAGSILFFEDENIVK.G
DS95	F0F1 ATP synthase subunit delta (atpH)	WP_004906300	A0A1B8SW18	19.5/4.94	109	0.00071	0.7	9	35	100	1	Start	–	End	Observed	Mr(expt)	Mr(calc)	ppm	M	Peptide	1	MSEIATVARP	YAKAAFDFAV	ENQAVAKWQE	MLAFTAEVTR	NEQVGELLSG
												14	–	27	1480.76	1479.75	1479.74	9.45	0	K.AAFDFAVENQAVAK.W	51	SIAPETLAKT	FISVCGDEID	EHVQNLIRVM	ADNGRLTTLP	EVLTQFIQLR
												28	–	40	1581.79	1580.78	1580.77	7.79	0	K.WQEMLAFTAEVTR.N	101	DSLESTIEVD	VISANELSEQ	QSAKISAAME	KRLSRKVKLN	CKIDKSVIAG
												28	–	40	1597.78	1596.78	1596.76	10.5	0	K.WQEMLAFTAEVTR.N + Oxidation (M)	151	VIIRAGDLVI	DGSIRGRLER	LTDVLQS
												41	–	59	1956.04	1955.03	1955.02	3.66	0	R.NEQVGELLSGSIAPETLAK.T
												60	–	78	2245.09	2244.08	2244.08	0.15	0	K.TFISVCGDEIDEHVQNLIR.V
												86	–	100	1772.03	1771.02	1771.02	-2.46	0	R.LTTLPEVLTQFIQLR.D
												101	–	124	2592.23	2591.22	2591.24	-9.21	0	R.DSLESTIEVDVISANELSEQQSAK.I
												146	–	154	927.612	926.605	926.591	14.3	0	K.SVIAGVIIR.A
												155	–	165	1115.63	1114.62	1114.6	18.3	0	R.AGDLVIDGSIR.G
DS97	Inorganic pyrophosphatase (ppa)	WP_004905951	A0A264VTB8	19.8/4.84	92	0.035	0.51	9	56	100	1	Start	–	End	Observed	Mr(expt)	Mr(calc)	ppm	M	Peptide	1	MGLNNVPAGK	DLPEDIYVII	EIPANADPIK	YEVDKESGAL	FVDRFMSTAM
												31	–	44	1627.83	1626.82	1626.79	19.1	1	K.YEVDKESGALFVDR.F	51	FYPCNYGYIN	NTLSLDGDPV	DVLVPTPYPL	QPGSVIRCRP	VGVLKMTDES
												88	–	95	928.562	927.555	927.532	24	0	R.CRPVGVLK.M	101	GEDAKLVAVP	HTKLSKEYDH	IKDVNDLPEL	LRAQITHFFE	HYKDLEKGKW
												96	–	113	1927.96	1926.95	1926.94	6.41	1	K.MTDESGEDAKLVAVPHTK.L	151	VKVDGWEDAA	SAKAEIIESF	ERAAKK
												117	–	132	1969.04	1968.03	1968	17.4	1	K.EYDHIKDVNDLPELLR.A
												123	–	132	1183.66	1182.66	1182.62	28.1	0	K.DVNDLPELLR.A
												133	–	143	1420.74	1419.73	1419.69	26.1	0	R.AQITHFFEHYK.D
												133	–	147	1905.98	1904.98	1904.94	17.4	1	R.AQITHFFEHYKDLEK.G
												153	–	163	1148.56	1147.55	1147.51	35.2	0	K.VDGWEDAASAK.A
												164	–	172	1093.58	1092.57	1092.55	23.1	0	K.AEIIESFER.A
DS98	Peptidyl-prolyl cis-trans isomerase (fklB)	WP_004907421	A0A1B8SYT5	22.1/4.7	64	25	0.38	4	27	100	1	Start	–	End	Observed	Mr(expt)	Mr(calc)	ppm	M	Peptide	1	MANQNFDSVE	AQASYGIGLQ	VGQQLLESGL	EGLVPNAILA	GLVDALEGNM
												95	–	119	2535.24	2534.23	2534.22	1.86	0	R.DGVSTTESGLQFSVINQGDGAIPSR.S	51	PSVPVETLHK	ALREVHERAD	AVRVSRQAAL	AEEGQKFLDE	NQKRDGVSTT
												131	–	143	1422.75	1421.74	1421.72	18.8	0	R.LIDGSVFDSSVQR.G	101	ESGLQFSVIN	QGDGAIPSRS	DRVRVHYTGR	LIDGSVFDSS	VQRGQPAEFP
												144	–	170	2796.48	2795.47	2795.46	4.03	0	R.GQPAEFPVSGVIPGWIEALTLMPVGSK.W + Oxidation (M)	151	VSGVIPGWIE	ALTLMPVGSK	WELYIPHQLA	YGERGAGASI	PPFSTLVFEV
												171	–	184	1774.92	1773.92	1773.88	17.9	0	K.WELYIPHQLAYGER.G	201	ELLEIL
DS99	Putrescine/spermidine ABC transporter substrate-binding protein (potD)	WP_004259092	D4BXX7	39.1/4.8	117	0.00011	0.39	9	33	100	1	Start	–	End	Observed	Mr(expt)	Mr(calc)	ppm	M	Peptide	1	MKKWSYLLAA	GVMAASIGTA	TAADDNKDVL	YFYNWTEYVP	PGLLEQFTKE
												28	–	49	2722.39	2721.38	2721.34	15.3	0	K.DVLYFYNWTEYVPPGLLEQFTK.E	51	TGIKVIYSTY	ESNESMYTKL	KTYKEGAYDL	VVPSTYFIAK	MSKEGMLQKI
												75	–	90	1772.97	1771.96	1771.9	34.3	0	K.EGAYDLVVPSTYFIAK.M	101	DQSKLTNFKN	LDPNLIHKEF	DPNNDYSVPY	IWGATGIGIN	GEAVDPQSVT
												239	–	250	1336.8	1335.79	1335.76	27.3	0	R.QAGLPIEVVWPK.E	151	SWADFWKPEY	KNSLLMMDDA	REVFQVALTK	LGYSGNTTDP	KQIEEAYKEL
												239	–	267	3137.48	3136.47	3136.64	-54.5	1	R.QAGLPIEVVWPKEGGIFWMDSLAIPANAK.N	201	QKLRPNILAF	NSDNPATPFI	EGEVDVGMLW	NGSAFVARQA	GLPIEVVWPK
												251	–	267	1835.95	1834.94	1834.89	26.2	0	K.EGGIFWMDSLAIPANAK.N + Oxidation (M)	251	EGGIFWMDSL	AIPANAKNVE	GAHKLINFLL	RPEIAAQVAE	SIGYPTPNLE
												275	–	302	3067.71	3066.7	3066.68	9.12	0	K.LINFLLRPEIAAQVAESIGYPTPNLEAK.K	301	AKKLLPAEIA	NDPSLYPSEE	VLQKGEWQSD	VGNTNIIYEE	YFQKLKAGR
												303	–	324	2454.35	2453.35	2453.31	17.2	1	K.KLLPAEIANDPSLYPSEEVLQK.G
												304	–	324	2326.26	2325.26	2325.21	20.1	0	K.LLPAEIANDPSLYPSEEVLQK.G
												325	–	344	2420.16	2419.15	2419.1	21.5	0	K.GEWQSDVGNTNIIYEEYFQK.L
DS103	Peptidyl-prolyl cis-trans isomerase (ppiB)	WP_004913539	A0A2U9L9C2	18.4/5.53	121	4.4e-05	0.65	10	100	100	1	Start	–	End	Observed	Mr(expt)	Mr(calc)	ppm	M	Peptide	1	MVTFHTNHGD	IVIKTFDDKA	PVTVENFLTY	CREGFYNNTI	FHRVINGFMI
												1	–	14	1611.84	1610.84	1610.82	7.71	0	-.MVTFHTNHGDIVIK.T	51	QGGGFEPGME	QKNTKAPIKN	EANNGLKNSR	GTLAMARTND	PHSATAQFFI
												1	–	14	1627.84	1626.83	1626.82	7.57	0	-.MVTFHTNHGDIVIK.T + Oxidation (M)	101	NVADNDFLNF	RSERPDGWGY	CVFAEVVEGM	DVVDKIKGVS	TGRSGFHQDV
												15	–	32	2176.02	2175.02	2175.03	-6.13	1	K.TFDDKAPVTVENFLTYCR.E	151	PREDVIIEKV	TVSE
												20	–	32	1569.77	1568.77	1568.77	0.071	0	K.APVTVENFLTYCR.E
												33	–	43	1397.66	1396.65	1396.65	-2.63	0	R.EGFYNNTIFHR.V
												88	–	111	2754.25	2753.24	2753.28	-14.2	0	R.TNDPHSATAQFFINVADNDFLNFR.S
												112	–	135	2744.18	2743.18	2743.23	-17.9	0	R.SERPDGWGYCVFAEVVEGMDVVDK.I
												112	–	135	2760.21	2759.21	2759.22	-4.85	0	R.SERPDGWGYCVFAEVVEGMDVVDK.I + Oxidation (M)
												144	–	152	1042.52	1041.51	1041.5	8.9	0	R.SGFHQDVPR.E
												144	–	159	1868.96	1867.95	1867.94	3.56	1	R.SGFHQDVPREDVIIEK.V
DS104	Nucleoside-diphosphate kinase (ndk)	WP_004264899	D4C4U6	15.7/5.35	128	8.9e-06	0.84	11	91	100	1	Start	–	End	Observed	Mr(expt)	Mr(calc)	ppm	M	Peptide	1	MTVQRTFSII	KPNAVKKNVI	GAIYNRFESA	GFTIIAAKMM	HLTREQAEGF
												17	–	26	1147.65	1146.64	1146.65	-6.05	1	K.KNVIGAIYNR.F	51	YAEHKGRPFF	EGLVEFMTSG	PIMLQVLEGE	NAIQRHRDLM	GATNPDNALA
												18	–	26	1019.56	1018.55	1018.56	-5.3	0	K.NVIGAIYNR.F	101	GTLRADYADS	FTENATHGSD	SEESAAREIA	YFFTADEICP	R
												18	–	38	2255.21	2254.2	2254.21	-4.62	1	K.NVIGAIYNRFESAGFTIIAAK.M
												27	–	38	1254.66	1253.65	1253.67	-8.49	0	R.FESAGFTIIAAK.M
												45	–	55	1308.58	1307.58	1307.58	-2.33	0	R.EQAEGFYAEHK.G
												56	–	85	3397.71	3396.7	3396.68	3.94	0	K.GRPFFEGLVEFMTSGPIMLQVLEGENAIQR.H + 2 Oxidation (M)
												86	–	104	2039	2037.99	2038	-4	1	R.HRDLMGATNPDNALAGTLR.A + Oxidation (M)
												88	–	104	1729.83	1728.82	1728.85	-14.3	0	R.DLMGATNPDNALAGTLR.A
												88	–	104	1745.82	1744.81	1744.84	-18.1	0	R.DLMGATNPDNALAGTLR.A + Oxidation (M)
												105	–	127	2431.01	2430	2429.98	8.24	0	R.ADYADSFTENATHGSDSEESAAR.E
												128	–	141	1731.8	1730.79	1730.8	-3.13	0	R.EIAYFFTADEICPR.-
DS111	Aminobenzoyl-glutamate utilization protein A	WP_036949898	A0A4R3NFJ6	46.3/5.5	147	1.1e-07	0.44	20	73	100	1	Start	–	End	Observed	Mr(expt)	Mr(calc)	ppm	M	Peptide	1	MSNITLEQLT	QWRREFHQYP	EIGWSEFLTT	AKIVEELRRL	NLDVKVGPQV
												2	–	13	1488.78	1487.78	1487.77	2.61	0	M.SNITLEQLTQWR.R	51	INPEYAFGRQ	QKVVDKGLAV	ARKHQVDENL	LAEMQELTGC	VAIFDSGKAG
												14	–	32	2339.15	2338.14	2338.14	1.39	1	R.REFHQYPEIGWSEFLTTAK.I	101	PTIALRFDID	CVGVTESTDE	THRPKNDNFS	SCHPGEMHAC	GHDGHIAIGL
												15	–	32	2183.05	2182.04	2182.04	1.51	0	R.EFHQYPEIGWSEFLTTAK.I	151	AVAHWLVANK	ESLSGKVKLL	FQPAEEGVRG	ARAMAESGIV	DDVDYFLGAH
												33	–	39	914.548	913.54	913.534	6.25	1	K.IVEELRR.L	201	LGFIANSGEI	VINPTHFLCT	TKLDFRFKGA	PSHAGAEPEL	GRNALAGACH
												40	–	59	2229.05	2228.05	2228.2	-66.8	1	R.LNLDVKVGPQVINPEYAFGR.Q	251	ATTQMLGISR	HGKGMSRINV	GVLNAGEGRN	VTPSYAQMQI	EVRGENEEIN
												46	–	59	1546.8	1545.8	1545.79	2.12	0	K.VGPQVINPEYAFGR.Q	301	RFMSENAIRM	AEGSAHSFQL	EMESEVMGEA	VDLTNDQELI	DTLASVVGQH
												107	–	125	2206.01	2205	2205	1.68	0	R.FDIDCVGVTESTDETHRPK.N	351	GELTAVATRP	FGGSEDATIL	AKRVQRHGGK	SLYFVVGADR	TAGHHQANFD
												169	–	179	1258.69	1257.68	1257.67	5	0	K.LLFQPAEEGVR.G	401	FDEKQMLTAY	QLYTGCLVSL	M
												227	–	242	1623.83	1622.82	1622.82	5.17	1	R.FKGAPSHAGAEPELGR.N
												229	–	242	1348.67	1347.66	1347.65	8.11	0	K.GAPSHAGAEPELGR.N
												243	–	260	1871.93	1870.92	1870.91	4.9	0	R.NALAGACHATTQMLGISR.H
												243	–	260	1887.94	1886.93	1886.91	11.4	0	R.NALAGACHATTQMLGISR.H + Oxidation (M)
												268	–	279	1198.66	1197.66	1197.65	7.63	0	R.INVGVLNAGEGR.N
												280	–	293	1635.83	1634.82	1634.81	5.94	0	R.NVTPSYAQMQIEVR.G
												280	–	293	1651.82	1650.82	1650.8	7.28	0	R.NVTPSYAQMQIEVR.G + Oxidation (M)
												294	–	301	960.444	959.436	959.431	5.84	0	R.GENEEINR.F
												302	–	309	967.471	966.464	966.459	4.61	0	R.FMSENAIR.M
												302	–	309	983.473	982.465	982.454	11.4	0	R.FMSENAIR.M + Oxidation (M)
												381	–	390	1126.6	1125.59	1125.58	6.31	0	K.SLYFVVGADR.T
												391	–	404	1616.72	1615.71	1615.7	6.69	0	R.TAGHHQANFDFDEK.Q
DS112	Tyrosine--tRNA ligase (tyrS)	WP_004910453	Nil	47.4/5.36	104	0.0022	0.42	20	100	100	1	Start	–	End	Observed	Mr(expt)	Mr(calc)	ppm	M	Peptide	1	MSSNNLIKQL	QERGLVAQVT	DEDALAERLA	QGPISLYCGF	DPTADSLHLG
												14	–	28	1586.83	1585.82	1585.79	14.9	0	R.GLVAQVTDEDALAER.L	51	HLVPLLCLKR	FQLAGHKPVA	LVGGATGLIG	DPSFKATERK	LNTTETVQEW
												60	–	85	2636.23	2635.22	2635.46	-91.5	1	K.RFQLAGHKPVALVGGATGLIGDPSFK.A	101	VDKIRNQVSP	FLSFDCGDNS	ARLANNYDWF	GKMDVLTFLR	DIGKHFSVNQ
												61	–	85	2480.37	2479.36	2479.36	0.9	0	R.FQLAGHKPVALVGGATGLIGDPSFK.A	151	MINRESVKQR	LNRDDVGISF	TEFAYNLLQG	YDFANLNKEM	GVELQIGGSD
												104	–	122	2183.03	2182.02	2182.02	0.52	1	K.IRNQVSPFLSFDCGDNSAR.L	201	QWGNITSGID	LTRRLHQNQV	FGMTVPLITK	ADGTKFGKTE	GGAVWLDSKK
												106	–	122	1913.88	1912.88	1912.84	20	0	R.NQVSPFLSFDCGDNSAR.L	251	TSQYKFYQFW	INTADADVYR	FLKFFTFMEI	DEINALEEED	KNSGKAPRAQ
												123	–	132	1227.61	1226.6	1226.57	23.1	0	R.LANNYDWFGK.M	301	YVLAELVTKL	VHGEEGLAAA	KRITESLFSG	AVSDLTEADF	EQLAQDGIPC
												133	–	140	994.564	993.557	993.532	25.2	0	K.MDVLTFLR.D	351	ITLEAGADLQ	QALVDSELTP	SRGQARTAIS	SNAVSINGQK	QTEPMYVFSD
												133	–	140	1010.56	1009.55	1009.53	24.1	0	K.MDVLTFLR.D + Oxidation (M)	401	ADRLFGRYTL	IRRGKKNDCL	INWK
												145	–	154	1245.64	1244.63	1244.61	19.4	0	K.HFSVNQMINR.E
												145	–	154	1261.63	1260.63	1260.6	19.2	0	K.HFSVNQMINR.E + Oxidation (M)
												189	–	213	2676.29	2675.28	2675.29	-3.06	0	K.EMGVELQIGGSDQWGNITSGIDLTR.R
												189	–	213	2692.29	2691.28	2691.28	-0.94	0	K.EMGVELQIGGSDQWGNITSGIDLTR.R + Oxidation (M)
												214	–	230	1982.11	1981.1	1981.09	5.46	1	R.RLHQNQVFGMTVPLITK.A
												214	–	230	1998.12	1997.11	1997.09	13.4	1	R.RLHQNQVFGMTVPLITK.A + Oxidation (M)
												256	–	270	1908.91	1907.91	1907.88	11.6	0	K.FYQFWINTADADVYR.F
												274	–	291	2220.01	2219.01	2219	3.23	0	K.FFTFMEIDEINALEEEDK.N
												274	–	295	2606.19	2605.18	2605.19	-2.54	1	K.FFTFMEIDEINALEEEDKNSGK.A
												274	–	295	2622.19	2621.18	2621.18	-0.26	1	K.FFTFMEIDEINALEEEDKNSGK.A + Oxidation (M)
												391	–	403	1558.71	1557.7	1557.68	15.5	0	K.QTEPMYVFSDADR.L
												391	–	403	1574.71	1573.7	1573.67	17.3	0	K.QTEPMYVFSDADR.L + Oxidation (M)
DS113	Acetate kinase (ack2)	GenBank: KLN47075	Nil	43.6/5.68	151	4.4e-08	0.62	20	90	100	1	Start	–	End	Observed	Mr(expt)	Mr(calc)	ppm	M	Peptide	1	MSSKLVLVLN	CGSSSLKFAI	IDPTNGDEFL	SGLAECFNLP	EARIKWKMDG
												5	–	17	1389.74	1388.74	1388.77	-23.8	0	K.LVLVLNCGSSSLK.F	51	AKKEAPLGAG	AAHSEALNFI	VNTILAEKPE	LSAQITSIGH	RIVHGGEKFT
												18	–	43	2896.33	2895.32	2895.37	-18.5	0	K.FAIIDPTNGDEFLSGLAECFNLPEAR.I	101	SSVLITDDVI	EGIEAAIPFA	PLHNPAHLIG	IEEARKSFPH	LINKNVAVFD
												99	–	135	3955.98	3954.97	3955.07	-26.5	0	K.FTSSVLITDDVIEGIEAAIPFAPLHNPAHLIGIEEAR.K	151	TAFHQTMPQE	AYLYALPYEL	YSEHSIRRYG	AHGTSHYYVS	REAAKKLNKP
												145	–	177	3903.73	3902.73	3902.86	-34.3	0	K.NVAVFDTAFHQTMPQEAYLYALPYELYSEHSIR.R	201	VDELNVITCH	LGNGGSVTAI	VNGKCVDTSM	GLTPLEGLVM	GTRSGDIDPA
												145	–	177	3919.73	3918.73	3918.86	-33.1	0	K.NVAVFDTAFHQTMPQEAYLYALPYELYSEHSIR.R + Oxidation (M)	251	IIFHLHDALG	MSVDQINKML	TKESGLLGLT	GVTSDCRYVE	DNYGTKEDAT
												178	–	191	1653.8	1652.79	1652.78	5.4	1	R.RYGAHGTSHYYVSR.E	301	RAMDVFCHRL	AKYVGAYSAL	MEGRLDAIIF	TGGIGENSAQ	VREITLKKLA
												179	–	191	1497.7	1496.69	1496.68	8.98	0	R.YGAHGTSHYYVSR.E	351	ILGFEYDHER	NLAARFGKEG	LITTDNSRPA	LVIATNEELV	IAQDTARLTA
												225	–	243	2068.95	2067.95	2067.96	-7.96	0	K.CVDTSMGLTPLEGLVMGTR.S + 2 Oxidation (M)
												244	–	268	2722.32	2721.31	2721.34	-11.3	0	R.SGDIDPAIIFHLHDALGMSVDQINK.M + Oxidation (M)
												244	–	272	3211.39	3210.39	3210.61	-68.6	1	R.SGDIDPAIIFHLHDALGMSVDQINKMLTK.E + 2 Oxidation (M)
												273	–	287	1564.77	1563.76	1563.76	2.92	0	K.ESGLLGLTGVTSDCR.Y
												288	–	296	1088.51	1087.5	1087.48	20.1	0	R.YVEDNYGTK.E
												288	–	301	1660.76	1659.75	1659.74	8.1	1	R.YVEDNYGTKEDATR.A
												302	–	309	1035.45	1034.45	1034.44	3.63	0	R.AMDVFCHR.L
												302	–	309	1051.45	1050.44	1050.44	5.73	0	R.AMDVFCHR.L + Oxidation (M)
												313	–	324	1316.63	1315.63	1315.62	3.23	0	K.YVGAYSALMEGR.L
												313	–	324	1332.63	1331.63	1331.62	6.67	0	K.YVGAYSALMEGR.L + Oxidation (M)
												325	–	342	1860.99	1859.98	1859.97	4.77	0	R.LDAIIFTGGIGENSAQVR.E
												348	–	360	1590.84	1589.84	1589.82	9.53	1	K.KLAILGFEYDHER.N
												349	–	360	1462.74	1461.74	1461.73	6.81	0	K.LAILGFEYDHER.N
DS115	Phenylalanine--tRNA ligase subunit alpha (pheS)	WP_042844066	Nil	37.1/5.51	72	3.8	0.37	9	51	100	1	Start	–	End	Observed	Mr(expt)	Mr(calc)	ppm	M	Peptide	1	MPHLAELVAQ	AKAAIEQAQD	VATLESVRVE	FLGKSGHFTL	QMKTLRDLPA
												13	–	28	1700.88	1699.87	1699.87	-1.43	0	K.AAIEQAQDVATLESVR.V	51	DERPAAGAVI	NEAKVQVQDA	LNARKDAMQA	EILNARLASE	KVDVSLPGRR
												35	–	46	1434.76	1433.75	1433.74	4.84	1	K.SGHFTLQMKTLR.D + Oxidation (M)	101	MENGGLHPVT	RTIQRIEEFF	GELGFSVETG	PEIEDDYHNF	DALNIPAHHP
												65	–	74	1113.59	1112.58	1112.59	-9.09	0	K.VQVQDALNAR.K	151	ARADHDTFWF	DAKRLLRTQT	SGVQIRTMNG	QQPPIRIIAP	GRVYRNDYDQ
												153	–	163	1352.59	1351.58	1351.58	0.82	0	R.ADHDTFWFDAK.R	201	THTPMFHQTE	GLIVDKDISF	TNLKGTLHDF	LNNFFEEEVQ	VRFRPSYFPF
												225	–	242	2194.06	2193.06	2193.05	3.2	0	K.GTLHDFLNNFFEEEVQVR.F	251	TEPSAEVDVM	GKNGKWLEVL	GCGMVHPNVL	RNVEIDPEVY	SGFAFGMGME
												243	–	262	2320.12	2319.11	2319.09	10.3	0	R.FRPSYFPFTEPSAEVDVMGK.N + Oxidation (M)	301	RLTMLRYGVS	DLRAFFENDL	RFLKQFK
												282	–	301	2264.11	2263.11	2262.99	50.9	0	R.NVEIDPEVYSGFAFGMGMER.L + Oxidation (M)
												307	–	313	809.419	808.412	808.408	4.47	0	R.YGVSDLR.A
												314	–	321	1011.49	1010.48	1010.48	-1.49	0	R.AFFENDLR.F
DS116	Xaa-Pro dipeptidase (pepQ)	WP_004914865	A0A379FM21	50.7/5.98	93	0.026	0.25	13	77	100	1	Start	–	End	Observed	Mr(expt)	Mr(calc)	ppm	M	Peptide	1	MEKLTALYAE	HIKTLQNRTQ	QVLQRSKLDA	ILIHSGEPLR	IFLDDSDYPF
												4	–	13	1158.66	1157.65	1157.64	3.82	0	K.LTALYAEHIK.T	51	KVNPHFKAWV	PVTDVPHSWL	LVDGINKPKL	WFYSPVDYWH	SVEPLPNSFW
												19	–	25	872.482	871.475	871.488	-14.2	0	R.TQQVLQR.S	101	TKDIELIHLK	NADDIKTLLA	SLSKENVAYI	GSATARAESL	GISLHNINPK
												41	–	51	1359.66	1358.65	1358.64	6.82	0	R.IFLDDSDYPFK.V	151	SVLDYYHYHR	SYKTDYELYC	MREAQKMAVN	GHLAALEAFR	AGMSEFDINV
												137	–	150	1492.81	1491.8	1491.8	-1.49	0	R.AESLGISLHNINPK.S	201	SYLQSTGHRD	TNVPYGNIVA	LNENAAVLHY	TKLQQTVPNE	LRSFLIDAGA
												164	–	172	1250.53	1249.52	1249.51	9.06	0	K.TDYELYCMR.E	251	EYNGYAADIT	RTYAAKGKDE	FAELVADVNT	EQLALIDTIK	AGVRYTDYHV
												164	–	172	1266.51	1265.5	1265.51	-3	0	K.TDYELYCMR.E + Oxidation (M)	301	DMHHRIAKIL	IKNDIVKGIS	EESMVESGLT	TPFLPHGLGH	PLGLQVHDAA
												267	–	290	2632.34	2631.33	2631.36	-13.5	1	K.GKDEFAELVADVNTEQLALIDTIK.A	351	GFMQDDSGTH	LAAPKMYPFL	RCTRVLEPKM	VLTIEPGLYF	IESLLSEWRN
												295	–	305	1473.64	1472.64	1472.63	7.73	0	R.YTDYHVDMHHR.I	401	GEFSQHFNWD	KIEFFKPYGG	IRIEDNIVIH	ANRIENMTRD	LHLR
												295	–	305	1489.66	1488.65	1488.62	23	0	R.YTDYHVDMHHR.I + Oxidation (M)
												366	–	371	826.42	825.413	825.421	-9.14	0	K.MYPFLR.C
												366	–	371	842.419	841.412	841.416	-4.17	0	K.MYPFLR.C + Oxidation (M)
												412	–	422	1326.72	1325.72	1325.71	2.6	0	K.IEFFKPYGGIR.I
												423	–	433	1293.7	1292.69	1292.68	5.26	0	R.IEDNIVIHANR.I
DS117	Glucose-6-phosphate dehydrogenase (zwf_1)	WP_004910705	A0A2U9L950	56.34/5.83	123	2.8e-05	0.32	15	59	100	1	Start	–	End	Observed	Mr(expt)	Mr(calc)	ppm	M	Peptide	1	MAVHNAAQAC	DLIIFGTKGD	LARRKLLPSL	YQLEKAGYIH	PDTRIIGVGR
												1	–	23	2472.22	2471.22	2471.24	-10.2	1	-.MAVHNAAQACDLIIFGTKGDLAR.R	51	AEWSQDDYVH	FVKEALDKFL	KEDLDSALWE	KLSSRLDFCN	LDVNQTESFV
												1	–	23	2488.23	2487.23	2487.24	-3.82	1	-.MAVHNAAQACDLIIFGTKGDLAR.R + Oxidation (M)	101	RLAEMLKQDA	QPAIHYFAMP	PSTFGAMCQG	LGHAKLNKKP	NRVVMEKPLG
												36	–	44	1029.5	1028.49	1028.5	-10.5	0	K.AGYIHPDTR.I	151	TDLASSQEIN	NEVAKYFDES	QVYRIDHYLG	KETVLNLLAL	RFANSLFINN
												51	–	63	1623.74	1622.74	1622.74	0.71	0	R.AEWSQDDYVHFVK.E	201	WDNRTIDHVQ	ITVAEEVGIE	GRWGYFDQAG	QMRDMVQNHL	LQILTMIAMS
												69	–	81	1593.81	1592.81	1592.81	-1.8	1	K.FLKEDLDSALWEK.L	251	PPADLTTDRI	RDEKVKVLRS	LRRIDHTNVR	EKAVRGQYTS	GFVQGKKVPG
												86	–	101	1956.91	1955.9	1955.9	-0.82	0	R.LDFCNLDVNQTESFVR.L	301	YLEEEGANKQ	SMTESFVALR	VDIDDWRWAG	VPFYLRTGKR	LPAKCSEVVV
												166	–	174	1206.54	1205.53	1205.54	-2.66	0	K.YFDESQVYR.I	351	YFKKPALNIF	SESYQDLPQN	KLTIRLQPDE	GIDIEIMNKA	PGLDHKHRLQ
												205	–	222	1966.03	1965.02	1965.02	0.66	0	R.TIDHVQITVAEEVGIEGR.W	401	TTKLDLSFSE	TFNQTHLADA	YERLLLEAMR	GIQALFVRRD	EVEEAWKFVD
												223	–	233	1358.59	1357.58	1357.59	-3.84	0	R.WGYFDQAGQMR.D	451	SIIDAWAMDN	EAPKPYQAGT	WGPIASVAMI	ARDGRSWNEF	E
												223	–	233	1374.59	1373.58	1373.58	-0.42	0	R.WGYFDQAGQMR.D + Oxidation (M)
												321	–	327	918.416	917.409	917.424	-16.6	0	R.VDIDDWR.W
												376	–	389	1614.79	1613.78	1613.8	-8.14	0	R.LQPDEGIDIEIMNK.A
												376	–	389	1630.8	1629.79	1629.79	-0.11	0	R.LQPDEGIDIEIMNK.A + Oxidation (M)
												404	–	423	2357.09	2356.09	2356.1	-5.13	0	K.LDLSFSETFNQTHLADAYER.L
												439	–	447	1161.55	1160.55	1160.55	-0.94	1	R.RDEVEEAWK.F
DS118	Pyruvate kinase (pyk)	WP_042843889	A0A1J0E7G5	52.1/6.08	87	0.12	0.34	14	56	100	1	Start	–	End	Observed	Mr(expt)	Mr(calc)	ppm	M	Peptide	1	MSRRLRRTKI	VTTLGPATDR	DNNLEKIINA	GANVVRLNFS	HGTPEDHQIR
												10	–	26	1856.96	1855.96	1855.96	-3.66	1	K.IVTTLGPATDRDNNLEK.I	51	ANKVREIAAR	LGRHVAILGD	LQGPKIRVST	FKDGKVFLNV	GDKFILDANL
												27	–	36	1026.6	1025.59	1025.6	-5.72	0	K.IINAGANVVR.L	101	GKGEGDQQKV	GIDYKGLPAD	VVPGDILLLD	DGRVQLKVRE	VQGLQVFTEV
												37	–	50	1650.78	1649.77	1649.79	-10.7	0	R.LNFSHGTPEDHQIR.A	151	TVGGQLSNNK	GINKLGGGLS	AEALTDKDKE	DIKTAAKINV	DYLAISFPRS
												64	–	75	1247.7	1246.69	1246.7	-7.61	0	R.HVAILGDLQGPK.I	201	GEDLDYARRL	ARDAGCECQI	VAKVERAEAV	ANDEVMDEVI	LASDVVMVAR
												116	–	133	1834.98	1833.97	1833.98	-6.33	0	K.GLPADVVPGDILLLDDGR.V	251	GDLGVEIGDP	ELVAVQKKLI	RRSRQLNRVV	ITATQMMESM	ITNPMPTRAE
												200	–	208	1025.46	1024.45	1024.45	7.09	0	R.SGEDLDYAR.R	301	VMDVANAVLD	GTDAVMLSAE	TAAGQYPAET	VAAMAQVCFG	AEKMPGLNVS
												213	–	226	1634.79	1633.78	1633.76	15	1	R.DAGCECQIVAKVER.A	351	KHRLDAEFNS	PEEAIAMSTM	YAANHLKGVK	AIIAMTESGR	TARMMSRISS
												251	–	267	1738.92	1737.91	1737.91	-4	0	R.GDLGVEIGDPELVAVQK.K	401	GLPIFAMSRH	EKTLNQCSLY	RGVTPVFCST	HTDGIAAANE	AVTRLRDNGY
												279	–	298	2283.13	2282.13	2282.08	21.4	0	R.VVITATQMMESMITNPMPTR.A + 2 Oxidation (M)	451	LMSGDIVLVT	QGDLMGTIGS	TNTCRILEVE
												279	–	298	2299.09	2298.08	2298.07	3.59	0	R.VVITATQMMESMITNPMPTR.A + 3 Oxidation (M)
												279	–	298	2315.08	2314.08	2314.07	3.74	0	R.VVITATQMMESMITNPMPTR.A + 4 Oxidation (M)
												398	–	409	1278.67	1277.67	1277.68	-10.9	0	R.ISSGLPIFAMSR.H
												398	–	409	1294.68	1293.67	1293.68	-5.25	0	R.ISSGLPIFAMSR.H + Oxidation (M)
												422	–	444	2374.15	2373.15	2373.14	3.31	0	R.GVTPVFCSTHTDGIAAANEAVTR.L
DS119	Glycerol-3-phosphate dehydrogenase (gpd)	WP_004266133	Nil	56.2/6.06	168	8.9e-10	0.52	22	79	100	1	Start	–	End	Observed	Mr(expt)	Mr(calc)	ppm	M	Peptide	1	METKDLIVIG	GGINGAGIAA	DAAGRGLSVL	LLEAQDLASA	TSSASSKLIH
												5	–	25	1881	1879.99	1880.01	-10.2	0	K.DLIVIGGGINGAGIAADAAGR.G	51	GGLRYLEHYE	FRLVSEALAE	REVLLRLAPH	IAFPMRFRLP	HQPHLRPAWM
												26	–	47	2148.13	2147.13	2147.13	-2.43	0	R.GLSVLLLEAQDLASATSSASSK.L	101	IRIGLFLYDH	LGKRVSLPSS	KSLKFNQNSV	LKPELTKGFE	YSDCWVDDAR
												55	–	62	1156.53	1155.53	1155.53	-8.19	0	R.YLEHYEFR.L	151	LVVLNAQEVV	RKNGEVRTRT	KVTRAYRENG	LWVVEAQDLR	TGETHTWKAK
												63	–	71	987.546	986.539	986.54	-0.62	0	R.LVSEALAER.E	201	GLVNATGPWV	KEFFDDGLKL	KSPYGIRLIK	GSHIVVPRAH	DEPQAYILQN
												77	–	86	1152.62	1151.61	1151.63	-12.1	0	R.LAPHIAFPMR.F	251	EDNRIVFVIP	WMDEFSIIGT	TDVEYKGDPK	DVKIDENEVN	YLLKVYNDHF
												77	–	86	1168.63	1167.62	1167.62	-2.21	0	R.LAPHIAFPMR.F + Oxidation (M)	301	KKQLTVSDIV	WDYSGVRPLC	DDESDSPQAI	TRDYTLDIHD	EQGQAPLLSV
												87	–	102	2070.98	2069.97	2070.12	-72.8	1	R.FRLPHQPHLRPAWMIR.I + Oxidation (M)	351	FGGKLTTYRK	LAEAAVNKLA	TYYPNAGSPW	TKNGQLPGGD	IEGCDRDGYA
												103	–	113	1275.7	1274.7	1274.7	-3.8	0	R.IGLFLYDHLGK.R	401	RVLRQHYQWL	PEGLALRFAR	TYGSNSKLIL	EGANSLSDLG	EAFSANVYEA
												103	–	114	1431.78	1430.77	1430.8	-23.6	1	R.IGLFLYDHLGKR.V	451	ELRYLVKHEW	VTELDDAIWR	RTKLGMWLNE	EEKQRIAQWL	SENTSA
												125	–	137	1517.81	1516.8	1516.82	-15.6	0	K.FNQNSVLKPELTK.G
												138	–	150	1619.62	1618.61	1618.64	-14.3	0	K.GFEYSDCWVDDAR.L
												151	–	161	1239.73	1238.72	1238.73	-7.89	0	R.LVVLNAQEVVR.K
												178	–	190	1528.75	1527.74	1527.77	-16.1	0	R.ENGLWVVEAQDLR.T
												201	–	211	1141.62	1140.61	1140.63	-15.6	0	K.GLVNATGPWVK.E
												212	–	219	970.47	969.462	969.444	18.5	0	K.EFFDDGLK.L
												231	–	238	864.522	863.515	863.498	20	0	K.GSHIVVPR.A
												239	–	254	1912.86	1911.86	1911.87	-8.1	0	R.AHDEPQAYILQNEDNR.I
												295	–	301	922.464	921.457	921.434	24.1	0	K.VYNDHFK.K
												405	–	417	1610.82	1609.81	1609.84	-17.6	0	R.QHYQWLPEGLALR.F
												428	–	453	2781.44	2780.43	2780.39	15.1	0	K.LILEGANSLSDLGEAFSANVYEAELR.Y
												458	–	470	1669.77	1668.77	1668.79	-13.4	0	K.HEWVTELDDAIWR.R
												474	–	485	1548.73	1547.72	1547.74	-13	1	K.LGMWLNEEEKQR.I + Oxidation (M)
DS120	Catalase (cat)	WP_004259872	D4BYL6	55.1/6.24	161	4.5e-09	0.53	22	71	100	1	Start	–	End	Observed	Mr(expt)	Mr(calc)	ppm	M	Peptide	1	MKKKGLTTAS	GAPVANNNNV	MTAGKRGPML	LQDVWFLEKL	AHFDREVIPE
												26	–	39	1731.9	1730.89	1730.92	-15.1	1	K.RGPMLLQDVWFLEK.L	51	RRMHAKGSGA	FGTFTVTHDI	SRYTRAKIFS	EVGKKTEMFA	RFSTVAGERG
												26	–	39	1747.91	1746.9	1746.91	-6.5	1	K.RGPMLLQDVWFLEK.L + Oxidation (M)	101	AADAERDIRG	FALKFYTEEG	NWDMVGNNTP	VFYFRDPLKF	PDLNHVVKRD
												57	–	72	1652.79	1651.78	1651.8	-7.43	0	K.GSGAFGTFTVTHDISR.Y	151	PRSNLRTMEH	KWAFFSQLPE	SLHQLTIDAS	DRGIPQSYRH	MHGFGSHTYS
												92	–	99	866.46	865.452	865.429	26.7	0	R.FSTVAGER.G	201	FINSNNERFW	VKFHFRCQQG	IQNLSDEQAE	QLVGKDRESS	QRDLFESIEK
												115	–	135	2586.17	2585.16	2585.13	12.5	0	K.FYTEEGNWDMVGNNTPVFYFR.D	251	GDFPRWNLQV	QIMPEKEASQ	VPYNPFDLTK	VWPHKDYPLI	DVGYFELNRN
												115	–	135	2602.17	2601.17	2601.13	14.6	0	K.FYTEEGNWDMVGNNTPVFYFR.D + Oxidation (M)	301	PDNYFADVEQ	AAFSPANVVP	GIGFSPDRML	QGRLFSYGDA	HRYRLGVNHH
												162	–	182	2461.23	2460.23	2460.21	7.81	0	K.WAFFSQLPESLHQLTIDASDR.G	351	QIPVNAPRCP	FHNYHRDGAM	RVDGNSGNHV	TYEPNEAGLF	QEQPDFSEPP
												183	–	189	820.456	819.449	819.424	30.3	0	R.GIPQSYR.H	401	LSIEGAADHW	DHREDQDYFS	QPRALYELLD	DAEHQRMFKR	IAGELIDATE
												190	–	208	2234.97	2233.96	2233.97	-3.11	0	R.HMHGFGSHTYSFINSNNER.F	451	ATQVRQIELF	KQVHPEYGAG	VEKALKALK
												190	–	208	2250.98	2249.98	2249.97	4.09	0	R.HMHGFGSHTYSFINSNNER.F + Oxidation (M)
												256	–	266	1401.71	1400.7	1400.71	-8.75	0	R.WNLQVQIMPEK.E + Oxidation (M)
												267	–	280	1608.79	1607.78	1607.78	-3.18	0	K.EASQVPYNPFDLTK.V
												281	–	299	2361.21	2360.2	2360.2	1.39	1	K.VWPHKDYPLIDVGYFELNR.N
												286	–	299	1713.84	1712.83	1712.84	-6.08	0	K.DYPLIDVGYFELNR.N
												300	–	328	3094.55	3093.54	3093.45	30.9	0	R.NPDNYFADVEQAAFSPANVVPGIGFSPDR.M
												334	–	342	1065.52	1064.51	1064.5	9.2	0	R.LFSYGDAHR.Y
												345	–	358	1551.83	1550.83	1550.84	-11.3	0	R.LGVNHHQIPVNAPR.C
												414	–	423	1284.54	1283.53	1283.54	-6.38	0	R.EDQDYFSQPR.A
												424	–	436	1572.75	1571.74	1571.76	-8.69	0	R.ALYELLDDAEHQR.M
												441	–	455	1586.82	1585.81	1585.83	-12.2	0	R.IAGELIDATEATQVR.Q
												462	–	473	1313.63	1312.62	1312.64	-13.2	0	K.QVHPEYGAGVEK.A
												462	–	476	1625.71	1624.71	1624.86	-93.1	1	K.QVHPEYGAGVEKALK.A
DS121	Biotin carboxylase (accC)	WP_042846261	A0A1J0EBS4	49.5/6.06	117	0.00011	0.41	13	44	100	1	Start	–	End	Observed	Mr(expt)	Mr(calc)	ppm	M	Peptide	1	MLEKIVIANR	GEIALRILRA	CKELGIKTVA	VHSTADSDLK	HVLLADETIC
												187	–	202	1879.99	1878.98	1878.81	88.7	1	R.AEAKSAFNNDMVYMEK.F + 2 Oxidation (M)	51	IGPAASAKSY	LNIPAIISAA	EISGAQAIHP	GYGFLAENAD	FAEQVENSGF
												209	–	228	2237.1	2236.09	2236.11	-6.85	0	R.HIEIQVMADGQGHAVYLAER.D	101	IFIGPKAETI	RLMGDKVSAI	NAMKKAGVPC	VPGSDGPLGN	DAEKNKSIAK
												209	–	228	2253.1	2252.09	2252.1	-3.17	0	R.HIEIQVMADGQGHAVYLAER.D + Oxidation (M)	151	RIGYPVIIKA	SGGGGGRGMR	VVRNEKDLES	SINLTRAEAK	SAFNNDMVYM
												239	–	253	1577.86	1576.85	1576.85	2.72	0	K.VVEEAPAPGITPEIR.R	201	EKFLENPRHI	EIQVMADGQG	HAVYLAERDC	SMQRRHQKVV	EEAPAPGITP
												260	–	270	1326.6	1325.59	1325.59	2.57	0	R.CANACIEIGYR.G	251	EIRRNIGERC	ANACIEIGYR	GAGTFEFLFE	NGEFYFIEMN	TRIQVEHPVT
												271	–	292	2635.16	2634.15	2634.17	-8.57	0	R.GAGTFEFLFENGEFYFIEMNTR.I + Oxidation (M)	301	EMITGVDLIK	EQLRVASGLP	LSVKQEDIIV	HGHAVECRIN	AEDPNTFIPS
												293	–	310	2038.08	2037.07	2037.08	-3.28	0	R.IQVEHPVTEMITGVDLIK.E + Oxidation (M)	351	PGKITRFHSP	GGFGVRWESH	IYAGYTVPPY	YDSMIGKLIT	YGETREIAIS
												325	–	338	1662.81	1661.8	1661.79	2.64	0	K.QEDIIVHGHAVECR.I	401	RMKNALNELI	VDGIKTNIEL	HQMIMNDENF	QKGGTNIHYL	EKKLGISE
												339	–	353	1599.8	1598.8	1598.79	0.79	0	R.INAEDPNTFIPSPGK.I
												357	–	366	1060.54	1059.53	1059.53	3.61	0	R.FHSPGGFGVR.W
												367	–	387	2493.12	2492.11	2492.14	-10	0	R.WESHIYAGYTVPPYYDSMIGK.L + Oxidation (M)
												388	–	395	952.515	951.508	951.503	5.87	0	K.LITYGETR.E
												416	–	432	2136.96	2135.95	2135.96	-4.6	0	K.TNIELHQMIMNDENFQK.G + 2 Oxidation (M)
DS122	Leucyl aminopeptidase [Providencia stuartii] (pepA)	WP_004915960	Nil	55.4/6.36	67	12	0.2	8	41	100	1	Start	–	End	Observed	Mr(expt)	Mr(calc)	ppm	M	Peptide	1	MEFSVKSGSP	EKQRSACIVV	GVFEPRRLSP	IAEQLDKISD	GYISALLRRG
												38	–	48	1207.67	1206.67	1206.66	5.01	0	K.ISDGYISALLR.R	51	ELEGKVGQSL	LLHHVPNILS	ERILLIGCGK	ERELDERQFK	QIIQKTISTL
												135	–	144	1241.65	1240.64	1240.63	8.48	0	K.ESLYVFDQLK.S	101	NETGSMEAVC	FLTELHVKGR	NNYWKVRQAV	ETAKESLYVF	DQLKSNKTEH
												157	–	164	945.562	944.555	944.544	10.9	0	K.LVFNVPTR.R	151	RRPLRKLVFN	VPTRRELTSG	ERAIAHGLAI	ASGVKAAKDL	SNMPPNICNA
												189	–	208	2222.03	2221.02	2221.03	-0.67	0	K.DLSNMPPNICNAAYLASQAR.Q + Oxidation (M)	201	AYLASQARQL	ADISENRLTT	RVIGEEQMKE	LGMNAYLAVG	QGSQNESLMS
												292	–	305	1625.68	1624.67	1624.67	3.75	0	K.YDMCGAATVYGVMR.F + 2 Oxidation (M)	251	IMEYKGNPDP	EAKPIVLVGK	GLTFDSGGIS	IKPADSMDEM	KYDMCGAATV
												331	–	356	2794.36	2793.35	2793.36	-2.04	0	R.AYRPGDILTTMSGQTVEVLNTDAEGR.L	301	YGVMRFITEL	QLPINVVGVL	AGCENMPGGR	AYRPGDILTT	MSGQTVEVLN
												331	–	356	2810.37	2809.37	2809.36	3.63	0	R.AYRPGDILTTMSGQTVEVLNTDAEGR.L + Oxidation (M)	351	TDAEGRLVLC	DTLTYVERFE	PELVIDIATL	TGACVIALGS	HYTGLMSNHN
												461	–	474	1673.82	1672.81	1672.81	-0.3	0	K.YNWAHLDIAGTAWR.S	401	PLAHELLNAS	EQAGDRAWRL	PLADEYYEQI	SSNFADLANT	GGRPAGAITA
																					451	GCFLARFATK	YNWAHLDIAG	TAWRSGKAKG	ATGRPVSLLS	QFLLNRAGLN
																					501	GDD
DS124	Class II fumarate hydratase (fumC)	WP_042843706	A0A1J0E7K6	50.6/6.10	96	0.013	0.35	10	40	100	1	Start	–	End	Observed	Mr(expt)	Mr(calc)	ppm	M	Peptide	1	MAATRIEKDS	MGPIEVPADH	LWGAQTQRSL	EHFRISVEKM	PVALIHALAI
												6	–	28	2594.28	2593.27	2593.26	3.72	1	R.IEKDSMGPIEVPADHLWGAQTQR.S + Oxidation (M)	51	TKKAAASVNM	DLGLLAKERG	DAIIAAADEV	LAGKHPTEFP	LAIWQTGSGT
												9	–	28	2224.04	2223.03	2223.04	-2.63	0	K.DSMGPIEVPADHLWGAQTQR.S + Oxidation (M)	101	QSNMNMNEVL	ANRGSEILGG	QRGNDRLIHP	NDDVNKSQSS	NDVFPTAMHV
												68	–	84	1698.89	1697.88	1697.89	-6.21	1	K.ERGDAIIAAADEVLAGK.H	151	AAVVAIREHL	LPELKVLHKT	LDAKAKEFKD	IVKIGRTHLQ	DATPLTLGQE
												85	–	113	3275.62	3274.61	3274.51	30.7	0	K.HPTEFPLAIWQTGSGTQSNMNMNEVLANR.G + 2 Oxidation (M)	201	ISGWAAMLAH	NEKHIENSIP	HVCELALGGT	AVGTGLNTHP	EYAVRVAKKI
												114	–	122	916.499	915.492	915.477	15.8	0	R.GSEILGGQR.G	251	AELTGQPFIT	APNKFEALAT	CDSLVHAHGA	LKGLAASLMK	IANDVRWLAS
												137	–	157	2216.11	2215.11	2215.11	0.28	0	K.SQSSNDVFPTAMHVAAVVAIR.E + Oxidation (M)	301	GPRCGIGEIA	IPENEPGSSI	MPGKVNPTQC	EALTMLCAQV	MGNDVAVNIG
												214	–	245	3412.85	3411.84	3411.7	42	0	K.HIENSIPHVCELALGGTAVGTGLNTHPEYAVR.V	351	GASGNFELNV	FRPMVIDNFL	QSVRLLADGM	RSFNEHCAIG	IEPNRERIEK
												382	–	395	1643.74	1642.73	1642.75	-14	0	R.SFNEHCAIGIEPNR.E	401	LLHESLMLVT	ALNTHIGYDK	AAEIAKKAHK	EGLTLKQSAL	KLNYLTEEQF
												382	–	397	1928.87	1927.86	1927.9	-16.3	1	R.SFNEHCAIGIEPNRER.I	451	DEWVRPEDMV	GSMKS
												401	–	420	2284.2	2283.2	2283.19	1.59	0	K.LLHESLMLVTALNTHIGYDK.A + Oxidation (M)
DS125	4-hydroxy-3-methylbut-2-en-1-yl diphosphate synthase (flavodoxin) (ispG)	WP_004264895	A0A1B8SQA2	40.9/5.90	115	0.00018	0.48	16	68	100	1	Start	–	End	Observed	Mr(expt)	Mr(calc)	ppm	M	Peptide	1	MHNESPIKRR	KSTRINVGSV	PVGDGAPIAV	QSMTNTRTTD	VEATVRQIKS
												15	–	37	2299.16	2298.15	2298.16	-5.52	0	R.INVGSVPVGDGAPIAVQSMTNTR.T + Oxidation (M)	51	LERVGVDIVR	VSVPTMDAAE	AFKLIKQQVS	VPLVADIHFD	YRIALKVAEY
												77	–	92	1886.96	1885.96	1885.97	-6.23	0	K.QQVSVPLVADIHFDYR.I	101	GVDCLRINPG	NIGSEERIRQ	VVDCARHYNI	PIRIGVNGGS	LEKDIQEKYG
												97	–	106	1181.56	1180.55	1180.55	-4.8	0	K.VAEYGVDCLR.I	151	EPTPEALVES	AMRHVDILDR	LNFDQFKVSV	KASDVFLAVG	SYRLLANKID
												107	–	117	1185.58	1184.57	1184.58	-7.03	0	R.INPGNIGSEER.I	201	QPLHLGITEA	GGARAGSVKS	AIGLGMLLSE	GIGDTLRISL	AADPVEEVKV
												127	–	133	912.497	911.49	911.498	-8.31	0	R.HYNIPIR.I	251	GFDILKSLRI	RSRGINFIAC	PTCSRQEFDV	IGTVNELEQR	LEDIITPMDV
												149	–	163	1665.78	1664.77	1664.77	-2.08	0	K.YGEPTPEALVESAMR.H + Oxidation (M)	301	SIIGCVVNGP	GEAEVSTLGV	AGAKTKSGFY	EDGKRQKERF	DNDNIIDQLE
												164	–	170	867.474	866.466	866.461	6.23	0	R.HVDILDR.L	351	AKIRAKAAMM	DESKRIEVNL	KD
												164	–	177	1759.84	1758.83	1758.91	-43.5	1	R.HVDILDRLNFDQFK.V
												171	–	177	911.464	910.456	910.455	1.58	0	R.LNFDQFK.V
												182	–	193	1284.65	1283.64	1283.65	-6.9	0	K.ASDVFLAVGSYR.L
												199	–	214	1647.87	1646.86	1646.87	-7.88	0	K.IDQPLHLGITEAGGAR.A
												220	–	237	1802.95	1801.95	1801.96	-8.37	0	K.SAIGLGMLLSEGIGDTLR.I
												220	–	237	1818.95	1817.94	1817.96	-8.15	0	K.SAIGLGMLLSEGIGDTLR.I + Oxidation (M)
												276	–	290	1776.87	1775.86	1775.87	-5.19	0	R.QEFDVIGTVNELEQR.L
[truncated: 761 more rows]
